# Supplementary material for: Pan- and core- network analysis of co-expression genes in a model plant
Source: Sci Rep. 2016 Dec 16;6:38956. doi: 10.1038/srep38956 (PMC5159811; doi:10.1038/srep38956)
Supplement: Supplemental File 1 [file srep38956-s2.xls]

## Sheet: Sheet1
#Supplemental file 1
#This file contains the detailed information for a sub-list of network edges, which are also physical interactions.
#The full list of 134 network edges can be downloaded from https://bitbucket.org/plane83/coexpression_network_data , see 'edge_PanNetwork.txt'
#The examples discussed in the main text are included here
Gene1	Gene2	Description for gene1	Description for gene2	Universality	Detected in Datasets	Discussed in the main text
AT1G61520	AT4G12800	photosystem I light harvesting complex gene 3	photosystem I subunit l	23	GSE10670 GSE14502 GSE17159 GSE17464 GSE18975 GSE2169 GSE22947 GSE24348 GSE29543 GSE30030 GSE31587 GSE34667 GSE35580 GSE39268 GSE40076 GSE43818 GSE5617 GSE5629 GSE5634 GSE5636 GSE56659 GSE5730 GSE5738
AT1G61520	AT4G28750	photosystem I light harvesting complex gene 3	Photosystem I reaction centre subunit IV / PsaE protein	21	GSE10670 GSE14502 GSE17159 GSE17464 GSE18975 GSE2169 GSE24348 GSE29543 GSE30030 GSE31587 GSE31837 GSE39268 GSE39384 GSE40076 GSE46205 GSE5617 GSE5629 GSE5634 GSE56659 GSE5738 GSE6174
AT1G61520	AT1G31330	photosystem I light harvesting complex gene 3	photosystem I subunit F	20	GSE14502 GSE17159 GSE17464 GSE19700 GSE2169 GSE24348 GSE24517 GSE29543 GSE30030 GSE31587 GSE39268 GSE40076 GSE46205 GSE5617 GSE5629 GSE5634 GSE5636 GSE56659 GSE5738 GSE6174
AT1G61520	AT3G16140	photosystem I light harvesting complex gene 3	photosystem I subunit H-1	19	GSE10670 GSE14502 GSE17159 GSE2169 GSE24348 GSE24517 GSE29543 GSE30030 GSE31587 GSE31837 GSE34130 GSE39268 GSE40076 GSE5617 GSE5629 GSE5634 GSE5636 GSE56659 GSE5738
AT3G54500	AT2G46830	-	circadian clock associated 1	19	GSE11758 GSE14106 GSE19264 GSE23331 GSE24517 GSE26983 GSE34667 GSE34897 GSE40354 GSE50526 GSE50966 GSE51215 GSE5620 GSE5624 GSE5627 GSE5636 GSE5637 GSE5638 GSE6151
AT1G61520	AT4G02770	photosystem I light harvesting complex gene 3	photosystem I subunit D-1	17	GSE14502 GSE15876 GSE17159 GSE17464 GSE18975 GSE19700 GSE24348 GSE29543 GSE31587 GSE39268 GSE40076 GSE40354 GSE5617 GSE5629 GSE5634 GSE56659 GSE5738
AT1G69200	AT3G54090	fructokinase-like 2	fructokinase-like 1	17	GSE17464 GSE18071 GSE18975 GSE24517 GSE30094 GSE34667 GSE39268 GSE40076 GSE5629 GSE5633 GSE5636 GSE5637 GSE5638 GSE56480 GSE56659 GSE5685 GSE6177
AT1G01060	AT2G46830	Homeodomain-like superfamily protein	circadian clock associated 1	13	GSE19273 GSE19520 GSE19700 GSE23331 GSE26983 GSE34897 GSE40354 GSE50966 GSE5620 GSE5624 GSE5636 GSE5637 GSE6151
AT3G63140	AT1G09340	chloroplast stem-loop binding protein of 41 kDa	chloroplast RNA binding	13	GSE14502 GSE17464 GSE18071 GSE18975 GSE24517 GSE30094 GSE34897 GSE40076 GSE40354 GSE43818 GSE5617 GSE6177 GSE8785
AT5G08640	AT5G13930	flavonol synthase 1	Chalcone and stilbene synthase family protein	13	GSE10749 GSE19264 GSE19271 GSE24517 GSE31837 GSE42007 GSE46107 GSE46205 GSE5629 GSE5631 GSE56480 GSE6177 GSE7743
AT4G12800	AT2G46820	photosystem I subunit l	photosystem I P subunit	12	GSE11758 GSE14502 GSE18975 GSE2169 GSE24348 GSE29543 GSE34667 GSE34897 GSE39384 GSE40076 GSE5617 GSE5738
AT5G42270	AT2G30950	FtsH extracellular protease family	FtsH extracellular protease family	12	GSE14502 GSE18071 GSE24348 GSE29543 GSE31587 GSE39268 GSE40076 GSE5631 GSE5637 GSE56659 GSE5738 GSE9719
AT1G18080	AT2G19730	Transducin/WD40 repeat-like superfamily protein	Ribosomal L28e protein family	12	GSE10522 GSE22966 GSE24348 GSE30223 GSE31587 GSE39384 GSE46205 GSE48488 GSE5633 GSE5637 GSE5638 GSE56480
AT1G18080	AT3G23390	Transducin/WD40 repeat-like superfamily protein	Zinc-binding ribosomal protein family protein	12	GSE10522 GSE19264 GSE22966 GSE30223 GSE31587 GSE34897 GSE46205 GSE48488 GSE5622 GSE5623 GSE5638 GSE56480
AT3G26650	AT1G32060	glyceraldehyde 3-phosphate dehydrogenase A subunit	phosphoribulokinase	11	GSE14502 GSE17464 GSE18975 GSE2169 GSE24348 GSE29543 GSE39268 GSE40076 GSE5617 GSE5634 GSE6176
AT3G11630	AT5G06290	Thioredoxin superfamily protein	2-cysteine peroxiredoxin B	11	GSE14502 GSE17159 GSE17464 GSE24348 GSE34897 GSE39268 GSE40076 GSE50526 GSE51480 GSE5634 GSE5686
AT1G18080	AT2G44120	Transducin/WD40 repeat-like superfamily protein	Ribosomal protein L30/L7 family protein	11	GSE24348 GSE28600 GSE30223 GSE31587 GSE46205 GSE48488 GSE5622 GSE5630 GSE5637 GSE5638 GSE7641
AT4G22890	AT5G66190	PGR5-LIKE A	ferredoxin-NADP(+)-oxidoreductase 1	10	GSE10646 GSE14502 GSE17464 GSE18071 GSE18975 GSE24348 GSE34897 GSE39268 GSE40076 GSE5617
AT1G24510	AT5G20890	TCP-1/cpn60 chaperonin family protein	TCP-1/cpn60 chaperonin family protein	10	GSE18071 GSE30094 GSE30223 GSE35580 GSE48488 GSE5615 GSE5634 GSE5636 GSE5638 GSE9721
AT5G02270	AT5G44110	non-intrinsic ABC protein 9	P-loop containing nucleoside triphosphate hydrolases superfamily protein	9	GSE21601 GSE24517 GSE30097 GSE34897 GSE46107 GSE5617 GSE5631 GSE7631 GSE7743
AT1G34430	AT3G25860	2-oxoacid dehydrogenases acyltransferase family protein	2-oxoacid dehydrogenases acyltransferase family protein	9	GSE17159 GSE17464 GSE25171 GSE30097 GSE50526 GSE5634 GSE56480 GSE7641 GSE9719
AT5G66190	AT4G01050	ferredoxin-NADP(+)-oxidoreductase 1	thylakoid rhodanese-like	9	GSE11852 GSE14502 GSE17159 GSE18071 GSE24348 GSE40076 GSE5615 GSE5617 GSE6176
AT2G26150	AT5G52640	heat shock transcription factor A2	heat shock protein 90.1	9	GSE19520 GSE30095 GSE34897 GSE35580 GSE46107 GSE5623 GSE5628 GSE5638 GSE56658
AT2G21660	AT4G39260	cold, circadian rhythm, and rna binding 2	cold, circadian rhythm, and RNA binding 1	8	GSE14496 GSE23331 GSE24517 GSE34130 GSE40354 GSE46107 GSE50526 GSE5615
AT2G19670	AT4G25630	protein arginine methyltransferase 1A	fibrillarin 2	8	GSE10749 GSE11852 GSE18071 GSE22966 GSE30094 GSE5633 GSE5637 GSE5638
AT2G22240	AT4G39800	myo-inositol-1-phosphate synthase 2	myo-inositol-1-phosphate synthase 1	8	GSE17464 GSE19273 GSE21601 GSE34667 GSE51215 GSE5636 GSE5637 GSE5638
AT1G01100	AT3G44590	60S acidic ribosomal protein family	60S acidic ribosomal protein family	8	GSE21611 GSE30094 GSE46205 GSE48488 GSE5622 GSE5630 GSE5633 GSE7631
AT1G18080	AT1G15930	Transducin/WD40 repeat-like superfamily protein	Ribosomal protein L7Ae/L30e/S12e/Gadd45 family protein	8	GSE30223 GSE39384 GSE46205 GSE48488 GSE5633 GSE5637 GSE5638 GSE5686
AT3G48740	AT5G23660	Nodulin MtN3 family protein	homolog of Medicago truncatula MTN3	8	GSE20044 GSE30094 GSE46205 GSE50966 GSE5738 GSE629 GSE7641 GSE8785
AT3G25230	AT5G52640	rotamase FKBP 1	heat shock protein 90.1	8	GSE19520 GSE24517 GSE34897 GSE35580 GSE46107 GSE55835 GSE5623 GSE5628
AT3G54500	AT1G01060	-	Homeodomain-like superfamily protein	8	GSE34897 GSE40354 GSE50526 GSE50966 GSE5626 GSE5636 GSE5637 GSE6151
AT3G18690	AT2G38470	MAP kinase substrate 1	WRKY DNA-binding protein 33	7	GSE1491 GSE15189 GSE25171 GSE41136 GSE5629 GSE6151 GSE7631
AT1G03130	AT1G52220	photosystem I subunit D-2	-	7	GSE14502 GSE24348 GSE40076 GSE50966 GSE5617 GSE5634 GSE56659
AT4G22890	AT1G20020	PGR5-LIKE A	ferredoxin-NADP(+)-oxidoreductase 2	7	GSE14502 GSE18975 GSE2169 GSE5617 GSE5634 GSE56659 GSE5738
AT4G22890	AT4G02770	PGR5-LIKE A	photosystem I subunit D-1	7	GSE14502 GSE18975 GSE24348 GSE39384 GSE50966 GSE5617 GSE5738
AT1G76540	AT1G44110	cyclin-dependent kinase B2;1	Cyclin A1;1	7	GSE28600 GSE30094 GSE5622 GSE5632 GSE5636 GSE5637 GSE5638
AT3G06730	AT1G69200	Thioredoxin z	fructokinase-like 2	7	GSE24517 GSE5629 GSE5630 GSE5633 GSE5636 GSE5637 GSE56480
AT1G17840	AT1G51500	white-brown complex homolog protein 11	ABC-2 type transporter family protein	7	GSE14502 GSE17464 GSE24348 GSE29543 GSE40076 GSE5686 GSE7631
AT1G72370	AT3G53890	40s ribosomal protein SA	Ribosomal protein S21e	7	GSE39384 GSE46205 GSE48488 GSE5622 GSE5623 GSE5638 GSE7631
AT1G67860	AT1G67865	-	-	7	GSE14502 GSE19520 GSE26983 GSE30702 GSE5630 GSE6151 GSE9719
AT1G24510	AT3G03960	TCP-1/cpn60 chaperonin family protein	TCP-1/cpn60 chaperonin family protein	7	GSE22966 GSE30223 GSE48488 GSE51480 GSE5615 GSE5621 GSE5631
AT1G18080	AT4G15000	Transducin/WD40 repeat-like superfamily protein	Ribosomal L27e protein family	7	GSE30223 GSE34897 GSE46205 GSE48488 GSE5622 GSE5633 GSE7641
AT5G27420	AT3G52400	carbon/nitrogen insensitive 1	syntaxin of plants 122	7	GSE21920 GSE23331 GSE39385 GSE40354 GSE41136 GSE5629 GSE5686
AT5G64170	AT2G46830	dentin sialophosphoprotein-related	circadian clock associated 1	7	GSE19520 GSE34897 GSE40354 GSE46107 GSE51215 GSE5637 GSE6151
AT5G61210	AT3G11820	soluble N-ethylmaleimide-sensitive factor adaptor protein 33	syntaxin of plants 121	6	GSE13739 GSE26983 GSE39385 GSE40354 GSE41136 GSE5629
AT4G22890	AT1G60950	PGR5-LIKE A	2Fe-2S ferredoxin-like superfamily protein	6	GSE14502 GSE17464 GSE18975 GSE39268 GSE56659 GSE5738
AT5G08650	AT5G51110	Small GTP-binding protein	Transcriptional coactivator/pterin dehydratase	6	GSE14502 GSE17464 GSE24348 GSE39268 GSE40076 GSE5615
AT3G03960	AT5G16070	TCP-1/cpn60 chaperonin family protein	TCP-1/cpn60 chaperonin family protein	6	GSE30223 GSE35580 GSE46205 GSE48488 GSE5615 GSE5629
AT2G29420	AT2G29490	glutathione S-transferase tau 7	glutathione S-transferase TAU 1	6	GSE11558 GSE1491 GSE27985 GSE39385 GSE42007 GSE50526
AT3G11820	AT3G01290	syntaxin of plants 121	SPFH/Band 7/PHB domain-containing membrane-associated protein family	6	GSE26983 GSE5615 GSE5620 GSE5629 GSE5630 GSE5637
AT3G52400	AT3G11820	syntaxin of plants 122	syntaxin of plants 121	6	GSE39385 GSE40354 GSE41136 GSE5615 GSE5629 GSE5630
AT5G17420	AT5G44030	Cellulose synthase family protein	cellulose synthase A4	5	GSE14106 GSE14502 GSE22947 GSE46107 GSE46205
AT4G37490	AT5G13840	CYCLIN B1;1	FIZZY-related 3	5	GSE28600 GSE5632 GSE5636 GSE5637 GSE5638
AT3G48530	AT5G21170	SNF1-related protein kinase regulatory subunit gamma 1	5'-AMP-activated protein kinase beta-2 subunit protein	5	GSE12551 GSE13833 GSE22966 GSE51215 GSE5629
AT3G25230	AT5G48570	rotamase FKBP 1	FKBP-type peptidyl-prolyl cis-trans isomerase family protein	5	GSE1491 GSE19520 GSE35580 GSE46107 GSE53071
AT3G06730	AT3G54090	Thioredoxin z	fructokinase-like 1	5	GSE24517 GSE30094 GSE5622 GSE5636 GSE5637
AT1G74950	AT1G32640	TIFY domain/Divergent CCT motif family protein	Basic helix-loop-helix (bHLH) DNA-binding family protein	5	GSE18978 GSE35580 GSE50526 GSE54049 GSE5615
AT1G17380	AT1G32640	jasmonate-zim-domain protein 5	Basic helix-loop-helix (bHLH) DNA-binding family protein	5	GSE11758 GSE15189 GSE18978 GSE46107 GSE5629
AT1G72450	AT1G32640	jasmonate-zim-domain protein 6	Basic helix-loop-helix (bHLH) DNA-binding family protein	5	GSE11758 GSE18978 GSE46107 GSE54049 GSE6151
AT1G17380	AT1G74950	jasmonate-zim-domain protein 5	TIFY domain/Divergent CCT motif family protein	5	GSE10749 GSE15189 GSE35580 GSE5615 GSE5629
AT2G19670	AT4G29510	protein arginine methyltransferase 1A	arginine methyltransferase 11	5	GSE18071 GSE30094 GSE39384 GSE5636 GSE5637
AT4G29510	AT4G25630	arginine methyltransferase 11	fibrillarin 2	5	GSE17159 GSE18071 GSE30094 GSE5615 GSE5636
AT5G03240	AT5G10860	polyubiquitin 3	Cystathionine beta-synthase (CBS) family protein	5	GSE22966 GSE24517 GSE5615 GSE5620 GSE7631
AT3G27925	AT1G15820	DegP protease 1	light harvesting complex photosystem II subunit 6	5	GSE18975 GSE19520 GSE24348 GSE39268 GSE40076
AT3G27925	AT4G03280	DegP protease 1	photosynthetic electron transfer C	5	GSE18975 GSE24348 GSE39268 GSE40076 GSE5631
AT5G44030	AT4G18780	cellulose synthase A4	cellulose synthase family protein	5	GSE14106 GSE21611 GSE22947 GSE46205 GSE5629
AT1G18080	AT5G23740	Transducin/WD40 repeat-like superfamily protein	ribosomal protein S11-beta	5	GSE30223 GSE31837 GSE46205 GSE48488 GSE5622
AT3G01670	AT3G01680	-	-	5	GSE14106 GSE25171 GSE34897 GSE6151 GSE7641
AT5G01920	AT4G03280	Protein kinase superfamily protein	photosynthetic electron transfer C	5	GSE10670 GSE14502 GSE24348 GSE39268 GSE40076
AT1G74950	AT2G46510	TIFY domain/Divergent CCT motif family protein	ABA-inducible BHLH-type transcription factor	5	GSE11758 GSE15189 GSE18978 GSE35580 GSE5615
AT1G22770	AT5G61380	gigantea protein (GI)	CCT motif -containing response regulator protein	4	GSE11852 GSE23331 GSE50526 GSE5621
AT1G19180	AT1G32640	jasmonate-zim-domain protein 1	Basic helix-loop-helix (bHLH) DNA-binding family protein	4	GSE15189 GSE18975 GSE46107 GSE6151
AT1G44110	AT5G13840	Cyclin A1;1	FIZZY-related 3	4	GSE28600 GSE5630 GSE5632 GSE5637
AT1G10840	AT3G57290	translation initiation factor 3 subunit H1	eukaryotic translation initiation factor 3E	4	GSE24517 GSE46205 GSE5637 GSE7641
AT2G05620	AT4G22890	proton gradient regulation 5	PGR5-LIKE A	4	GSE14502 GSE24348 GSE40076 GSE56659
AT2G05620	AT1G60950	proton gradient regulation 5	2Fe-2S ferredoxin-like superfamily protein	4	GSE14502 GSE29543 GSE5631 GSE56659
AT4G32410	AT5G05170	cellulose synthase 1	Cellulose synthase family protein	4	GSE19700 GSE46205 GSE51480 GSE9719
AT5G05170	AT5G64740	Cellulose synthase family protein	cellulose synthase 6	4	GSE46205 GSE5615 GSE8785 GSE9719
AT4G31800	AT1G80840	WRKY DNA-binding protein 18	WRKY DNA-binding protein 40	4	GSE15189 GSE35580 GSE5629 GSE9721
AT3G25980	AT3G19590	DNA-binding HORMA family protein	Transducin/WD40 repeat-like superfamily protein	4	GSE30094 GSE5630 GSE5632 GSE5633
AT1G76540	AT4G37490	cyclin-dependent kinase B2;1	CYCLIN B1;1	4	GSE28600 GSE30094 GSE5632 GSE5638
AT2G27970	AT5G13840	CDK-subunit 2	FIZZY-related 3	4	GSE28600 GSE30094 GSE5622 GSE5630
AT2G40080	AT2G25930	Protein of unknown function (DUF1313)	hydroxyproline-rich glycoprotein family protein	4	GSE19264 GSE26983 GSE34667 GSE5620
AT3G45640	AT1G27730	mitogen-activated protein kinase 3	salt tolerance zinc finger	4	GSE15189 GSE25171 GSE40354 GSE5630
AT3G03960	AT3G11830	TCP-1/cpn60 chaperonin family protein	TCP-1/cpn60 chaperonin family protein	4	GSE46205 GSE48488 GSE51480 GSE5630
AT1G07440	AT2G29310	NAD(P)-binding Rossmann-fold superfamily protein	NAD(P)-binding Rossmann-fold superfamily protein	4	GSE10522 GSE14502 GSE50526 GSE5615
AT1G19180	AT1G30135	jasmonate-zim-domain protein 1	jasmonate-zim-domain protein 8	4	GSE15189 GSE18978 GSE5615 GSE6151
AT1G26460	AT4G35850	Tetratricopeptide repeat (TPR)-like superfamily protein	Pentatricopeptide repeat (PPR) superfamily protein	4	GSE48488 GSE5630 GSE5633 GSE7641
AT1G67860	AT4G00780	-	TRAF-like family protein	4	GSE19520 GSE26983 GSE5630 GSE6151
AT1G03630	AT4G27440	protochlorophyllide oxidoreductase C	protochlorophyllide oxidoreductase B	4	GSE14502 GSE39268 GSE5686 GSE5738
AT4G25200	AT5G51440	mitochondrion-localized small heat shock protein 23.6	HSP20-like chaperones superfamily protein	4	GSE19520 GSE46107 GSE53071 GSE9719
AT2G47450	AT5G51110	chloroplast signal recognition particle component (CAO)	Transcriptional coactivator/pterin dehydratase	4	GSE14502 GSE18975 GSE24348 GSE29543
AT1G18080	AT3G06700	Transducin/WD40 repeat-like superfamily protein	Ribosomal L29e protein family	4	GSE28600 GSE30223 GSE46205 GSE48488
AT3G52400	AT3G18690	syntaxin of plants 122	MAP kinase substrate 1	4	GSE25171 GSE26983 GSE39385 GSE41136
AT5G46860	AT4G04910	Syntaxin/t-SNARE family protein	AAA-type ATPase family protein	4	GSE50966 GSE5615 GSE5620 GSE5626
AT1G11430	AT2G33430	plastid developmental protein DAG, putative	differentiation and greening-like 1	4	GSE30094 GSE40076 GSE5633 GSE5686
AT1G17380	AT2G46510	jasmonate-zim-domain protein 5	ABA-inducible BHLH-type transcription factor	4	GSE11758 GSE15189 GSE18978 GSE5615
AT5G60100	AT5G61380	pseudo-response regulator 3	CCT motif -containing response regulator protein	3	GSE13739 GSE19264 GSE34667
AT2G47450	AT5G03940	chloroplast signal recognition particle component (CAO)	chloroplast signal recognition particle 54 kDa subunit	3	GSE18975 GSE39268 GSE40076
AT1G70700	AT1G32640	TIFY domain/Divergent CCT motif family protein	Basic helix-loop-helix (bHLH) DNA-binding family protein	3	GSE18978 GSE46107 GSE5615
AT1G53090	AT2G32950	SPA1-related 4	Transducin/WD40 repeat-like superfamily protein	3	GSE14496 GSE50526 GSE6177
AT5G17420	AT4G18780	Cellulose synthase family protein	cellulose synthase family protein	3	GSE14106 GSE22947 GSE46205
AT4G11420	AT1G10840	eukaryotic translation initiation factor 3A	translation initiation factor 3 subunit H1	3	GSE46205 GSE7641 GSE7796
AT4G00480	AT3G27920	basic helix-loop-helix (bHLH) DNA-binding superfamily protein	myb domain protein 0	3	GSE5636 GSE5637 GSE5638
AT2G40940	AT5G03730	ethylene response sensor 1	Protein kinase superfamily protein	3	GSE18071 GSE27985 GSE51215
AT5G55280	AT2G36250	homolog of bacterial cytokinesis Z-ring protein FTSZ 1-1	Tubulin/FtsZ family protein	3	GSE18071 GSE30094 GSE9955
AT3G26650	AT3G62410	glyceraldehyde 3-phosphate dehydrogenase A subunit	CP12 domain-containing protein 2	3	GSE14502 GSE40076 GSE5738
AT5G28770	AT5G49450	bZIP transcription factor family protein	basic leucine-zipper 1	3	GSE12551 GSE30094 GSE30702
AT3G18890	AT5G66190	NAD(P)-binding Rossmann-fold superfamily protein	ferredoxin-NADP(+)-oxidoreductase 1	3	GSE10749 GSE17464 GSE8785
AT1G07370	AT2G29570	proliferating cellular nuclear antigen 1	proliferating cell nuclear antigen 2	3	GSE30094 GSE31837 GSE5637
AT4G30840	AT3G03960	Transducin/WD40 repeat-like superfamily protein	TCP-1/cpn60 chaperonin family protein	3	GSE5636 GSE5637 GSE5638
AT5G56580	AT3G06030	MAP kinase kinase 6	NPK1-related protein kinase 3	3	GSE5631 GSE5637 GSE5638
AT5G48380	AT5G61900	BAK1-interacting receptor-like kinase 1	Calcium-dependent phospholipid-binding Copine family protein	3	GSE40354 GSE50966 GSE5630
AT1G66670	AT1G02560	CLP protease proteolytic subunit 3	nuclear encoded CLP protease 5	3	GSE14106 GSE30030 GSE39268
AT2G47450	AT2G28800	chloroplast signal recognition particle component (CAO)	63 kDa inner membrane family protein	3	GSE18975 GSE29543 GSE39268
AT3G27925	AT1G44575	DegP protease 1	Chlorophyll A-B binding family protein	3	GSE18975 GSE24348 GSE40076
AT3G27925	AT1G54780	DegP protease 1	thylakoid lumen 18.3 kDa protein	3	GSE18975 GSE24348 GSE40076
AT4G20130	AT2G34640	plastid transcriptionally active 14	plastid transcriptionally active 12	3	GSE19264 GSE23331 GSE56480
AT2G42790	AT3G58750	citrate synthase 3	citrate synthase 2	3	GSE18071 GSE5624 GSE5626
AT1G78380	AT2G29420	glutathione S-transferase TAU 19	glutathione S-transferase tau 7	3	GSE1491 GSE19520 GSE42007
AT2G36250	AT3G52750	Tubulin/FtsZ family protein	Tubulin/FtsZ family protein	3	GSE10646 GSE17464 GSE39268
AT1G29900	AT3G27740	carbamoyl phosphate synthetase B	carbamoyl phosphate synthetase A	3	GSE39384 GSE5629 GSE5638
AT3G18190	AT5G20890	TCP-1/cpn60 chaperonin family protein	TCP-1/cpn60 chaperonin family protein	3	GSE46205 GSE48488 GSE9719
AT2G47590	AT5G57170	photolyase/blue-light receptor 2	Tautomerase/MIF superfamily protein	3	GSE17464 GSE50526 GSE5622
AT2G26300	AT4G17730	G protein alpha subunit 1	syntaxin of plants 23	3	GSE19700 GSE28297 GSE50966
AT1G80080	AT1G34245	Leucine-rich repeat (LRR) family protein	Putative membrane lipoprotein	3	GSE5636 GSE5637 GSE5638
AT5G03240	AT4G32150	polyubiquitin 3	vesicle-associated membrane protein 711	3	GSE5620 GSE5627 GSE7631
AT5G13800	AT3G44880	pheophytinase	Pheophorbide a oxygenase family protein with Rieske [2Fe-2S] domain	3	GSE18071 GSE18978 GSE5634
AT1G01340	AT4G01010	cyclic nucleotide gated channel 10	cyclic nucleotide-gated channel 13	3	GSE40354 GSE41136 GSE43818
AT4G21750	AT4G04890	Homeobox-leucine zipper family protein / lipid-binding START domain-containing protein	protodermal factor 2	3	GSE14502 GSE29543 GSE5630
AT3G47370	AT4G26840	Ribosomal protein S10p/S20e family protein	small ubiquitin-like modifier 1	3	GSE30094 GSE30223 GSE48488
AT1G52890	AT1G10585	NAC domain containing protein 19	basic helix-loop-helix (bHLH) DNA-binding superfamily protein	3	GSE18978 GSE34047 GSE6177
AT3G52400	AT3G01290	syntaxin of plants 122	SPFH/Band 7/PHB domain-containing membrane-associated protein family	3	GSE26983 GSE5629 GSE5630
AT4G35760	AT1G08550	NAD(P)H dehydrogenase (quinone)s	non-photochemical quenching 1	3	GSE14502 GSE39268 GSE40076
AT4G35760	AT2G34860	NAD(P)H dehydrogenase (quinone)s	DnaJ/Hsp40 cysteine-rich domain superfamily protein	3	GSE14502 GSE24517 GSE40076
AT1G62740	AT5G56030	stress-inducible protein, putative	heat shock protein 81-2	3	GSE19520 GSE34897 GSE46107
AT4G34390	AT4G34460	extra-large GTP-binding protein 2	GTP binding protein beta 1	3	GSE21920 GSE41136 GSE5615
AT5G03940	AT2G28800	chloroplast signal recognition particle 54 kDa subunit	63 kDa inner membrane family protein	3	GSE18975 GSE24348 GSE39268
AT1G19180	AT2G46510	jasmonate-zim-domain protein 1	ABA-inducible BHLH-type transcription factor	3	GSE15189 GSE18978 GSE35580
AT1G49720	AT5G66880	abscisic acid responsive element-binding factor 1	sucrose nonfermenting 1(SNF1)-related protein kinase 2.3	3	GSE13739 GSE19700 GSE23331
AT3G05200	AT3G11820	RING/U-box superfamily protein	syntaxin of plants 121	3	GSE39385 GSE40354 GSE5615
AT2G41680	AT1G50320	NADPH-dependent thioredoxin reductase C	thioredoxin X	3	GSE24348 GSE39268 GSE40076
AT3G54500	AT5G02840	-	LHY/CCA1-like 1	3	GSE26983 GSE40354 GSE50526
AT3G54500	AT3G09600	-	Homeodomain-like superfamily protein	3	GSE40354 GSE5636 GSE5637
AT5G24470	AT5G61380	pseudo-response regulator 5	CCT motif -containing response regulator protein	2	GSE23331 GSE50526
AT1G02280	AT1G06950	translocon at the outer envelope membrane of chloroplasts 33	translocon at the inner envelope membrane of chloroplasts 110	2	GSE18071 GSE5638
AT3G27920	AT5G40330	myb domain protein 0	myb domain protein 23	2	GSE5636 GSE5637
AT3G27920	AT2G46410	myb domain protein 0	Homeodomain-like superfamily protein	2	GSE5636 GSE5637
AT1G03360	AT3G61620	ribosomal RNA processing 4	3'-5'-exoribonuclease family protein	2	GSE30094 GSE9996
AT2G39730	AT1G55490	rubisco activase	chaperonin 60 beta	2	GSE14502 GSE39268
AT3G55460	AT1G23860	SC35-like splicing factor 30	RS-containing zinc finger protein 21	2	GSE14106 GSE31837
AT2G25930	AT1G22770	hydroxyproline-rich glycoprotein family protein	gigantea protein (GI)	2	GSE23331 GSE26983
AT2G28800	AT2G18710	63 kDa inner membrane family protein	SECY homolog 1	2	GSE39268 GSE6176
AT4G23630	AT4G11220	VIRB2-interacting protein 1	VIRB2-interacting protein 2	2	GSE20044 GSE46107
AT2G37340	AT1G23860	arginine/serine-rich zinc knuckle-containing protein 33	RS-containing zinc finger protein 21	2	GSE14106 GSE16722
AT5G39510	AT5G46860	Vesicle transport v-SNARE family protein	Syntaxin/t-SNARE family protein	2	GSE5626 GSE9719
AT3G45780	AT5G64330	phototropin 1	Phototropic-responsive NPH3 family protein	2	GSE29543 GSE8785
AT3G52430	AT3G48090	alpha/beta-Hydrolases superfamily protein	alpha/beta-Hydrolases superfamily protein	2	GSE10646 GSE9955
AT4G35000	AT4G35450	ascorbate peroxidase 3	ankyrin repeat-containing protein 2	2	GSE24517 GSE40076
AT4G32410	AT5G64740	cellulose synthase 1	cellulose synthase 6	2	GSE11758 GSE46205
AT3G12400	AT4G21560	Ubiquitin-conjugating enzyme/RWD-like protein	vacuolar protein sorting-associated protein 28 homolog 1	2	GSE34667 GSE5629
AT2G33560	AT3G25980	BUB1-related (BUB1: budding uninhibited by benzymidazol 1)	DNA-binding HORMA family protein	2	GSE5632 GSE5637
AT3G18890	AT1G20020	NAD(P)-binding Rossmann-fold superfamily protein	ferredoxin-NADP(+)-oxidoreductase 2	2	GSE24517 GSE5685
AT5G61900	AT3G61190	Calcium-dependent phospholipid-binding Copine family protein	BON association protein 1	2	GSE39385 GSE5615
AT1G75820	AT5G65700	Leucine-rich receptor-like protein kinase family protein	Leucine-rich receptor-like protein kinase family protein	2	GSE6151 GSE9719
AT2G40550	AT5G46280	E2F target gene 1	Minichromosome maintenance (MCM2/3/5) family protein	2	GSE14496 GSE5632
AT4G30840	AT3G14120	Transducin/WD40 repeat-like superfamily protein	-	2	GSE5622 GSE5633
AT1G52380	AT5G03740	NUP50 (Nucleoporin 50 kDa) protein	histone deacetylase 2C	2	GSE17159 GSE30094
AT1G66670	AT5G45390	CLP protease proteolytic subunit 3	CLP protease P4	2	GSE24348 GSE39268
AT1G22300	AT1G21750	general regulatory factor 10	PDI-like 1-1	2	GSE48488 GSE51480
AT1G22300	AT3G49910	general regulatory factor 10	Translation protein SH3-like family protein	2	GSE20044 GSE22966
AT1G22300	AT4G31300	general regulatory factor 10	N-terminal nucleophile aminohydrolases (Ntn hydrolases) superfamily protein	2	GSE51480 GSE9721
AT1G22300	AT1G56340	general regulatory factor 10	calreticulin 1a	2	GSE48488 GSE51480
AT5G03240	AT4G24690	polyubiquitin 3	ubiquitin-associated (UBA)/TS-N domain-containing protein / octicosapeptide/Phox/Bemp1 (PB1) domain-containing protein	2	GSE5620 GSE5627
AT5G60640	AT1G04410	PDI-like 1-4	Lactate/malate dehydrogenase family protein	2	GSE5634 GSE7631
AT3G27925	AT3G46780	DegP protease 1	plastid transcriptionally active 16	2	GSE18975 GSE40076
AT2G38470	AT3G56710	WRKY DNA-binding protein 33	sigma factor binding protein 1	2	GSE1491 GSE43818
AT3G61130	AT4G18030	galacturonosyltransferase 1	S-adenosyl-L-methionine-dependent methyltransferases superfamily protein	2	GSE5696 GSE9719
AT2G39010	AT4G23400	plasma membrane intrinsic protein 2E	plasma membrane intrinsic protein 1;5	2	GSE19520 GSE30702
AT3G15540	AT4G14560	indole-3-acetic acid inducible 19	indole-3-acetic acid inducible	2	GSE39384 GSE42007
AT2G03870	AT3G59810	Small nuclear ribonucleoprotein family protein	Small nuclear ribonucleoprotein family protein	2	GSE21611 GSE9719
AT3G13860	AT5G56360	heat shock protein 60-3A	calmodulin-binding protein	2	GSE22966 GSE7796
AT3G44720	AT5G22630	arogenate dehydratase 4	arogenate dehydratase 5	2	GSE29543 GSE7743
AT1G17180	AT2G29420	glutathione S-transferase TAU 25	glutathione S-transferase tau 7	2	GSE1491 GSE42007
AT3G16950	AT3G25860	lipoamide dehydrogenase 1	2-oxoacid dehydrogenases acyltransferase family protein	2	GSE22966 GSE46205
AT4G26110	AT4G31985	nucleosome assembly protein1;1	Ribosomal protein L39 family protein	2	GSE30094 GSE5622
AT1G55190	AT3G13720	PRA1 (Prenylated rab acceptor) family protein	PRA1 (Prenylated rab acceptor) family protein	2	GSE23331 GSE24517
AT2G19480	AT2G45860	nucleosome assembly protein 1;2	-	2	GSE30094 GSE5615
AT1G80050	AT4G22570	adenine phosphoribosyl transferase 2	adenine phosphoribosyl transferase 3	2	GSE30094 GSE30095
AT2G46550	AT4G16520	-	Ubiquitin-like superfamily protein	2	GSE14496 GSE21601
AT1G01620	AT2G39010	plasma membrane intrinsic protein 1C	plasma membrane intrinsic protein 2E	2	GSE17464 GSE56658
AT1G36980	AT3G11530	-	Vacuolar protein sorting 55 (VPS55) family protein	2	GSE13833 GSE5629
AT3G01180	AT4G32190	starch synthase 2	Myosin heavy chain-related protein	2	GSE40354 GSE56659
AT2G19480	AT4G26110	nucleosome assembly protein 1;2	nucleosome assembly protein1;1	2	GSE30094 GSE5615
AT1G05510	AT1G29680	Protein of unknown function (DUF1264)	Protein of unknown function (DUF1264)	2	GSE30223 GSE5634
AT1G78340	AT2G29490	glutathione S-transferase TAU 22	glutathione S-transferase TAU 1	2	GSE1491 GSE42007
AT1G17180	AT2G29490	glutathione S-transferase TAU 25	glutathione S-transferase TAU 1	2	GSE1491 GSE42007
AT2G18740	AT4G30220	Small nuclear ribonucleoprotein family protein	small nuclear ribonucleoprotein F	2	GSE7631 GSE9719
AT1G52560	AT4G25200	HSP20-like chaperones superfamily protein	mitochondrion-localized small heat shock protein 23.6	2	GSE46107 GSE9719
AT4G35760	AT5G66570	NAD(P)H dehydrogenase (quinone)s	PS II oxygen-evolving complex 1	2	GSE39268 GSE40076
AT4G35760	AT3G50820	NAD(P)H dehydrogenase (quinone)s	photosystem II subunit O-2	2	GSE40076 GSE6177
AT2G47910	AT1G74880	chlororespiratory reduction 6	NAD(P)H:plastoquinone dehydrogenase complex subunit O	2	GSE19700 GSE56659
AT2G47910	AT3G24430	chlororespiratory reduction 6	ATP binding	2	GSE14502 GSE56659
AT5G13800	AT4G22920	pheophytinase	non-yellowing 1	2	GSE30223 GSE48488
AT5G50200	AT1G08090	nitrate transmembrane transporters	nitrate transporter 2:1	2	GSE22966 GSE6151
AT2G38470	AT1G78410	WRKY DNA-binding protein 33	VQ motif-containing protein	2	GSE40354 GSE41136
AT2G38470	AT2G41010	WRKY DNA-binding protein 33	calmodulin (CAM)-binding protein of 25 kDa	2	GSE15876 GSE5629
AT3G06400	AT1G28420	chromatin-remodeling protein 11	homeobox-1	2	GSE19520 GSE27985
AT5G40780	AT4G01010	lysine histidine transporter 1	cyclic nucleotide-gated channel 13	2	GSE10646 GSE43818
AT3G52450	AT2G40000	plant U-box 22	ortholog of sugar beet HS1 PRO-1 2	2	GSE18975 GSE7631
AT3G11820	AT1G12360	syntaxin of plants 121	Sec1/munc18-like (SM) proteins superfamily	2	GSE40354 GSE41136
AT5G20720	AT5G13630	chaperonin 20	magnesium-chelatase subunit chlH, chloroplast, putative / Mg-protoporphyrin IX chelatase, putative (CHLH)	2	GSE39384 GSE40076
AT1G18080	AT3G12780	Transducin/WD40 repeat-like superfamily protein	phosphoglycerate kinase 1	2	GSE39384 GSE51480
AT1G18080	AT4G09800	Transducin/WD40 repeat-like superfamily protein	S18 ribosomal protein	2	GSE10522 GSE48488
AT5G03240	AT2G22660	polyubiquitin 3	Protein of unknown function (duplicated DUF1399)	2	GSE19264 GSE5624
AT5G03240	AT3G46440	polyubiquitin 3	UDP-XYL synthase 5	2	GSE5615 GSE5620
AT5G03240	AT5G12200	polyubiquitin 3	pyrimidine 2	2	GSE5615 GSE5627
AT1G69200	AT4G13670	fructokinase-like 2	plastid transcriptionally active 5	2	GSE39268 GSE40076
AT3G13380	AT4G33430	BRI1-like 3	BRI1-associated receptor kinase	2	GSE17464 GSE19271
AT2G36400	AT5G28640	growth-regulating factor 3	SSXT family protein	2	GSE30094 GSE5632
AT3G11410	AT4G24960	protein phosphatase 2CA	HVA22 homologue D	2	GSE23331 GSE27985
AT3G11410	AT5G59220	protein phosphatase 2CA	highly ABA-induced PP2C gene 1	2	GSE21684 GSE24517
AT4G26630	AT5G55660	DEK domain-containing chromatin associated protein	DEK domain-containing chromatin associated protein	2	GSE21684 GSE27985
AT4G26630	AT1G79830	DEK domain-containing chromatin associated protein	golgin candidate 5	2	GSE23331 GSE27985
AT4G32150	AT5G46860	vesicle-associated membrane protein 711	Syntaxin/t-SNARE family protein	2	GSE19264 GSE50966
AT1G08560	AT1G27400	syntaxin of plants 111	Ribosomal protein L22p/L17e family protein	2	GSE34897 GSE5633
AT5G46860	AT5G11150	Syntaxin/t-SNARE family protein	vesicle-associated membrane protein 713	2	GSE19264 GSE50966
AT1G27650	AT5G42820	U2 snRNP auxiliary factor small subunit, putative	Zinc finger C-x8-C-x5-C-x3-H type family protein	2	GSE13833 GSE24517
AT1G19180	AT1G70700	jasmonate-zim-domain protein 1	TIFY domain/Divergent CCT motif family protein	2	GSE46107 GSE5629
AT3G17860	AT1G70700	jasmonate-zim-domain protein 3	TIFY domain/Divergent CCT motif family protein	2	GSE18978 GSE5615
AT3G15000	AT4G20020	cobalt ion binding	-	2	GSE18071 GSE7641
AT4G35760	AT5G53490	NAD(P)H dehydrogenase (quinone)s	Tetratricopeptide repeat (TPR)-like superfamily protein	2	GSE39268 GSE40076
AT5G65670	AT4G14560	indole-3-acetic acid inducible 9	indole-3-acetic acid inducible	2	GSE35057 GSE42007
AT1G04240	AT1G04250	AUX/IAA transcriptional regulator family protein	AUX/IAA transcriptional regulator family protein	2	GSE40354 GSE58370
AT4G29080	AT2G33310	phytochrome-associated protein 2	auxin-induced protein 13	2	GSE22966 GSE7631
AT1G12360	AT5G61210	Sec1/munc18-like (SM) proteins superfamily	soluble N-ethylmaleimide-sensitive factor adaptor protein 33	2	GSE40354 GSE41136
AT5G48380	AT1G11310	BAK1-interacting receptor-like kinase 1	Seven transmembrane MLO family protein	2	GSE18978 GSE39385
AT2G38120	AT5G16590	Transmembrane amino acid transporter family protein	Leucine-rich repeat protein kinase family protein	2	GSE11852 GSE40354
AT2G31880	AT4G28490	Leucine-rich repeat protein kinase family protein	Leucine-rich receptor-like protein kinase family protein	2	GSE13739 GSE6177
AT5G05170	AT2G22125	Cellulose synthase family protein	binding	2	GSE46205 GSE9719
AT5G64740	AT2G22125	cellulose synthase 6	binding	2	GSE9719 GSE9721
AT2G03680	AT1G04820	spiral1	tubulin alpha-4 chain	2	GSE14106 GSE17159
AT5G38480	AT3G48730	general regulatory factor 3	glutamate-1-semialdehyde 2,1-aminomutase 2	2	GSE28297 GSE48488
AT5G26360	AT3G03960	TCP-1/cpn60 chaperonin family protein	TCP-1/cpn60 chaperonin family protein	2	GSE46205 GSE7641
AT1G30135	AT2G46510	jasmonate-zim-domain protein 8	ABA-inducible BHLH-type transcription factor	2	GSE15189 GSE18978
AT1G70700	AT2G46510	TIFY domain/Divergent CCT motif family protein	ABA-inducible BHLH-type transcription factor	2	GSE18978 GSE5615
AT5G13220	AT2G46510	jasmonate-zim-domain protein 10	ABA-inducible BHLH-type transcription factor	2	GSE18978 GSE5615
AT5G27420	AT3G11820	carbon/nitrogen insensitive 1	syntaxin of plants 121	2	GSE39385 GSE40354
AT5G64170	AT5G02840	dentin sialophosphoprotein-related	LHY/CCA1-like 1	2	GSE31837 GSE40354
AT5G64170	AT3G09600	dentin sialophosphoprotein-related	Homeodomain-like superfamily protein	2	GSE34897 GSE40354
AT5G64170	AT1G01060	dentin sialophosphoprotein-related	Homeodomain-like superfamily protein	2	GSE40354 GSE50966
AT2G18915	AT5G57360	LOV KELCH protein 2	Galactose oxidase/kelch repeat superfamily protein	1	GSE48488
AT5G02810	AT1G01060	pseudo-response regulator 7	Homeodomain-like superfamily protein	1	GSE50966
AT3G22380	AT2G25930	time for coffee	hydroxyproline-rich glycoprotein family protein	1	GSE7796
AT3G22380	AT1G22770	time for coffee	gigantea protein (GI)	1	GSE19520
AT1G27320	AT2G01830	histidine kinase 3	CHASE domain containing histidine kinase protein	1	GSE10522
AT4G02510	AT1G06950	translocon at the outer envelope membrane of chloroplasts 159	translocon at the inner envelope membrane of chloroplasts 110	1	GSE39384
AT1G02280	AT4G02510	translocon at the outer envelope membrane of chloroplasts 33	translocon at the outer envelope membrane of chloroplasts 159	1	GSE39384
AT1G79840	AT5G40330	HD-ZIP IV family of homeobox-leucine zipper protein with lipid-binding START domain	myb domain protein 23	1	GSE5637
AT2G43010	AT3G59060	phytochrome interacting factor 4	phytochrome interacting factor 3-like 6	1	GSE50966
AT4G16250	AT4G18130	phytochrome D	phytochrome E	1	GSE48488
AT2G46340	AT2G32950	SPA (suppressor of phyA-105) protein family	Transducin/WD40 repeat-like superfamily protein	1	GSE14496
AT2G32950	AT5G11260	Transducin/WD40 repeat-like superfamily protein	Basic-leucine zipper (bZIP) transcription factor family protein	1	GSE34897
AT5G65310	AT2G22430	homeobox protein 5	homeobox protein 6	1	GSE22966
AT5G19280	AT3G09840	kinase associated protein phosphatase	cell division cycle 48	1	GSE7631
AT5G02030	AT4G08150	POX (plant homeobox) family protein	KNOTTED-like from Arabidopsis thaliana	1	GSE29543
AT5G02030	AT1G62360	POX (plant homeobox) family protein	KNOX/ELK homeobox transcription factor	1	GSE5633
AT2G31380	AT2G32950	salt tolerance homologue	Transducin/WD40 repeat-like superfamily protein	1	GSE14496
AT2G43160	AT1G26670	ENTH/VHS family protein	Vesicle transport v-SNARE family protein	1	GSE56658
AT3G13550	AT4G10180	Ubiquitin-conjugating enzyme family protein	light-mediated development protein 1 / deetiolated1 (DET1)	1	GSE14106
AT2G02560	AT5G46210	cullin-associated and neddylation dissociated	cullin4	1	GSE27985
AT2G31380	AT5G11260	salt tolerance homologue	Basic-leucine zipper (bZIP) transcription factor family protein	1	GSE5631
AT1G23860	AT1G02840	RS-containing zinc finger protein 21	RNA-binding (RRM/RBD/RNP motifs) family protein	1	GSE9996
AT1G02340	AT4G17640	basic helix-loop-helix (bHLH) DNA-binding superfamily protein	casein kinase II beta chain 2	1	GSE56658
AT5G53210	AT3G26744	basic helix-loop-helix (bHLH) DNA-binding superfamily protein	basic helix-loop-helix (bHLH) DNA-binding superfamily protein	1	GSE5630
AT3G24140	AT1G12860	basic helix-loop-helix (bHLH) DNA-binding superfamily protein	basic helix-loop-helix (bHLH) DNA-binding superfamily protein	1	GSE19520
AT2G01830	AT2G23760	CHASE domain containing histidine kinase protein	BEL1-like homeodomain 4	1	GSE8785
AT3G48100	AT3G44110	response regulator 5	DNAJ homologue 3	1	GSE34897
AT2G34690	AT3G13720	Glycolipid transfer protein (GLTP) family protein	PRA1 (Prenylated rab acceptor) family protein	1	GSE5629
AT5G16840	AT3G60600	binding partner of acd11 1	vesicle associated protein	1	GSE30223
AT4G34160	AT2G27970	CYCLIN D3;1	CDK-subunit 2	1	GSE5630
AT4G01370	AT4G26070	MAP kinase 4	MAP kinase/ ERK kinase 1	1	GSE18978
AT2G38170	AT3G51860	cation exchanger 1	cation exchanger 3	1	GSE627
AT4G23570	AT2G04030	phosphatase-related	Chaperone protein htpG family protein	1	GSE46107
AT4G09320	AT1G20620	Nucleoside diphosphate kinase family protein	catalase 3	1	GSE39384
AT3G63400	AT3G50670	Cyclophilin-like peptidyl-prolyl cis-trans isomerase family protein	U1 small nuclear ribonucleoprotein-70K	1	GSE11758
AT1G23860	AT3G61860	RS-containing zinc finger protein 21	RNA-binding (RRM/RBD/RNP motifs) family protein	1	GSE18071
AT3G61140	AT1G29150	26S proteasome, regulatory subunit Rpn7;Proteasome component (PCI) domain	non-ATPase subunit 9	1	GSE56659
AT3G61140	AT4G14110	26S proteasome, regulatory subunit Rpn7;Proteasome component (PCI) domain	COP9 signalosome, subunit CSN8	1	GSE29543
AT1G29150	AT3G05530	non-ATPase subunit 9	regulatory particle triple-A ATPase 5A	1	GSE7631
AT3G56150	AT3G61140	eukaryotic translation initiation factor 3C	26S proteasome, regulatory subunit Rpn7;Proteasome component (PCI) domain	1	GSE19700
AT4G24740	AT1G55310	FUS3-complementing gene 2	SC35-like splicing factor 33	1	GSE5626
AT1G75950	AT3G51260	S phase kinase-associated protein 1	20S proteasome alpha subunit PAD1	1	GSE7631
AT1G02450	AT1G64280	NIM1-interacting 1	regulatory protein (NPR1)	1	GSE6177
AT1G16240	AT5G46860	syntaxin of plants 51	Syntaxin/t-SNARE family protein	1	GSE50966
AT4G36730	AT5G44190	G-box binding factor 1	GOLDEN2-like 2	1	GSE40354
AT5G42190	AT1G75950	E3 ubiquitin ligase SCF complex subunit SKP1/ASK1 family protein	S phase kinase-associated protein 1	1	GSE5634
AT5G01810	AT4G26080	CBL-interacting protein kinase 15	Protein phosphatase 2C family protein	1	GSE30094
AT1G23820	AT1G70310	spermidine synthase 1	spermidine synthase 2	1	GSE9996
AT5G42970	AT3G61140	Proteasome component (PCI) domain protein	26S proteasome, regulatory subunit Rpn7;Proteasome component (PCI) domain	1	GSE29543
AT1G02090	AT5G56280	Proteasome component (PCI) domain protein	COP9 signalosome subunit 6A	1	GSE34130
AT4G32650	AT2G26650	potassium channel in Arabidopsis thaliana 3	K+ transporter 1	1	GSE15876
AT5G42190	AT1G06110	E3 ubiquitin ligase SCF complex subunit SKP1/ASK1 family protein	SKP1/ASK-interacting protein 16	1	GSE30223
AT5G42190	AT5G45360	E3 ubiquitin ligase SCF complex subunit SKP1/ASK1 family protein	F-box family protein	1	GSE30223
AT1G76540	AT1G70210	cyclin-dependent kinase B2;1	CYCLIN D1;1	1	GSE5632
AT1G63650	AT3G27920	basic helix-loop-helix (bHLH) DNA-binding superfamily protein	myb domain protein 0	1	GSE5636
AT1G63650	AT2G46410	basic helix-loop-helix (bHLH) DNA-binding superfamily protein	Homeodomain-like superfamily protein	1	GSE5636
AT5G25350	AT3G20770	EIN3-binding F box protein 2	Ethylene insensitive 3 family protein	1	GSE24517
AT5G25350	AT2G27050	EIN3-binding F box protein 2	ETHYLENE-INSENSITIVE3-like 1	1	GSE51215
AT2G46020	AT1G21700	transcription regulatory protein SNF2, putative	SWITCH/sucrose nonfermenting 3C	1	GSE19520
AT4G10710	AT3G28730	global transcription factor C	high mobility group	1	GSE56659
AT1G69670	AT5G19000	cullin 3B	BTB-POZ and MATH domain 1	1	GSE31837
AT1G26830	AT4G02570	cullin 3	cullin 1	1	GSE19520
AT4G15900	AT4G02150	pleiotropic regulatory locus 1	ARM repeat superfamily protein	1	GSE29543
AT3G48090	AT5G14930	alpha/beta-Hydrolases superfamily protein	senescence-associated gene 101	1	GSE40354
AT5G10450	AT4G35000	G-box regulating factor 6	ascorbate peroxidase 3	1	GSE7631
AT2G05620	AT4G11960	proton gradient regulation 5	PGR5-like B	1	GSE19245
AT4G11960	AT1G60950	PGR5-like B	2Fe-2S ferredoxin-like superfamily protein	1	GSE46205
AT4G05420	AT4G34460	damaged DNA binding protein 1A	GTP binding protein beta 1	1	GSE24517
AT2G36250	AT5G42480	Tubulin/FtsZ family protein	Chaperone DnaJ-domain superfamily protein	1	GSE17464
AT3G17860	AT1G32640	jasmonate-zim-domain protein 3	Basic helix-loop-helix (bHLH) DNA-binding family protein	1	GSE5615
AT1G17440	AT5G43130	Transcription initiation factor TFIID subunit A	TBP-associated factor 4	1	GSE19520
AT5G43130	AT1G50300	TBP-associated factor 4	TBP-associated factor 15	1	GSE56659
AT2G18960	AT4G27500	H(+)-ATPase 1	proton pump interactor 1	1	GSE56658
AT1G71830	AT1G34210	somatic embryogenesis receptor-like kinase 1	somatic embryogenesis receptor-like kinase 2	1	GSE30094
AT1G06950	AT5G19620	translocon at the inner envelope membrane of chloroplasts 110	outer envelope protein of 80 kDa	1	GSE5630
AT4G31800	AT2G25000	WRKY DNA-binding protein 18	WRKY DNA-binding protein 60	1	GSE10646
AT1G75410	AT2G16400	BEL1-like homeodomain 3	BEL1-like homeodomain 7	1	GSE7796
AT1G75410	AT1G19700	BEL1-like homeodomain 3	BEL1-like homeodomain 10	1	GSE46205
AT5G24330	AT1G07370	ARABIDOPSIS TRITHORAX-RELATED PROTEIN 6	proliferating cellular nuclear antigen 1	1	GSE22966
AT1G72440	AT2G18220	CCAAT-binding factor	Noc2p family	1	GSE30094
AT3G59060	AT1G02340	phytochrome interacting factor 3-like 6	basic helix-loop-helix (bHLH) DNA-binding superfamily protein	1	GSE6174
AT2G33560	AT3G19590	BUB1-related (BUB1: budding uninhibited by benzymidazol 1)	Transducin/WD40 repeat-like superfamily protein	1	GSE5632
AT3G45780	AT1G14280	phototropin 1	phytochrome kinase substrate 2	1	GSE29543
AT5G58140	AT1G14280	phototropin 2	phytochrome kinase substrate 2	1	GSE10749
AT1G07510	AT1G03860	FTSH protease 10	prohibitin 2	1	GSE46107
AT1G07510	AT5G40770	FTSH protease 10	prohibitin 3	1	GSE46107
AT4G31580	AT3G13570	serine/arginine-rich 22	SC35-like splicing factor 30A	1	GSE5630
AT1G22710	AT1G09960	sucrose-proton symporter 2	sucrose transporter 4	1	GSE7641
AT5G13180	AT1G56010	NAC domain containing protein 83	NAC domain containing protein 1	1	GSE25171
AT5G13180	AT2G33480	NAC domain containing protein 83	NAC domain containing protein 41	1	GSE5631
AT1G76540	AT2G27970	cyclin-dependent kinase B2;1	CDK-subunit 2	1	GSE5622
AT1G76540	AT1G15570	cyclin-dependent kinase B2;1	CYCLIN A2;3	1	GSE5638
AT1G76540	AT5G43080	cyclin-dependent kinase B2;1	Cyclin A3;1	1	GSE5632
AT1G18040	AT1G80370	cyclin-dependent kinase D1;3	Cyclin A2;4	1	GSE5633
AT2G27970	AT1G47230	CDK-subunit 2	CYCLIN A3;4	1	GSE30094
AT2G27970	AT5G48820	CDK-subunit 2	inhibitor/interactor with cyclin-dependent kinase	1	GSE30094
AT1G20930	AT2G27970	cyclin-dependent kinase B2;2	CDK-subunit 2	1	GSE14496
AT2G04030	AT3G12580	Chaperone protein htpG family protein	heat shock protein 70	1	GSE46107
AT2G30410	AT4G20890	tubulin folding cofactor A (KIESEL)	tubulin beta-9 chain	1	GSE5634
AT2G28800	AT1G73060	63 kDa inner membrane family protein	Low PSII Accumulation 3	1	GSE24348
AT1G67580	AT2G26430	Protein kinase superfamily protein	arginine-rich cyclin 1	1	GSE24517
AT2G20580	AT1G45000	26S proteasome regulatory subunit S2 1A	AAA-type ATPase family protein	1	GSE22966
AT2G20580	AT1G04810	26S proteasome regulatory subunit S2 1A	26S proteasome regulatory complex, non-ATPase subcomplex, Rpn2/Psmd1 subunit	1	GSE22966
AT2G20580	AT1G64520	26S proteasome regulatory subunit S2 1A	regulatory particle non-ATPase 12A	1	GSE8785
AT2G36010	AT1G45000	E2F transcription factor 3	AAA-type ATPase family protein	1	GSE5688
AT2G40550	AT2G07690	E2F target gene 1	Minichromosome maintenance (MCM2/3/5) family protein	1	GSE5632
AT2G40550	AT2G16440	E2F target gene 1	Minichromosome maintenance (MCM2/3/5) family protein	1	GSE30094
AT3G19590	AT5G51600	Transducin/WD40 repeat-like superfamily protein	Microtubule associated protein (MAP65/ASE1) family protein	1	GSE5633
AT3G19590	AT2G28740	Transducin/WD40 repeat-like superfamily protein	histone H4	1	GSE5632
AT3G19590	AT5G03740	Transducin/WD40 repeat-like superfamily protein	histone deacetylase 2C	1	GSE30094
AT3G25980	AT2G28740	DNA-binding HORMA family protein	histone H4	1	GSE5632
AT3G48150	AT1G78770	anaphase-promoting complex subunit 8	anaphase promoting complex 6	1	GSE5632
AT3G48750	AT5G54900	cell division control 2	RNA-binding protein 45A	1	GSE30223
AT4G35620	AT4G13850	Cyclin B2;2	glycine-rich RNA-binding protein 2	1	GSE5633
AT5G13840	AT3G48150	FIZZY-related 3	anaphase-promoting complex subunit 8	1	GSE5632
AT5G13840	AT3G57860	FIZZY-related 3	UV-B-insensitive 4-like	1	GSE30094
AT5G13840	AT1G78770	FIZZY-related 3	anaphase promoting complex 6	1	GSE5632
AT3G45640	AT1G37130	mitogen-activated protein kinase 3	nitrate reductase 2	1	GSE31837
AT1G50250	AT3G12580	FTSH protease 1	heat shock protein 70	1	GSE46107
AT1G80670	AT3G03960	Transducin/WD40 repeat-like superfamily protein	TCP-1/cpn60 chaperonin family protein	1	GSE5615
AT1G80670	AT3G12580	Transducin/WD40 repeat-like superfamily protein	heat shock protein 70	1	GSE35580
AT1G80670	AT3G23990	Transducin/WD40 repeat-like superfamily protein	heat shock protein 60	1	GSE5615
AT1G80670	AT1G18540	Transducin/WD40 repeat-like superfamily protein	Ribosomal protein L6 family protein	1	GSE30094
AT1G80670	AT1G59660	Transducin/WD40 repeat-like superfamily protein	Nucleoporin autopeptidase	1	GSE35580
AT4G30840	AT5G40480	Transducin/WD40 repeat-like superfamily protein	embryo defective 3012	1	GSE30094
AT4G30840	AT5G13490	Transducin/WD40 repeat-like superfamily protein	ADP/ATP carrier 2	1	GSE5633
AT4G30840	AT1G48920	Transducin/WD40 repeat-like superfamily protein	nucleolin like 1	1	GSE30094
AT1G52380	AT4G05520	NUP50 (Nucleoporin 50 kDa) protein	EPS15 homology domain 2	1	GSE30094
AT3G10650	AT1G14850	-	nucleoporin 155	1	GSE19520
AT1G75340	AT1G59660	Zinc finger C-x8-C-x5-C-x3-H type family protein	Nucleoporin autopeptidase	1	GSE9719
AT4G18390	AT2G46830	TEOSINTE BRANCHED 1, cycloidea and PCF transcription factor 2	circadian clock associated 1	1	GSE51215
AT4G18390	AT5G24470	TEOSINTE BRANCHED 1, cycloidea and PCF transcription factor 2	pseudo-response regulator 5	1	GSE13739
AT3G45640	AT2G47060	mitogen-activated protein kinase 3	Protein kinase superfamily protein	1	GSE5629
AT5G13190	AT4G20380	-	LSD1 zinc finger family protein	1	GSE41136
AT1G30135	AT1G32640	jasmonate-zim-domain protein 8	Basic helix-loop-helix (bHLH) DNA-binding family protein	1	GSE6151
AT5G13220	AT1G32640	jasmonate-zim-domain protein 10	Basic helix-loop-helix (bHLH) DNA-binding family protein	1	GSE18978
AT3G11410	AT4G30960	protein phosphatase 2CA	SOS3-interacting protein 3	1	GSE21684
AT5G51760	AT4G30960	Protein phosphatase 2C family protein	SOS3-interacting protein 3	1	GSE12551
AT1G02090	AT1G29150	Proteasome component (PCI) domain protein	non-ATPase subunit 9	1	GSE46107
AT4G26840	AT3G60240	small ubiquitin-like modifier 1	eukaryotic translation initiation factor 4G	1	GSE11807
AT4G26840	AT4G02930	small ubiquitin-like modifier 1	GTP binding Elongation factor Tu family protein	1	GSE48488
AT4G26840	AT1G11860	small ubiquitin-like modifier 1	Glycine cleavage T-protein family	1	GSE11807
AT4G35600	AT2G31880	Protein kinase superfamily protein	Leucine-rich repeat protein kinase family protein	1	GSE5630
AT4G23750	AT2G46310	cytokinin response factor 2	cytokinin response factor 5	1	GSE24517
AT4G23750	AT3G21510	cytokinin response factor 2	histidine-containing phosphotransmitter 1	1	GSE10749
AT1G22300	AT1G64190	general regulatory factor 10	6-phosphogluconate dehydrogenase family protein	1	GSE56658
AT1G22300	AT1G20950	general regulatory factor 10	Phosphofructokinase family protein	1	GSE7796
AT1G22300	AT5G15490	general regulatory factor 10	UDP-glucose 6-dehydrogenase family protein	1	GSE7796
AT1G22300	AT3G02080	general regulatory factor 10	Ribosomal protein S19e family protein	1	GSE22966
AT1G22300	AT3G18490	general regulatory factor 10	Eukaryotic aspartyl protease family protein	1	GSE51480
AT1G22300	AT1G55490	general regulatory factor 10	chaperonin 60 beta	1	GSE5730
AT1G22300	AT1G70830	general regulatory factor 10	MLP-like protein 28	1	GSE56658
AT1G22300	AT5G38480	general regulatory factor 10	general regulatory factor 3	1	GSE51480
AT5G03240	AT1G20620	polyubiquitin 3	catalase 3	1	GSE22966
AT5G03240	AT1G09100	polyubiquitin 3	26S proteasome AAA-ATPase subunit RPT5B	1	GSE5615
AT5G03240	AT4G39260	polyubiquitin 3	cold, circadian rhythm, and RNA binding 1	1	GSE5615
AT5G03240	AT5G26260	polyubiquitin 3	TRAF-like family protein	1	GSE5627
AT5G03240	AT3G01340	polyubiquitin 3	Transducin/WD40 repeat-like superfamily protein	1	GSE24517
AT5G03240	AT1G24510	polyubiquitin 3	TCP-1/cpn60 chaperonin family protein	1	GSE24517
AT2G46830	AT4G10180	circadian clock associated 1	light-mediated development protein 1 / deetiolated1 (DET1)	1	GSE14106
AT4G04330	AT4G10340	Chaperonin-like RbcX protein	light harvesting complex of photosystem II 5	1	GSE14502
AT4G29510	AT5G22880	arginine methyltransferase 11	histone B2	1	GSE30094
AT3G27925	AT3G53460	DegP protease 1	chloroplast RNA-binding protein 29	1	GSE39268
AT3G27925	AT4G10340	DegP protease 1	light harvesting complex of photosystem II 5	1	GSE39268
AT4G13940	AT3G09820	S-adenosyl-L-homocysteine hydrolase	adenosine kinase 1	1	GSE5634
AT5G44560	AT5G27850	SNF7 family protein	Ribosomal protein L18e/L15 superfamily protein	1	GSE5631
AT5G44560	AT5G59870	SNF7 family protein	histone H2A 6	1	GSE34897
AT1G08640	AT5G42480	Chloroplast J-like domain 1	Chaperone DnaJ-domain superfamily protein	1	GSE17464
AT1G08640	AT2G35500	Chloroplast J-like domain 1	shikimate kinase like 2	1	GSE17464
AT4G12720	AT3G63420	MutT/nudix family protein	Ggamma-subunit 1	1	GSE6177
AT3G48080	AT3G52430	alpha/beta-Hydrolases superfamily protein	alpha/beta-Hydrolases superfamily protein	1	GSE10646
AT3G15880	AT1G18330	WUS-interacting protein 2	Homeodomain-like superfamily protein	1	GSE34897
AT1G15750	AT5G62000	Transducin family protein / WD-40 repeat family protein	auxin response factor 2	1	GSE31587
AT1G15750	AT2G47070	Transducin family protein / WD-40 repeat family protein	squamosa promoter binding protein-like 1	1	GSE24517
AT1G15750	AT1G53230	Transducin family protein / WD-40 repeat family protein	TEOSINTE BRANCHED 1, cycloidea and PCF transcription factor 3	1	GSE50966
AT2G38650	AT4G00740	galacturonosyltransferase 7	S-adenosyl-L-methionine-dependent methyltransferases superfamily protein	1	GSE7641
AT2G47710	AT3G11930	Adenine nucleotide alpha hydrolases-like superfamily protein	Adenine nucleotide alpha hydrolases-like superfamily protein	1	GSE5637
AT2G45860	AT5G56950	-	nucleosome assembly protein 1;3	1	GSE30094
AT1G03600	AT3G13720	photosystem II family protein	PRA1 (Prenylated rab acceptor) family protein	1	GSE29543
AT3G15540	AT3G23050	indole-3-acetic acid inducible 19	indole-3-acetic acid 7	1	GSE2473
AT1G18660	AT2G35940	zinc finger (C3HC4-type RING finger) family protein	BEL1-like homeodomain 1	1	GSE23331
AT1G48450	AT2G41680	Protein of unknown function (DUF760)	NADPH-dependent thioredoxin reductase C	1	GSE39268
AT1G68140	AT5G58720	Protein of unknown function (DUF1644)	smr (Small MutS Related) domain-containing protein	1	GSE24517
AT1G78380	AT2G29490	glutathione S-transferase TAU 19	glutathione S-transferase TAU 1	1	GSE42007
AT1G27300	AT4G38920	-	vacuolar-type H(+)-ATPase C3	1	GSE56658
AT4G19030	AT4G23400	NOD26-like major intrinsic protein 1	plasma membrane intrinsic protein 1;5	1	GSE42007
AT1G31050	AT4G02590	basic helix-loop-helix (bHLH) DNA-binding superfamily protein	basic helix-loop-helix (bHLH) DNA-binding superfamily protein	1	GSE30097
AT2G03120	AT5G22290	signal peptide peptidase	NAC domain containing protein 89	1	GSE5615
AT1G33110	AT5G22290	MATE efflux family protein	NAC domain containing protein 89	1	GSE53071
AT1G80840	AT5G22570	WRKY DNA-binding protein 40	WRKY DNA-binding protein 38	1	GSE54049
AT2G37040	AT3G10340	PHE ammonia lyase 1	phenylalanine ammonia-lyase 4	1	GSE46205
AT2G03120	AT5G41600	signal peptide peptidase	VIRB2-interacting protein 3	1	GSE56659
AT1G34430	AT5G55220	2-oxoacid dehydrogenases acyltransferase family protein	trigger factor type chaperone family protein	1	GSE9719
AT1G27300	AT4G28040	-	nodulin MtN21 /EamA-like transporter family protein	1	GSE18071
AT1G06460	AT2G24860	alpha-crystallin domain 32.1	DnaJ/Hsp40 cysteine-rich domain superfamily protein	1	GSE24348
AT1G14620	AT4G05400	decoy	copper ion binding	1	GSE30094
AT2G03870	AT2G18740	Small nuclear ribonucleoprotein family protein	Small nuclear ribonucleoprotein family protein	1	GSE51480
AT1G27300	AT2G43510	-	trypsin inhibitor protein 1	1	GSE18071
AT3G22440	AT4G14900	FRIGIDA-like protein	FRIGIDA-like protein	1	GSE24517
AT2G45850	AT3G61310	AT hook motif DNA-binding family protein	AT hook motif DNA-binding family protein	1	GSE46107
AT1G02690	AT2G31410	importin alpha isoform 6	-	1	GSE5633
AT3G15660	AT5G09830	glutaredoxin 4	BolA-like family protein	1	GSE51480
AT4G32190	AT5G59210	Myosin heavy chain-related protein	myosin heavy chain-related	1	GSE27985
AT2G18740	AT5G57860	Small nuclear ribonucleoprotein family protein	Ubiquitin-like superfamily protein	1	GSE7631
AT3G50670	AT4G36690	U1 small nuclear ribonucleoprotein-70K	U2 snRNP auxilliary factor, large subunit, splicing factor	1	GSE23331
AT2G31410	AT4G02150	-	ARM repeat superfamily protein	1	GSE29543
AT2G43970	AT4G34110	RNA-binding protein	poly(A) binding protein 2	1	GSE56658
AT1G07450	AT2G29310	NAD(P)-binding Rossmann-fold superfamily protein	NAD(P)-binding Rossmann-fold superfamily protein	1	GSE10646
AT1G27300	AT5G53560	-	cytochrome B5 isoform E	1	GSE56658
AT1G63120	AT5G22290	RHOMBOID-like 2	NAC domain containing protein 89	1	GSE30223
AT1G09630	AT4G17720	RAB GTPase 11C	RNA-binding (RRM/RBD/RNP motifs) family protein	1	GSE40354
AT2G47770	AT5G22290	TSPO(outer membrane tryptophan-rich sensory protein)-related	NAC domain containing protein 89	1	GSE30223
AT1G27300	AT3G18280	-	Bifunctional inhibitor/lipid-transfer protein/seed storage 2S albumin superfamily protein	1	GSE29543
AT2G39010	AT2G45960	plasma membrane intrinsic protein 2E	plasma membrane intrinsic protein 1B	1	GSE17159
AT3G06590	AT5G15160	basic helix-loop-helix (bHLH) DNA-binding superfamily protein	BANQUO 2	1	GSE13833
AT2G29210	AT5G55100	splicing factor PWI domain-containing protein	SWAP (Suppressor-of-White-APricot)/surp domain-containing protein	1	GSE56659
AT3G56880	AT5G13080	VQ motif-containing protein	WRKY DNA-binding protein 75	1	GSE1491
AT3G60130	AT3G60600	beta glucosidase 16	vesicle associated protein	1	GSE49596
AT1G56330	AT5G07110	secretion-associated RAS 1B	prenylated RAB acceptor 1.B6	1	GSE30097
AT3G10340	AT3G53260	phenylalanine ammonia-lyase 4	phenylalanine ammonia-lyase 2	1	GSE46205
AT1G27300	AT1G73190	-	Aquaporin-like superfamily protein	1	GSE30223
AT1G14740	AT3G07780	Protein of unknown function (DUF1423)	Protein of unknown function (DUF1423)	1	GSE56659
AT3G57870	AT4G29220	sumo conjugation enzyme 1	phosphofructokinase 1	1	GSE46205
AT2G25000	AT4G22720	WRKY DNA-binding protein 60	Actin-like ATPase superfamily protein	1	GSE5615
AT1G54320	AT3G47620	LEM3 (ligand-effect modulator 3) family protein / CDC50 family protein	TEOSINTE BRANCHED, cycloidea and PCF (TCP) 14	1	GSE56658
AT1G79040	AT4G19030	photosystem II subunit R	NOD26-like major intrinsic protein 1	1	GSE42007
AT4G20440	AT5G62290	small nuclear ribonucleoprotein associated protein B	nucleotide-sensitive chloride conductance regulator (ICln) family protein	1	GSE41136
AT1G60940	AT4G38810	SNF1-related protein kinase 2.10	Calcium-binding EF-hand family protein	1	GSE30223
AT1G80000	AT4G20300	CASC3/Barentsz eIF4AIII binding	Protein of unknown function (DUF1639)	1	GSE24517
AT1G27300	AT5G22290	-	NAC domain containing protein 89	1	GSE30223
AT3G15540	AT4G28640	indole-3-acetic acid inducible 19	indole-3-acetic acid inducible 11	1	GSE42007
AT1G02690	AT1G18040	importin alpha isoform 6	cyclin-dependent kinase D1;3	1	GSE5633
AT4G19030	AT5G40890	NOD26-like major intrinsic protein 1	chloride channel A	1	GSE42007
AT4G33950	AT4G38810	Protein kinase superfamily protein	Calcium-binding EF-hand family protein	1	GSE19520
AT3G23030	AT4G28640	indole-3-acetic acid inducible 2	indole-3-acetic acid inducible 11	1	GSE42007
AT3G15540	AT3G23030	indole-3-acetic acid inducible 19	indole-3-acetic acid inducible 2	1	GSE42007
AT3G04730	AT3G15540	indoleacetic acid-induced protein 16	indole-3-acetic acid inducible 19	1	GSE2473
AT1G03130	AT4G08150	photosystem I subunit D-2	KNOTTED-like from Arabidopsis thaliana	1	GSE29543
AT3G56130	AT5G35360	biotin/lipoyl attachment domain-containing protein	acetyl Co-enzyme a carboxylase biotin carboxylase subunit	1	GSE56480
AT1G51950	AT2G22670	indole-3-acetic acid inducible 18	indoleacetic acid-induced protein 8	1	GSE42007
AT1G06510	AT3G15360	-	thioredoxin M-type 4	1	GSE39268
AT1G27300	AT5G05760	-	syntaxin of plants 31	1	GSE40061
AT3G23030	AT3G23050	indole-3-acetic acid inducible 2	indole-3-acetic acid 7	1	GSE19520
AT1G04240	AT3G23050	AUX/IAA transcriptional regulator family protein	indole-3-acetic acid 7	1	GSE14106
AT3G52560	AT4G23450	ubiquitin E2 variant 1D-4	RING/U-box superfamily protein	1	GSE34897
AT1G01640	AT3G52560	BTB/POZ domain-containing protein	ubiquitin E2 variant 1D-4	1	GSE24517
AT3G47620	AT5G08330	TEOSINTE BRANCHED, cycloidea and PCF (TCP) 14	TCP family transcription factor	1	GSE29543
AT1G48520	AT4G15930	GLU-ADT subunit B	Dynein light chain type 1 family protein	1	GSE17464
AT1G19000	AT5G08330	Homeodomain-like superfamily protein	TCP family transcription factor	1	GSE5621
AT1G15750	AT1G19000	Transducin family protein / WD-40 repeat family protein	Homeodomain-like superfamily protein	1	GSE56658
AT3G56290	AT4G25200	-	mitochondrion-localized small heat shock protein 23.6	1	GSE46107
AT4G24690	AT4G29820	ubiquitin-associated (UBA)/TS-N domain-containing protein / octicosapeptide/Phox/Bemp1 (PB1) domain-containing protein	homolog of CFIM-25	1	GSE5634
AT2G41680	AT4G34120	NADPH-dependent thioredoxin reductase C	Cystathionine beta-synthase (CBS) family protein	1	GSE39268
AT2G45860	AT4G26110	-	nucleosome assembly protein1;1	1	GSE5615
AT1G02690	AT4G30220	importin alpha isoform 6	small nuclear ribonucleoprotein F	1	GSE5633
AT2G20450	AT3G06530	Ribosomal protein L14	ARM repeat superfamily protein	1	GSE5622
AT1G15570	AT4G28230	CYCLIN A2;3	-	1	GSE35580
AT1G77350	AT3G60600	-	vesicle associated protein	1	GSE21611
AT1G47740	AT4G00150	PPPDE putative thiol peptidase family protein	GRAS family transcription factor	1	GSE17464
AT1G55190	AT5G10730	PRA1 (Prenylated rab acceptor) family protein	NAD(P)-binding Rossmann-fold superfamily protein	1	GSE5634
AT4G25200	AT5G59720	mitochondrion-localized small heat shock protein 23.6	heat shock protein 18.2	1	GSE19520
AT4G35260	AT5G03290	isocitrate dehydrogenase 1	isocitrate dehydrogenase V	1	GSE50019
AT1G06460	AT4G35250	alpha-crystallin domain 32.1	NAD(P)-binding Rossmann-fold superfamily protein	1	GSE14502
AT1G04240	AT4G14560	AUX/IAA transcriptional regulator family protein	indole-3-acetic acid inducible	1	GSE42007
AT1G63940	AT2G15620	monodehydroascorbate reductase 6	nitrite reductase 1	1	GSE51480
AT5G54750	AT5G58030	Transport protein particle (TRAPP) component	Transport protein particle (TRAPP) component	1	GSE56659
AT3G01820	AT4G25200	P-loop containing nucleoside triphosphate hydrolases superfamily protein	mitochondrion-localized small heat shock protein 23.6	1	GSE19520
AT3G02150	AT4G16760	plastid transcription factor 1	acyl-CoA oxidase 1	1	GSE18978
AT1G27300	AT4G01430	-	nodulin MtN21 /EamA-like transporter family protein	1	GSE18071
AT1G60940	AT5G13810	SNF1-related protein kinase 2.10	Glutaredoxin family protein	1	GSE30223
AT3G01180	AT3G09980	starch synthase 2	Family of unknown function (DUF662)	1	GSE56659
AT1G08580	AT2G19480	-	nucleosome assembly protein 1;2	1	GSE56659
AT1G70590	AT4G25200	F-box family protein	mitochondrion-localized small heat shock protein 23.6	1	GSE19520
AT1G58070	AT1G63120	-	RHOMBOID-like 2	1	GSE46205
AT1G23100	AT3G60210	GroES-like family protein	GroES-like family protein	1	GSE11558
AT4G30220	AT4G30330	small nuclear ribonucleoprotein F	Small nuclear ribonucleoprotein family protein	1	GSE5638
AT2G19450	AT5G22290	membrane bound O-acyl transferase (MBOAT) family protein	NAC domain containing protein 89	1	GSE48488
AT1G31870	AT3G47120	-	RNA recognition motif (RRM)-containing protein	1	GSE56659
AT1G01440	AT4G01090	Protein of unknown function (DUF3133)	Protein of unknown function (DUF3133)	1	GSE19520
AT3G50920	AT5G22290	Phosphatidic acid phosphatase (PAP2) family protein	NAC domain containing protein 89	1	GSE5615
AT2G23910	AT3G16310	NAD(P)-binding Rossmann-fold superfamily protein	mitotic phosphoprotein N' end (MPPN) family protein	1	GSE50966
AT2G47450	AT3G47620	chloroplast signal recognition particle component (CAO)	TEOSINTE BRANCHED, cycloidea and PCF (TCP) 14	1	GSE34130
AT5G56750	AT4G38690	N-MYC downregulated-like 1	PLC-like phosphodiesterases superfamily protein	1	GSE5629
AT5G56750	AT4G20380	N-MYC downregulated-like 1	LSD1 zinc finger family protein	1	GSE19700
AT5G43850	AT1G79550	RmlC-like cupins superfamily protein	phosphoglycerate kinase	1	GSE46107
AT4G34460	AT5G59550	GTP binding protein beta 1	zinc finger (C3HC4-type RING finger) family protein	1	GSE41136
AT4G34460	AT4G25390	GTP binding protein beta 1	Protein kinase superfamily protein	1	GSE15189
AT4G17730	AT5G56750	syntaxin of plants 23	N-MYC downregulated-like 1	1	GSE19700
AT4G17730	AT5G14240	syntaxin of plants 23	Thioredoxin superfamily protein	1	GSE24517
AT4G17730	AT5G10860	syntaxin of plants 23	Cystathionine beta-synthase (CBS) family protein	1	GSE28297
AT4G17730	AT5G01800	syntaxin of plants 23	saposin B domain-containing protein	1	GSE31837
AT4G17730	AT1G56280	syntaxin of plants 23	drought-induced 19	1	GSE28297
AT3G26090	AT5G38650	G-protein coupled receptors;GTPase activators	Proteasome maturation factor UMP1	1	GSE56659
AT3G26090	AT3G02360	G-protein coupled receptors;GTPase activators	6-phosphogluconate dehydrogenase family protein	1	GSE56659
AT3G18130	AT4G13940	receptor for activated C kinase 1C	S-adenosyl-L-homocysteine hydrolase	1	GSE5634
AT2G26300	AT2G21620	G protein alpha subunit 1	Adenine nucleotide alpha hydrolases-like superfamily protein	1	GSE56658
AT2G26300	AT1G53230	G protein alpha subunit 1	TEOSINTE BRANCHED 1, cycloidea and PCF transcription factor 3	1	GSE50966
AT2G26300	AT1G28520	G protein alpha subunit 1	vascular plant one zinc finger protein	1	GSE18071
AT1G52760	AT4G37550	lysophospholipase 2	Acetamidase/Formamidase family protein	1	GSE11852
AT1G59990	AT3G53020	DEA(D/H)-box RNA helicase family protein	Ribosomal protein L24e family protein	1	GSE30094
AT4G11890	AT4G04490	Protein kinase superfamily protein	cysteine-rich RLK (RECEPTOR-like protein kinase) 36	1	GSE9955
AT1G51100	AT5G58260	-	oxidoreductases, acting on NADH or NADPH, quinone or similar compound as acceptor	1	GSE24517
AT5G20935	AT1G74880	-	NAD(P)H:plastoquinone dehydrogenase complex subunit O	1	GSE10646
AT3G26470	AT1G22280	Powdery mildew resistance protein, RPW8 domain	phytochrome-associated protein phosphatase type 2C	1	GSE30097
AT5G03240	AT4G35830	polyubiquitin 3	aconitase 1	1	GSE24517
AT5G03240	AT4G02570	polyubiquitin 3	cullin 1	1	GSE24517
AT5G03240	AT4G29900	polyubiquitin 3	autoinhibited Ca(2+)-ATPase 10	1	GSE24517
AT5G03240	AT5G20830	polyubiquitin 3	sucrose synthase 1	1	GSE5622
AT3G63500	AT3G07780	Protein of unknown function (DUF1423)	Protein of unknown function (DUF1423)	1	GSE56659
AT3G63500	AT1G14740	Protein of unknown function (DUF1423)	Protein of unknown function (DUF1423)	1	GSE56659
AT4G22920	AT4G13250	non-yellowing 1	NAD(P)-binding Rossmann-fold superfamily protein	1	GSE48488
AT4G13250	AT5G04900	NAD(P)-binding Rossmann-fold superfamily protein	NYC1-like	1	GSE14502
AT2G30250	AT1G78410	WRKY DNA-binding protein 25	VQ motif-containing protein	1	GSE5685
AT2G30250	AT4G20000	WRKY DNA-binding protein 25	VQ motif-containing protein	1	GSE40354
AT2G38470	AT1G28280	WRKY DNA-binding protein 33	VQ motif-containing protein	1	GSE40354
AT1G50240	AT3G23670	Protein kinase family protein with ARM repeat domain	phragmoplast-associated kinesin-related protein, putative	1	GSE5633
AT4G02500	AT1G74380	UDP-xylosyltransferase 2	xyloglucan xylosyltransferase 5	1	GSE14106
AT5G18620	AT1G28420	chromatin remodeling factor17	homeobox-1	1	GSE19520
AT1G50370	AT1G13320	Calcineurin-like metallo-phosphoesterase superfamily protein	protein phosphatase 2A subunit A3	1	GSE56659
AT1G73590	AT5G63980	Auxin efflux carrier family protein	Inositol monophosphatase family protein	1	GSE34897
AT3G23430	AT2G33770	phosphate 1	phosphate 2	1	GSE7631
AT1G12480	AT4G33950	C4-dicarboxylate transporter/malic acid transport protein	Protein kinase superfamily protein	1	GSE19520
AT1G02205	AT5G57800	Fatty acid hydroxylase superfamily	Fatty acid hydroxylase superfamily	1	GSE11852
AT1G66150	AT2G24762	transmembrane kinase 1	glutamine dumper 4	1	GSE46107
AT3G18830	AT4G01010	polyol/monosaccharide transporter 5	cyclic nucleotide-gated channel 13	1	GSE40354
AT4G17615	AT4G01010	calcineurin B-like protein 1	cyclic nucleotide-gated channel 13	1	GSE41136
AT1G69270	AT4G01010	receptor-like protein kinase 1	cyclic nucleotide-gated channel 13	1	GSE10646
AT2G05630	AT1G01340	Ubiquitin-like superfamily protein	cyclic nucleotide gated channel 10	1	GSE50966
AT4G37640	AT1G01340	calcium ATPase 2	cyclic nucleotide gated channel 10	1	GSE41136
AT1G08930	AT5G53550	Major facilitator superfamily protein	YELLOW STRIPE like 3	1	GSE12551
AT4G12730	AT1G79940	FASCICLIN-like arabinogalactan 2	DnaJ / Sec63 Brl domains-containing protein	1	GSE14106
AT5G16150	AT2G20780	plastidic GLC translocator	Major facilitator superfamily protein	1	GSE30095
AT5G65970	AT1G01340	Seven transmembrane MLO family protein	cyclic nucleotide gated channel 10	1	GSE19245
AT2G22670	AT1G19850	indoleacetic acid-induced protein 8	Transcriptional factor B3 family protein / auxin-responsive factor AUX/IAA-related	1	GSE30094
AT2G26670	AT5G20140	Plant haem oxygenase (decyclizing) family protein	SOUL heme-binding family protein	1	GSE34897
AT1G04620	AT4G10340	coenzyme F420 hydrogenase family / dehydrogenase, beta subunit family	light harvesting complex of photosystem II 5	1	GSE14502
AT1G04620	AT4G13250	coenzyme F420 hydrogenase family / dehydrogenase, beta subunit family	NAD(P)-binding Rossmann-fold superfamily protein	1	GSE14502
AT1G04620	AT5G04900	coenzyme F420 hydrogenase family / dehydrogenase, beta subunit family	NYC1-like	1	GSE14502
AT1G04620	AT3G44880	coenzyme F420 hydrogenase family / dehydrogenase, beta subunit family	Pheophorbide a oxygenase family protein with Rieske [2Fe-2S] domain	1	GSE14502
AT3G45640	AT4G17490	mitogen-activated protein kinase 3	ethylene responsive element binding factor 6	1	GSE1491
AT3G01280	AT4G17615	voltage dependent anion channel 1	calcineurin B-like protein 1	1	GSE31837
AT2G36460	AT5G15090	Aldolase superfamily protein	voltage dependent anion channel 3	1	GSE46107
AT1G56650	AT2G46340	production of anthocyanin pigment 1	SPA (suppressor of phyA-105) protein family	1	GSE34667
AT5G16620	AT2G04030	hydroxyproline-rich glycoprotein family protein	Chaperone protein htpG family protein	1	GSE30094
AT1G73080	AT2G39660	PEP1 receptor 1	botrytis-induced kinase1	1	GSE41136
AT4G18710	AT4G35230	Protein kinase superfamily protein	BR-signaling kinase 1	1	GSE56658
AT1G06390	AT4G35230	GSK3/SHAGGY-like protein kinase 1	BR-signaling kinase 1	1	GSE51215
AT5G47120	AT4G21150	BAX inhibitor 1	ribophorin II (RPN2) family protein	1	GSE23331
AT5G47120	AT1G78900	BAX inhibitor 1	vacuolar ATP synthase subunit A	1	GSE51480
AT5G47120	AT1G03860	BAX inhibitor 1	prohibitin 2	1	GSE46107
AT4G11380	AT5G46630	Adaptin family protein	Clathrin adaptor complexes medium subunit family protein	1	GSE5626
AT5G04200	AT2G42560	metacaspase 9	late embryogenesis abundant domain-containing protein / LEA domain-containing protein	1	GSE5634
AT5G04200	AT3G53040	metacaspase 9	late embryogenesis abundant protein, putative / LEA protein, putative	1	GSE5634
AT5G04200	AT4G37870	metacaspase 9	phosphoenolpyruvate carboxykinase 1	1	GSE5634
AT5G04200	AT4G15410	metacaspase 9	serine/threonine protein phosphatase 2A 55 kDa regulatory subunit B prime gamma	1	GSE5625
AT5G04200	AT3G15280	metacaspase 9	-	1	GSE5634
AT5G04200	AT2G42790	metacaspase 9	citrate synthase 3	1	GSE5634
AT1G18080	AT2G10940	Transducin/WD40 repeat-like superfamily protein	Bifunctional inhibitor/lipid-transfer protein/seed storage 2S albumin superfamily protein	1	GSE39384
AT1G18080	AT2G47590	Transducin/WD40 repeat-like superfamily protein	photolyase/blue-light receptor 2	1	GSE51480
AT1G18080	AT3G56940	Transducin/WD40 repeat-like superfamily protein	dicarboxylate diiron protein, putative (Crd1)	1	GSE39384
AT1G18080	AT1G07790	Transducin/WD40 repeat-like superfamily protein	Histone superfamily protein	1	GSE34897
AT1G18080	AT1G08830	Transducin/WD40 repeat-like superfamily protein	copper/zinc superoxide dismutase 1	1	GSE31837
AT1G18080	AT5G64040	Transducin/WD40 repeat-like superfamily protein	photosystem I reaction center subunit PSI-N, chloroplast, putative / PSI-N, putative (PSAN)	1	GSE39384
AT1G18080	AT1G31330	Transducin/WD40 repeat-like superfamily protein	photosystem I subunit F	1	GSE39384
AT1G18080	AT4G12800	Transducin/WD40 repeat-like superfamily protein	photosystem I subunit l	1	GSE39384
AT1G18080	AT1G55670	Transducin/WD40 repeat-like superfamily protein	photosystem I subunit G	1	GSE39384
AT1G18080	AT4G34620	Transducin/WD40 repeat-like superfamily protein	small subunit ribosomal protein 16	1	GSE39384
AT1G18080	AT5G06360	Transducin/WD40 repeat-like superfamily protein	Ribosomal protein S8e family protein	1	GSE56659
AT1G18080	AT1G20220	Transducin/WD40 repeat-like superfamily protein	Alba DNA/RNA-binding protein	1	GSE5630
AT1G18080	AT3G62030	Transducin/WD40 repeat-like superfamily protein	rotamase CYP 4	1	GSE39384
AT1G18080	AT1G23100	Transducin/WD40 repeat-like superfamily protein	GroES-like family protein	1	GSE7641
AT1G18080	AT3G52300	Transducin/WD40 repeat-like superfamily protein	ATP synthase D chain, mitochondrial	1	GSE31837
AT1G18080	AT5G20630	Transducin/WD40 repeat-like superfamily protein	germin 3	1	GSE39384
AT1G18080	AT5G44340	Transducin/WD40 repeat-like superfamily protein	tubulin beta chain 4	1	GSE39384
AT1G18080	AT1G60950	Transducin/WD40 repeat-like superfamily protein	2Fe-2S ferredoxin-like superfamily protein	1	GSE39384
AT5G03240	AT1G10200	polyubiquitin 3	GATA type zinc finger transcription factor family protein	1	GSE5615
AT5G03240	AT1G23860	polyubiquitin 3	RS-containing zinc finger protein 21	1	GSE24517
AT5G03240	AT1G25490	polyubiquitin 3	ARM repeat superfamily protein	1	GSE24517
AT5G03240	AT1G27650	polyubiquitin 3	U2 snRNP auxiliary factor small subunit, putative	1	GSE24517
AT5G03240	AT1G35580	polyubiquitin 3	cytosolic invertase 1	1	GSE24517
AT5G03240	AT1G53580	polyubiquitin 3	glyoxalase II 3	1	GSE24517
AT5G03240	AT1G54340	polyubiquitin 3	isocitrate dehydrogenase	1	GSE5627
AT5G03240	AT1G71220	polyubiquitin 3	UDP-glucose:glycoprotein glucosyltransferases;transferases, transferring hexosyl groups;transferases, transferring glycosyl groups	1	GSE5615
AT5G03240	AT1G79750	polyubiquitin 3	NADP-malic enzyme 4	1	GSE24517
AT5G03240	AT2G21620	polyubiquitin 3	Adenine nucleotide alpha hydrolases-like superfamily protein	1	GSE24517
AT5G03240	AT2G25110	polyubiquitin 3	stromal cell-derived factor 2-like protein precursor	1	GSE5615
AT5G03240	AT2G34470	polyubiquitin 3	urease accessory protein G	1	GSE5620
AT5G03240	AT2G42790	polyubiquitin 3	citrate synthase 3	1	GSE24517
AT5G03240	AT2G43680	polyubiquitin 3	IQ-domain 14	1	GSE24517
AT5G03240	AT3G05970	polyubiquitin 3	long-chain acyl-CoA synthetase 6	1	GSE5615
AT5G03240	AT3G09840	polyubiquitin 3	cell division cycle 48	1	GSE24517
AT5G03240	AT3G11270	polyubiquitin 3	Mov34/MPN/PAD-1 family protein	1	GSE5615
AT5G03240	AT3G11910	polyubiquitin 3	ubiquitin-specific protease 13	1	GSE5620
AT5G03240	AT3G20050	polyubiquitin 3	T-complex protein 1 alpha subunit	1	GSE5615
AT5G03240	AT3G52580	polyubiquitin 3	Ribosomal protein S11 family protein	1	GSE5615
AT5G03240	AT3G55770	polyubiquitin 3	GATA type zinc finger transcription factor family protein	1	GSE24517
AT5G03240	AT4G02230	polyubiquitin 3	Ribosomal protein L19e family protein	1	GSE5615
AT5G03240	AT4G04910	polyubiquitin 3	AAA-type ATPase family protein	1	GSE5620
AT5G03240	AT4G11420	polyubiquitin 3	eukaryotic translation initiation factor 3A	1	GSE24517
AT5G03240	AT4G15545	polyubiquitin 3	-	1	GSE7631
AT5G03240	AT4G24220	polyubiquitin 3	NAD(P)-binding Rossmann-fold superfamily protein	1	GSE24517
AT5G03240	AT4G38130	polyubiquitin 3	histone deacetylase 1	1	GSE24517
AT5G03240	AT5G07340	polyubiquitin 3	Calreticulin family protein	1	GSE5615
AT5G03240	AT5G14780	polyubiquitin 3	formate dehydrogenase	1	GSE24517
AT5G03240	AT5G42080	polyubiquitin 3	dynamin-like protein	1	GSE24517
AT5G03240	AT5G43780	polyubiquitin 3	Pseudouridine synthase/archaeosine transglycosylase-like family protein	1	GSE24517
AT5G03240	AT5G49900	polyubiquitin 3	Beta-glucosidase, GBA2 type family protein	1	GSE26983
AT5G03240	AT5G53460	polyubiquitin 3	NADH-dependent glutamate synthase 1	1	GSE24517
AT5G03240	AT5G56280	polyubiquitin 3	COP9 signalosome subunit 6A	1	GSE5615
AT5G03240	AT5G61790	polyubiquitin 3	calnexin 1	1	GSE5615
AT2G35190	AT1G04750	novel plant snare 11	vesicle-associated membrane protein 721	1	GSE14106
AT1G21760	AT5G42190	F-box protein 7	E3 ubiquitin ligase SCF complex subunit SKP1/ASK1 family protein	1	GSE30223
AT1G47340	AT1G10230	F-box and associated interaction domains-containing protein	SKP1-like 18	1	GSE5632	Yes
AT1G53790	AT5G42190	F-box and associated interaction domains-containing protein	E3 ubiquitin ligase SCF complex subunit SKP1/ASK1 family protein	1	GSE5634
AT1G70590	AT1G10230	F-box family protein	SKP1-like 18	1	GSE19520
AT3G48740	AT5G53190	Nodulin MtN3 family protein	Nodulin MtN3 family protein	1	GSE7641
AT5G46630	AT1G59610	Clathrin adaptor complexes medium subunit family protein	dynamin-like 3	1	GSE5626
AT5G46630	AT5G65960	Clathrin adaptor complexes medium subunit family protein	GTP binding	1	GSE7796
AT3G13380	AT1G55610	BRI1-like 3	BRI1 like	1	GSE42007
AT4G15560	AT2G26080	Deoxyxylulose-5-phosphate synthase	glycine decarboxylase P-protein 2	1	GSE19264
AT1G53230	AT3G15030	TEOSINTE BRANCHED 1, cycloidea and PCF transcription factor 3	TCP family transcription factor 4	1	GSE11758
AT2G31070	AT4G18390	TCP domain protein 10	TEOSINTE BRANCHED 1, cycloidea and PCF transcription factor 2	1	GSE11758
AT4G18390	AT1G53230	TEOSINTE BRANCHED 1, cycloidea and PCF transcription factor 2	TEOSINTE BRANCHED 1, cycloidea and PCF transcription factor 3	1	GSE16722
AT3G47620	AT4G18390	TEOSINTE BRANCHED, cycloidea and PCF (TCP) 14	TEOSINTE BRANCHED 1, cycloidea and PCF transcription factor 2	1	GSE5621
AT2G13540	AT2G27100	ARM repeat superfamily protein	C2H2 zinc-finger protein SERRATE (SE)	1	GSE17159
AT3G15660	AT1G55805	glutaredoxin 4	BolA-like family protein	1	GSE51480
AT3G54900	AT5G17560	CAX interacting protein 1	BolA-like family protein	1	GSE5621
AT1G76500	AT1G26880	Predicted AT-hook DNA-binding family protein	Ribosomal protein L34e superfamily protein	1	GSE48488
AT5G55160	AT5G48655	small ubiquitin-like modifier 2	RING/U-box superfamily protein	1	GSE56659
AT2G22840	AT5G28640	growth-regulating factor 1	SSXT family protein	1	GSE5636
AT2G36270	AT1G69960	Basic-leucine zipper (bZIP) transcription factor family protein	serine/threonine protein phosphatase 2A	1	GSE5634
AT1G68185	AT5G53140	Ubiquitin-like superfamily protein	Protein phosphatase 2C family protein	1	GSE12551
AT5G45510	AT5G55170	Leucine-rich repeat (LRR) family protein	small ubiquitin-like modifier 3	1	GSE5615
AT3G57870	AT1G43170	sumo conjugation enzyme 1	ribosomal protein 1	1	GSE56658
AT3G57870	AT2G44060	sumo conjugation enzyme 1	Late embryogenesis abundant protein, group 2	1	GSE31837
AT3G57870	AT2G21870	sumo conjugation enzyme 1	copper ion binding;cobalt ion binding;zinc ion binding	1	GSE31837
AT1G48830	AT4G26840	Ribosomal protein S7e family protein	small ubiquitin-like modifier 1	1	GSE9719
AT5G06110	AT4G26840	DnaJ domain ;Myb-like DNA-binding domain	small ubiquitin-like modifier 1	1	GSE30094
AT1G01720	AT1G10585	NAC (No Apical Meristem) domain transcriptional regulator superfamily protein	basic helix-loop-helix (bHLH) DNA-binding superfamily protein	1	GSE27985
AT1G21790	AT4G33905	TRAM, LAG1 and CLN8 (TLC) lipid-sensing domain containing protein	Peroxisomal membrane 22 kDa (Mpv17/PMP22) family protein	1	GSE35580
AT1G22190	AT4G24960	Integrase-type DNA-binding superfamily protein	HVA22 homologue D	1	GSE5615
AT1G52880	AT5G01820	NAC (No Apical Meristem) domain transcriptional regulator superfamily protein	serine/threonine protein kinase 1	1	GSE14106
AT1G52890	AT1G77450	NAC domain containing protein 19	NAC domain containing protein 32	1	GSE35580
AT1G52890	AT3G48510	NAC domain containing protein 19	-	1	GSE35580
AT1G77450	AT1G10585	NAC domain containing protein 32	basic helix-loop-helix (bHLH) DNA-binding superfamily protein	1	GSE27985
AT1G79270	AT5G14760	evolutionarily conserved C-terminal region 8	L-aspartate oxidase	1	GSE50526
AT1G80110	AT3G48510	phloem protein 2-B11	-	1	GSE24517
AT1G80110	AT5G59220	phloem protein 2-B11	highly ABA-induced PP2C gene 1	1	GSE24517
AT2G25520	AT4G18430	Drug/metabolite transporter superfamily protein	RAB GTPase homolog A1E	1	GSE20044
AT3G11410	AT4G23050	protein phosphatase 2CA	PAS domain-containing protein tyrosine kinase family protein	1	GSE5623
AT3G13720	AT4G18430	PRA1 (Prenylated rab acceptor) family protein	RAB GTPase homolog A1E	1	GSE20044
AT3G14230	AT1G10070	related to AP2 2	branched-chain amino acid transaminase 2	1	GSE51215
AT3G15500	AT5G01820	NAC domain containing protein 3	serine/threonine protein kinase 1	1	GSE19520
AT3G56090	AT5G01600	ferritin 3	ferretin 1	1	GSE14496
AT3G61890	AT5G01820	homeobox 12	serine/threonine protein kinase 1	1	GSE40354
AT3G61890	AT5G59220	homeobox 12	highly ABA-induced PP2C gene 1	1	GSE21684
AT4G05100	AT2G30360	myb domain protein 74	SOS3-interacting protein 4	1	GSE5615
AT4G05100	AT5G01820	myb domain protein 74	serine/threonine protein kinase 1	1	GSE21684
AT4G05100	AT5G59220	myb domain protein 74	highly ABA-induced PP2C gene 1	1	GSE21684
AT4G11220	AT2G04350	VIRB2-interacting protein 2	AMP-dependent synthetase and ligase family protein	1	GSE46107
AT4G26080	AT4G23050	Protein phosphatase 2C family protein	PAS domain-containing protein tyrosine kinase family protein	1	GSE5623
AT4G27410	AT4G24960	NAC (No Apical Meristem) domain transcriptional regulator superfamily protein	HVA22 homologue D	1	GSE10522
AT4G36410	AT5G54470	ubiquitin-conjugating enzyme 17	B-box type zinc finger family protein	1	GSE38030
AT5G17490	AT4G24960	RGA-like protein 3	HVA22 homologue D	1	GSE5615
AT4G26630	AT5G40340	DEK domain-containing chromatin associated protein	Tudor/PWWP/MBT superfamily protein	1	GSE27985
AT4G26630	AT4G25210	DEK domain-containing chromatin associated protein	DNA-binding storekeeper protein-related transcriptional regulator	1	GSE7796
AT4G26630	AT1G10320	DEK domain-containing chromatin associated protein	Zinc finger C-x8-C-x5-C-x3-H type family protein	1	GSE27985
AT1G24706	AT4G26630	THO2	DEK domain-containing chromatin associated protein	1	GSE27985
AT4G26630	AT1G28420	DEK domain-containing chromatin associated protein	homeobox-1	1	GSE27985
AT4G26630	AT1G67720	DEK domain-containing chromatin associated protein	Leucine-rich repeat protein kinase family protein	1	GSE27985
AT2G32170	AT4G26630	S-adenosyl-L-methionine-dependent methyltransferases superfamily protein	DEK domain-containing chromatin associated protein	1	GSE23331
AT3G04600	AT4G26630	Nucleotidylyl transferase superfamily protein	DEK domain-containing chromatin associated protein	1	GSE23331
AT4G26630	AT3G08670	DEK domain-containing chromatin associated protein	-	1	GSE31587
AT4G26630	AT4G14760	DEK domain-containing chromatin associated protein	kinase interacting (KIP1-like) family protein	1	GSE27985
AT5G49660	AT4G26630	Leucine-rich repeat transmembrane protein kinase family protein	DEK domain-containing chromatin associated protein	1	GSE27985
AT1G08560	AT2G42740	syntaxin of plants 111	ribosomal protein large subunit 16A	1	GSE5630
AT1G08560	AT5G15200	syntaxin of plants 111	Ribosomal protein S4	1	GSE5631
AT1G08560	AT3G48930	syntaxin of plants 111	Nucleic acid-binding, OB-fold-like protein	1	GSE5633
AT1G08560	AT3G02080	syntaxin of plants 111	Ribosomal protein S19e family protein	1	GSE5633
AT3G11820	AT2G31800	syntaxin of plants 121	Integrin-linked protein kinase family	1	GSE5629
AT5G08080	AT2G45960	syntaxin of plants 132	plasma membrane intrinsic protein 1B	1	GSE30095
AT5G08080	AT4G32760	syntaxin of plants 132	ENTH/VHS/GAT family protein	1	GSE56658
AT5G08080	AT2G23940	syntaxin of plants 132	Protein of unknown function (DUF788)	1	GSE10646
AT5G08080	AT1G43170	syntaxin of plants 132	ribosomal protein 1	1	GSE56658
AT5G16830	AT2G35880	syntaxin of plants 21	TPX2 (targeting protein for Xklp2) protein family	1	GSE9728
AT5G46860	AT4G32760	Syntaxin/t-SNARE family protein	ENTH/VHS/GAT family protein	1	GSE19264
AT3G24350	AT5G62390	syntaxin of plants 32	BCL-2-associated athanogene 7	1	GSE5615
AT3G52750	AT4G02930	Tubulin/FtsZ family protein	GTP binding Elongation factor Tu family protein	1	GSE5629
AT3G26744	AT4G33950	basic helix-loop-helix (bHLH) DNA-binding superfamily protein	Protein kinase superfamily protein	1	GSE19520
AT1G14920	AT1G53230	GRAS family transcription factor family protein	TEOSINTE BRANCHED 1, cycloidea and PCF transcription factor 3	1	GSE50526
AT1G14920	AT5G09460	GRAS family transcription factor family protein	sequence-specific DNA binding transcription factors;transcription regulators	1	GSE34897
AT1G14920	AT3G02150	GRAS family transcription factor family protein	plastid transcription factor 1	1	GSE53071
AT1G14920	AT2G31380	GRAS family transcription factor family protein	salt tolerance homologue	1	GSE53071
AT1G14920	AT2G43010	GRAS family transcription factor family protein	phytochrome interacting factor 4	1	GSE46107
AT1G14920	AT3G47620	GRAS family transcription factor family protein	TEOSINTE BRANCHED, cycloidea and PCF (TCP) 14	1	GSE24517
AT1G18570	AT3G57550	myb domain protein 51	guanylate kinase	1	GSE40354	Yes
AT5G60890	AT1G32640	myb domain protein 34	Basic helix-loop-helix (bHLH) DNA-binding family protein	1	GSE5615
AT1G32230	AT5G09330	WWE protein-protein interaction domain protein family	NAC domain containing protein 82	1	GSE7796
AT1G43790	AT5G17420	tracheary element differentiation-related 6	Cellulose synthase family protein	1	GSE46205
AT1G78300	AT5G65430	general regulatory factor 2	general regulatory factor 8	1	GSE629
AT1G78300	AT5G23860	general regulatory factor 2	tubulin beta 8	1	GSE11852
AT1G78300	AT4G34460	general regulatory factor 2	GTP binding protein beta 1	1	GSE24517
AT1G78300	AT4G39800	general regulatory factor 2	myo-inositol-1-phosphate synthase 1	1	GSE51480
AT1G78300	AT1G24510	general regulatory factor 2	TCP-1/cpn60 chaperonin family protein	1	GSE24517
AT1G78300	AT1G50250	general regulatory factor 2	FTSH protease 1	1	GSE51480
AT5G66030	AT1G79830	Golgi-localized GRIP domain-containing protein	golgin candidate 5	1	GSE27985
AT5G24670	AT3G17390	Cytidine/deoxycytidylate deaminase family protein	S-adenosylmethionine synthetase family protein	1	GSE22947
AT1G11430	AT3G06790	plastid developmental protein DAG, putative	plastid developmental protein DAG, putative	1	GSE39384
AT4G35760	AT5G45680	NAD(P)H dehydrogenase (quinone)s	FK506-binding protein 13	1	GSE24517
AT4G35760	AT3G60370	NAD(P)H dehydrogenase (quinone)s	FKBP-like peptidyl-prolyl cis-trans isomerase family protein	1	GSE7796
AT3G57870	AT2G19480	sumo conjugation enzyme 1	nucleosome assembly protein 1;2	1	GSE56658
AT3G62100	AT1G19220	indole-3-acetic acid inducible 30	auxin response factor 19	1	GSE42007
AT4G32280	AT1G19220	indole-3-acetic acid inducible 29	auxin response factor 19	1	GSE42007
AT3G15540	AT1G19220	indole-3-acetic acid inducible 19	auxin response factor 19	1	GSE42007
AT4G14560	AT1G15580	indole-3-acetic acid inducible	indole-3-acetic acid inducible 5	1	GSE42007
AT3G23030	AT4G14560	indole-3-acetic acid inducible 2	indole-3-acetic acid inducible	1	GSE42007
AT3G62100	AT4G14560	indole-3-acetic acid inducible 30	indole-3-acetic acid inducible	1	GSE42007
AT4G14550	AT4G14560	indole-3-acetic acid inducible 14	indole-3-acetic acid inducible	1	GSE42007
AT3G23030	AT1G15580	indole-3-acetic acid inducible 2	indole-3-acetic acid inducible 5	1	GSE42007
AT3G23030	AT5G43700	indole-3-acetic acid inducible 2	AUX/IAA transcriptional regulator family protein	1	GSE42007
AT3G23030	AT5G65670	indole-3-acetic acid inducible 2	indole-3-acetic acid inducible 9	1	GSE42007
AT4G14550	AT1G04240	indole-3-acetic acid inducible 14	AUX/IAA transcriptional regulator family protein	1	GSE42007
AT5G65670	AT1G04240	indole-3-acetic acid inducible 9	AUX/IAA transcriptional regulator family protein	1	GSE42007
AT1G04240	AT2G22670	AUX/IAA transcriptional regulator family protein	indoleacetic acid-induced protein 8	1	GSE42007
AT1G04240	AT1G15580	AUX/IAA transcriptional regulator family protein	indole-3-acetic acid inducible 5	1	GSE42007
AT3G62100	AT3G23030	indole-3-acetic acid inducible 30	indole-3-acetic acid inducible 2	1	GSE42007
AT1G04240	AT3G15540	AUX/IAA transcriptional regulator family protein	indole-3-acetic acid inducible 19	1	GSE42007
AT5G43700	AT3G15540	AUX/IAA transcriptional regulator family protein	indole-3-acetic acid inducible 19	1	GSE42007
AT5G43700	AT3G04730	AUX/IAA transcriptional regulator family protein	indoleacetic acid-induced protein 16	1	GSE17159
AT5G43700	AT2G33310	AUX/IAA transcriptional regulator family protein	auxin-induced protein 13	1	GSE42007
AT5G43700	AT4G28640	AUX/IAA transcriptional regulator family protein	indole-3-acetic acid inducible 11	1	GSE42007
AT1G15580	AT5G43700	indole-3-acetic acid inducible 5	AUX/IAA transcriptional regulator family protein	1	GSE42007
AT1G15580	AT2G33310	indole-3-acetic acid inducible 5	auxin-induced protein 13	1	GSE42007
AT3G62100	AT5G43700	indole-3-acetic acid inducible 30	AUX/IAA transcriptional regulator family protein	1	GSE42007
AT1G15580	AT3G62100	indole-3-acetic acid inducible 5	indole-3-acetic acid inducible 30	1	GSE42007
AT3G15540	AT1G15580	indole-3-acetic acid inducible 19	indole-3-acetic acid inducible 5	1	GSE42007
AT3G23050	AT1G04250	indole-3-acetic acid 7	AUX/IAA transcriptional regulator family protein	1	GSE17159
AT4G14550	AT2G22670	indole-3-acetic acid inducible 14	indoleacetic acid-induced protein 8	1	GSE42007
AT1G04100	AT2G22670	indoleacetic acid-induced protein 10	indoleacetic acid-induced protein 8	1	GSE30095
AT5G65670	AT3G16500	indole-3-acetic acid inducible 9	phytochrome-associated protein 1	1	GSE42007
AT3G15540	AT5G65670	indole-3-acetic acid inducible 19	indole-3-acetic acid inducible 9	1	GSE42007
AT4G14550	AT5G65670	indole-3-acetic acid inducible 14	indole-3-acetic acid inducible 9	1	GSE42007
AT2G33310	AT5G65670	auxin-induced protein 13	indole-3-acetic acid inducible 9	1	GSE42007
AT4G28640	AT5G65670	indole-3-acetic acid inducible 11	indole-3-acetic acid inducible 9	1	GSE42007
AT4G29080	AT5G65670	phytochrome-associated protein 2	indole-3-acetic acid inducible 9	1	GSE56659
AT2G33310	AT1G04550	auxin-induced protein 13	AUX/IAA transcriptional regulator family protein	1	GSE42007
AT4G28640	AT3G62100	indole-3-acetic acid inducible 11	indole-3-acetic acid inducible 30	1	GSE42007
AT4G14550	AT3G16500	indole-3-acetic acid inducible 14	phytochrome-associated protein 1	1	GSE42007
AT4G14550	AT3G15540	indole-3-acetic acid inducible 14	indole-3-acetic acid inducible 19	1	GSE42007
AT2G33310	AT3G62100	auxin-induced protein 13	indole-3-acetic acid inducible 30	1	GSE42007
AT2G33310	AT3G15540	auxin-induced protein 13	indole-3-acetic acid inducible 19	1	GSE42007
AT2G28350	AT3G16500	auxin response factor 10	phytochrome-associated protein 1	1	GSE42007
AT3G16500	AT4G30080	phytochrome-associated protein 1	auxin response factor 16	1	GSE42007
AT5G43700	AT1G19220	AUX/IAA transcriptional regulator family protein	auxin response factor 19	1	GSE42007
AT1G19220	AT1G04240	auxin response factor 19	AUX/IAA transcriptional regulator family protein	1	GSE42007
AT3G23030	AT1G19220	indole-3-acetic acid inducible 2	auxin response factor 19	1	GSE42007
AT1G19220	AT4G14560	auxin response factor 19	indole-3-acetic acid inducible	1	GSE42007
AT1G15580	AT1G19220	indole-3-acetic acid inducible 5	auxin response factor 19	1	GSE42007
AT1G19220	AT2G33310	auxin response factor 19	auxin-induced protein 13	1	GSE42007
AT4G35950	AT4G30520	RAC-like 6	Leucine-rich repeat protein kinase family protein	1	GSE6177
AT4G35950	AT1G34210	RAC-like 6	somatic embryogenesis receptor-like kinase 2	1	GSE5623
AT1G78300	AT5G24100	general regulatory factor 2	Leucine-rich repeat protein kinase family protein	1	GSE30095
AT3G08510	AT5G48380	phospholipase C 2	BAK1-interacting receptor-like kinase 1	1	GSE51480
AT5G48380	AT3G28040	BAK1-interacting receptor-like kinase 1	Leucine-rich receptor-like protein kinase family protein	1	GSE30094
AT2G28290	AT1G67100	P-loop containing nucleoside triphosphate hydrolases superfamily protein	LOB domain-containing protein 40	1	GSE5634
AT3G20770	AT5G46760	Ethylene insensitive 3 family protein	Basic helix-loop-helix (bHLH) DNA-binding family protein	1	GSE22966
AT1G74380	AT2G03220	xyloglucan xylosyltransferase 5	fucosyltransferase 1	1	GSE14106
AT2G03220	AT4G02500	fucosyltransferase 1	UDP-xylosyltransferase 2	1	GSE14106
AT4G32410	AT2G22125	cellulose synthase 1	binding	1	GSE17464
AT1G67840	AT1G64860	chloroplast sensor kinase	sigma factor A	1	GSE17464
AT2G47770	AT4G21980	TSPO(outer membrane tryptophan-rich sensory protein)-related	Ubiquitin-like superfamily protein	1	GSE5634
AT2G47770	AT5G47450	TSPO(outer membrane tryptophan-rich sensory protein)-related	tonoplast intrinsic protein 2;3	1	GSE24517
AT1G04820	AT5G62500	tubulin alpha-4 chain	end binding protein 1B	1	GSE56480
AT5G65430	AT5G08430	general regulatory factor 8	SWIB/MDM2 domain;Plus-3;GYF	1	GSE5634
AT5G65430	AT5G01240	general regulatory factor 8	like AUXIN RESISTANT 1	1	GSE51480
AT5G65430	AT4G23400	general regulatory factor 8	plasma membrane intrinsic protein 1;5	1	GSE31837
AT5G65430	AT2G36460	general regulatory factor 8	Aldolase superfamily protein	1	GSE31837
AT5G65430	AT2G38400	general regulatory factor 8	alanine:glyoxylate aminotransferase 3	1	GSE5634
AT5G65430	AT1G20330	general regulatory factor 8	sterol methyltransferase 2	1	GSE51480
AT5G38480	AT5G08280	general regulatory factor 3	hydroxymethylbilane synthase	1	GSE51480
AT5G38480	AT4G29130	general regulatory factor 3	hexokinase 1	1	GSE5634
AT5G38480	AT3G17390	general regulatory factor 3	S-adenosylmethionine synthetase family protein	1	GSE5634
AT5G38480	AT3G60240	general regulatory factor 3	eukaryotic translation initiation factor 4G	1	GSE51480
AT5G38480	AT1G23080	general regulatory factor 3	Auxin efflux carrier family protein	1	GSE14106
AT5G51600	AT3G25980	Microtubule associated protein (MAP65/ASE1) family protein	DNA-binding HORMA family protein	1	GSE5633
AT5G51600	AT2G33560	Microtubule associated protein (MAP65/ASE1) family protein	BUB1-related (BUB1: budding uninhibited by benzymidazol 1)	1	GSE5636
AT2G45770	AT5G03940	signal recognition particle receptor protein, chloroplast (FTSY)	chloroplast signal recognition particle 54 kDa subunit	1	GSE29543
AT3G25070	AT2G05940	RPM1 interacting protein 4	Protein kinase superfamily protein	1	GSE40354
AT1G10290	AT1G59610	dynamin-like protein 6	dynamin-like 3	1	GSE10646
AT2G18790	AT3G62090	phytochrome B	phytochrome interacting factor 3-like 2	1	GSE7743
AT5G42800	AT5G13930	dihydroflavonol 4-reductase	Chalcone and stilbene synthase family protein	1	GSE18985
AT3G61620	AT4G27490	3'-5'-exoribonuclease family protein	3'-5'-exoribonuclease family protein	1	GSE9996
AT3G61620	AT3G46210	3'-5'-exoribonuclease family protein	Ribosomal protein S5 domain 2-like superfamily protein	1	GSE30094
AT3G17860	AT2G46510	jasmonate-zim-domain protein 3	ABA-inducible BHLH-type transcription factor	1	GSE11758
AT1G72450	AT2G46510	jasmonate-zim-domain protein 6	ABA-inducible BHLH-type transcription factor	1	GSE18978
AT2G36270	AT5G51760	Basic-leucine zipper (bZIP) transcription factor family protein	Protein phosphatase 2C family protein	1	GSE30223
AT4G34000	AT3G11410	abscisic acid responsive elements-binding factor 3	protein phosphatase 2CA	1	GSE24517
AT3G19290	AT3G11410	ABRE binding factor 4	protein phosphatase 2CA	1	GSE14106
AT5G28640	AT1G18450	SSXT family protein	actin-related protein 4	1	GSE30094
AT3G52850	AT5G60360	vacuolar sorting receptor homolog 1	aleurain-like protease	1	GSE18071
AT4G30790	AT3G49590	-	Autophagy-related protein 13	1	GSE25171
AT4G33430	AT3G28450	BRI1-associated receptor kinase	Leucine-rich repeat protein kinase family protein	1	GSE17464
AT4G32410	AT5G49720	cellulose synthase 1	glycosyl hydrolase 9A1	1	GSE51480
AT5G64740	AT5G49720	cellulose synthase 6	glycosyl hydrolase 9A1	1	GSE9719
AT1G16610	AT3G49430	arginine/serine-rich 45	SER/ARG-rich protein 34A	1	GSE10646
AT3G28180	AT2G20370	Cellulose-synthase-like C4	Exostosin family protein	1	GSE9719
AT1G44000	AT1G04620	-	coenzyme F420 hydrogenase family / dehydrogenase, beta subunit family	1	GSE14502
AT1G44000	AT4G37000	-	accelerated cell death 2 (ACD2)	1	GSE40076
AT1G44000	AT4G13250	-	NAD(P)-binding Rossmann-fold superfamily protein	1	GSE14502
AT1G44000	AT3G44880	-	Pheophorbide a oxygenase family protein with Rieske [2Fe-2S] domain	1	GSE14502
AT2G43790	AT4G34460	MAP kinase 6	GTP binding protein beta 1	1	GSE24517
AT1G45145	AT1G64280	thioredoxin H-type 5	regulatory protein (NPR1)	1	GSE6177
