# Supplementary material for: Pan- and core- network analysis of co-expression genes in a model plant
Source: Sci Rep. 2016 Dec 16;6:38956. doi: 10.1038/srep38956 (PMC5159811; doi:10.1038/srep38956)
Supplement: Supplemental File 2 [file srep38956-s3.xls]

## Sheet: CoreNet
Supplemental file 2. The degree and module membership of nodes in core- and pan-networks.(two data sheets)
#This file contains two data sheets.
Gene	Degree in Core-Network	Gene description	Module (Figure6)
AT1G01560	1	MAP kinase 11	C12
AT1G01720	1	NAC (No Apical Meristem) domain transcriptional regulator superfamily protein	C16
AT1G02560	1	nuclear encoded CLP protease 5	C7
AT1G02850	1	beta glucosidase 11	C17
AT1G03870	1	FASCICLIN-like arabinoogalactan 9	C19
AT1G06570	1	phytoene desaturation 1	C35
AT1G07000	1	exocyst subunit exo70 family protein B2	C20
AT1G07350	1	RNA-binding (RRM/RBD/RNP motifs) family protein	C38
AT1G08830	1	copper/zinc superoxide dismutase 1	C21
AT1G09070	1	soybean gene regulated by cold-2	C22
AT1G11545	1	xyloglucan endotransglucosylase/hydrolase 8	C26
AT1G13930	1	-	C58
AT1G15440	1	periodic tryptophan protein 2	C42
AT1G17650	1	glyoxylate reductase 2	C7
AT1G19020	1	-	C29
AT1G19380	1	Protein of unknown function (DUF1195)	C30
AT1G20450	1	Dehydrin family protein	C31
AT1G20696	1	high mobility group B3	C58
AT1G22850	1	SNARE associated Golgi protein family	C6
AT1G24510	1	TCP-1/cpn60 chaperonin family protein	C42
AT1G26665	1	Mediator complex, subunit Med10	C52
AT1G27950	1	glycosylphosphatidylinositol-anchored lipid protein transfer 1	C32
AT1G29940	1	nuclear RNA polymerase A2	C42
AT1G31580	1	ECS1	C34
AT1G32220	1	NAD(P)-binding Rossmann-fold superfamily protein	C6
AT1G35140	1	Phosphate-responsive 1 family protein	C36
AT1G50250	1	FTSH protease 1	C37
AT1G50490	1	ubiquitin-conjugating enzyme 20	C9
AT1G52050	1	Mannose-binding lectin superfamily protein	C2
AT1G52070	1	Mannose-binding lectin superfamily protein	C2
AT1G52510	1	alpha/beta-Hydrolases superfamily protein	C6
AT1G53645	1	hydroxyproline-rich glycoprotein family protein	C42
AT1G54970	1	proline-rich protein 1	C39
AT1G55260	1	Bifunctional inhibitor/lipid-transfer protein/seed storage 2S albumin superfamily protein	C32
AT1G62560	1	flavin-monooxygenase glucosinolate S-oxygenase 3	C51
AT1G62980	1	expansin A18	C33
AT1G63660	1	GMP synthase (glutamine-hydrolyzing), putative / glutamine amidotransferase, putative	C40
AT1G64370	1	-	C41
AT1G64640	1	early nodulin-like protein 8	C26
AT1G64680	1	-	C6
AT1G65060	1	4-coumarate:CoA ligase 3	C43
AT1G65390	1	phloem protein 2 A5	C44
AT1G65400	1	-	C44
AT1G66330	1	senescence-associated family protein	C35
AT1G67870	1	glycine-rich protein	C41
AT1G69830	1	alpha-amylase-like 3	C58
AT1G70850	1	MLP-like protein 34	C45
AT1G72040	1	P-loop containing nucleoside triphosphate hydrolases superfamily protein	C40
AT1G72150	1	PATELLIN 1	C46
AT1G72610	1	germin-like protein 1	C6
AT1G72680	1	cinnamyl-alcohol dehydrogenase	C47
AT1G73060	1	Low PSII Accumulation 3	C7
AT1G73540	1	nudix hydrolase homolog 21	C22
AT1G73800	1	-	C48
AT1G73805	1	Calmodulin binding protein-like	C48
AT1G74450	1	Protein of unknown function (DUF793)	C22
AT1G75040	1	pathogenesis-related gene 5	C49
AT1G76080	1	chloroplastic drought-induced stress protein of 32 kD	C6
AT1G76180	1	Dehydrin family protein	C31
AT1G77120	1	alcohol dehydrogenase 1	C50
AT1G80750	1	Ribosomal protein L30/L7 family protein	C42
AT2G01520	1	MLP-like protein 328	C45
AT2G02390	1	glutathione S-transferase zeta 1	C47
AT2G04700	1	ferredoxin thioredoxin reductase catalytic beta chain family protein	C6
AT2G05630	1	Ubiquitin-like superfamily protein	C52
AT2G05990	1	NAD(P)-binding Rossmann-fold superfamily protein	C53
AT2G06530	1	SNF7 family protein	C54
AT2G13360	1	alanine:glyoxylate aminotransferase	C6
AT2G14750	1	APS kinase	C28
AT2G14880	1	SWIB/MDM2 domain superfamily protein	C55
AT2G17040	1	NAC domain containing protein 36	C12
AT2G17840	1	Senescence/dehydration-associated protein-related	C31
AT2G18370	1	Bifunctional inhibitor/lipid-transfer protein/seed storage 2S albumin superfamily protein	C8
AT2G18700	1	trehalose phosphatase/synthase 11	C56
AT2G19750	1	Ribosomal protein S30 family protein	C4
AT2G19800	1	myo-inositol oxygenase 2	C57
AT2G20610	1	Tyrosine transaminase family protein	C28
AT2G21790	1	ribonucleotide reductase 1	C59
AT2G21960	1	-	C6
AT2G22240	1	myo-inositol-1-phosphate synthase 2	C35
AT2G22330	1	cytochrome P450, family 79, subfamily B, polypeptide 3	C60
AT2G24540	1	Galactose oxidase/kelch repeat superfamily protein	C35
AT2G24600	1	Ankyrin repeat family protein	C30
AT2G25510	1	-	C34
AT2G28190	1	copper/zinc superoxide dismutase 2	C21
AT2G29650	1	phosphate transporter 4;1	C35
AT2G30490	1	cinnamate-4-hydroxylase	C62
AT2G30520	1	Phototropic-responsive NPH3 family protein	C35
AT2G30600	1	BTB/POZ domain-containing protein	C63
AT2G30610	1	-	C63
AT2G30950	1	FtsH extracellular protease family	C37
AT2G32680	1	receptor like protein 23	C12
AT2G34260	1	transducin family protein / WD-40 repeat family protein	C42
AT2G34860	1	DnaJ/Hsp40 cysteine-rich domain superfamily protein	C7
AT2G36830	1	gamma tonoplast intrinsic protein	C64
AT2G36990	1	RNApolymerase sigma-subunit F	C7
AT2G37040	1	PHE ammonia lyase 1	C62
AT2G37760	1	NAD(P)-linked oxidoreductase superfamily protein	C17
AT2G38540	1	lipid transfer protein 1	C6
AT2G39650	1	Protein of unknown function (DUF506)	C22
AT2G39900	1	GATA type zinc finger transcription factor family protein	C58
AT2G40000	1	ortholog of sugar beet HS1 PRO-1 2	C22
AT2G41100	1	Calcium-binding EF hand family protein	C65
AT2G42530	1	cold regulated 15b	C58
AT2G42740	1	ribosomal protein large subunit 16A	C4
AT2G42840	1	protodermal factor 1	C66
AT2G44640	1	-	C55
AT2G44920	1	Tetratricopeptide repeat (TPR)-like superfamily protein	C6
AT2G45960	1	plasma membrane intrinsic protein 1B	C64
AT2G46650	1	cytochrome B5 isoform C	C28
AT2G47450	1	chloroplast signal recognition particle component (CAO)	C6
AT3G01290	1	SPFH/Band 7/PHB domain-containing membrane-associated protein family	C65
AT3G01790	1	Ribosomal protein L13 family protein	C27
AT3G02840	1	ARM repeat superfamily protein	C22
AT3G03190	1	glutathione S-transferase F11	C51
AT3G03920	1	H/ACA ribonucleoprotein complex, subunit Gar1/Naf1 protein	C42
AT3G05060	1	NOP56-like pre RNA processing ribonucleoprotein	C42
AT3G06850	1	2-oxoacid dehydrogenases acyltransferase family protein	C18
AT3G07090	1	PPPDE putative thiol peptidase family protein	C5
AT3G09260	1	Glycosyl hydrolase superfamily protein	C67
AT3G09600	1	Homeodomain-like superfamily protein	C35
AT3G10060	1	FKBP-like peptidyl-prolyl cis-trans isomerase family protein	C7
AT3G12050	1	Aha1 domain-containing protein	C68
AT3G14600	1	Ribosomal protein L18ae/LX family protein	C4
AT3G15450	1	Aluminium induced protein with YGL and LRDR motifs	C56
AT3G15630	1	-	C58
AT3G15840	1	post-illumination chlorophyll fluorescence increase	C58
AT3G15950	1	DNA topoisomerase-related	C67
AT3G16000	1	MAR binding filament-like protein 1	C7
AT3G16450	1	Mannose-binding lectin superfamily protein	C67
AT3G16520	1	UDP-glucosyl transferase 88A1	C35
AT3G17990	1	-	C70
AT3G18000	1	S-adenosyl-L-methionine-dependent methyltransferases superfamily protein	C70
AT3G18390	1	CRS1 / YhbY (CRM) domain-containing protein	C7
AT3G18740	1	Ribosomal protein L7Ae/L30e/S12e/Gadd45 family protein	C4
AT3G20000	1	translocase of the outer mitochondrial membrane 40	C4
AT3G21670	1	Major facilitator superfamily protein	C35
AT3G22231	1	pathogen and circadian controlled 1	C71
AT3G22240	1	-	C71
AT3G22600	1	Bifunctional inhibitor/lipid-transfer protein/seed storage 2S albumin superfamily protein	C72
AT3G22620	1	Bifunctional inhibitor/lipid-transfer protein/seed storage 2S albumin superfamily protein	C72
AT3G22840	1	Chlorophyll A-B binding family protein	C73
AT3G25230	1	rotamase FKBP 1	C68
AT3G25980	1	DNA-binding HORMA family protein	C9
AT3G26970	1	-	C74
AT3G26980	1	membrane-anchored ubiquitin-fold protein 4 precursor	C74
AT3G27280	1	prohibitin 4	C42
AT3G27360	1	Histone superfamily protein	C23
AT3G30775	1	Methylenetetrahydrofolate reductase family protein	C57
AT3G45140	1	lipoxygenase 2	C75
AT3G45300	1	isovaleryl-CoA-dehydrogenase	C18
AT3G45860	1	cysteine-rich RLK (RECEPTOR-like protein kinase) 4	C12
AT3G47500	1	cycling DOF factor 3	C35
AT3G49530	1	NAC domain containing protein 62	C22
AT3G49960	1	Peroxidase superfamily protein	C33
AT3G50500	1	SNF1-related protein kinase 2.2	C58
AT3G52040	1	-	C42
AT3G52400	1	syntaxin of plants 122	C22
AT3G53460	1	chloroplast RNA-binding protein 29	C58
AT3G54560	1	histone H2A 11	C23
AT3G57150	1	homologue of NAP57	C42
AT3G58570	1	P-loop containing nucleoside triphosphate hydrolases superfamily protein	C58
AT3G61190	1	BON association protein 1	C22
AT3G62680	1	proline-rich protein 3	C33
AT4G04940	1	transducin family protein / WD-40 repeat family protein	C42
AT4G11600	1	glutathione peroxidase 6	C52
AT4G11890	1	Protein kinase superfamily protein	C49
AT4G12470	1	azelaic acid induced 1	C76
AT4G12480	1	Bifunctional inhibitor/lipid-transfer protein/seed storage 2S albumin superfamily protein	C76
AT4G12490	1	Bifunctional inhibitor/lipid-transfer protein/seed storage 2S albumin superfamily protein	C77
AT4G12500	1	Bifunctional inhibitor/lipid-transfer protein/seed storage 2S albumin superfamily protein	C77
AT4G12720	1	MutT/nudix family protein	C29
AT4G14690	1	Chlorophyll A-B binding family protein	C73
AT4G16146	1	cAMP-regulated phosphoprotein 19-related protein	C58
AT4G17110	1	-	C58
AT4G20260	1	plasma-membrane associated cation-binding protein 1	C46
AT4G23220	1	cysteine-rich RLK (RECEPTOR-like protein kinase) 14	C12
AT4G23600	1	Tyrosine transaminase family protein	C75
AT4G23810	1	WRKY family transcription factor	C12
AT4G25820	1	xyloglucan endotransglucosylase/hydrolase 14	C33
AT4G26850	1	mannose-1-phosphate guanylyltransferase (GDP)s;GDP-galactose:mannose-1-phosphate guanylyltransferases;GDP-galactose:glucose-1-phosphate guanylyltransferases;GDP-galactose:myoinositol-1-phosphate guanylyltransferases;glucose-1-phosphate guanylyltransferase	C35
AT4G26860	1	Predicted pyridoxal phosphate-dependent enzyme, YBL036C type	C35
AT4G27654	1	-	C22
AT4G27800	1	thylakoid-associated phosphatase 38	C58
AT4G28520	1	cruciferin 3	C79
AT4G29020	1	glycine-rich protein	C66
AT4G29510	1	arginine methyltransferase 11	C42
AT4G29520	1	-	C24
AT4G30660	1	Low temperature and salt responsive protein family	C80
AT4G33070	1	Thiamine pyrophosphate dependent pyruvate decarboxylase family protein	C50
AT4G33220	1	pectin methylesterase 44	C32
AT4G33300	1	ADR1-like 1	C81
AT4G33980	1	-	C58
AT4G34410	1	redox responsive transcription factor 1	C22
AT4G35090	1	catalase 2	C35
AT4G38080	1	hydroxyproline-rich glycoprotein family protein	C82
AT4G38770	1	proline-rich protein 4	C25
AT4G39330	1	cinnamyl alcohol dehydrogenase 9	C25
AT4G39950	1	cytochrome P450, family 79, subfamily B, polypeptide 2	C60
AT5G02050	1	Mitochondrial glycoprotein family protein	C42
AT5G03555	1	permease, cytosine/purines, uracil, thiamine, allantoin family protein	C35
AT5G04340	1	zinc finger of Arabidopsis thaliana 6	C22
AT5G04720	1	ADR1-like 2	C81
AT5G05270	1	Chalcone-flavanone isomerase family protein	C43
AT5G05500	1	Pollen Ole e 1 allergen and extensin family protein	C33
AT5G06360	1	Ribosomal protein S8e family protein	C42
AT5G09510	1	Ribosomal protein S19 family protein	C4
AT5G09530	1	hydroxyproline-rich glycoprotein family protein	C82
AT5G10390	1	Histone superfamily protein	C23
AT5G13190	1	-	C54
AT5G15350	1	early nodulin-like protein 17	C19
AT5G15850	1	CONSTANS-like 1	C35
AT5G15910	1	NAD(P)-binding Rossmann-fold superfamily protein	C35
AT5G17170	1	rubredoxin family protein	C83
AT5G18660	1	NAD(P)-binding Rossmann-fold superfamily protein	C7
AT5G20160	1	Ribosomal protein L7Ae/L30e/S12e/Gadd45 family protein	C42
AT5G20250	1	Raffinose synthase family protein	C84
AT5G20720	1	chaperonin 20	C69
AT5G22920	1	CHY-type/CTCHY-type/RING-type Zinc finger protein	C84
AT5G23900	1	Ribosomal protein L13e family protein	C4
AT5G27420	1	carbon/nitrogen insensitive 1	C22
AT5G39670	1	Calcium-binding EF-hand family protein	C12
AT5G40730	1	arabinogalactan protein 24	C85
AT5G42180	1	Peroxidase superfamily protein	C61
AT5G44120	1	RmlC-like cupins superfamily protein	C79
AT5G44190	1	GOLDEN2-like 2	C35
AT5G45930	1	magnesium chelatase i2	C7
AT5G46280	1	Minichromosome maintenance (MCM2/3/5) family protein	C59
AT5G46290	1	3-ketoacyl-acyl carrier protein synthase I	C53
AT5G46580	1	pentatricopeptide (PPR) repeat-containing protein	C7
AT5G47210	1	Hyaluronan / mRNA binding family	C78
AT5G47930	1	Zinc-binding ribosomal protein family protein	C4
AT5G48380	1	BAK1-interacting receptor-like kinase 1	C20
AT5G48490	1	Bifunctional inhibitor/lipid-transfer protein/seed storage 2S albumin superfamily protein	C6
AT5G48570	1	FKBP-type peptidyl-prolyl cis-trans isomerase family protein	C38
AT5G49910	1	chloroplast heat shock protein 70-2	C69
AT5G50730	1	-	C86
AT5G50740	1	Heavy metal transport/detoxification superfamily protein	C86
AT5G51010	1	Rubredoxin-like superfamily protein	C83
AT5G52570	1	beta-carotene hydroxylase 2	C35
AT5G53250	1	arabinogalactan protein 22	C85
AT5G53490	1	Tetratricopeptide repeat (TPR)-like superfamily protein	C7
AT5G54120	1	-	C87
AT5G54130	1	Calcium-binding endonuclease/exonuclease/phosphatase family	C87
AT5G56030	1	heat shock protein 81-2	C5
AT5G57280	1	S-adenosyl-L-methionine-dependent methyltransferases superfamily protein	C42
AT5G57345	1	-	C35
AT5G57530	1	xyloglucan endotransglucosylase/hydrolase 12	C39
AT5G57560	1	Xyloglucan endotransglucosylase/hydrolase family protein	C36
AT5G58430	1	exocyst subunit exo70 family protein B1	C22
AT5G58600	1	Plant protein of unknown function (DUF828)	C58
AT5G58770	1	Undecaprenyl pyrophosphate synthetase family protein	C35
AT5G61670	1	-	C35
AT5G62440	1	Protein of unknown function (DUF3223)	C42
AT5G63430	1	-	C58
AT5G63560	1	HXXXD-type acyl-transferase family protein	C8
AT5G63790	1	NAC domain containing protein 102	C16
AT5G64860	1	disproportionating enzyme	C80
ATCG00020	1	photosystem II reaction center protein A	C13
ATCG00160	1	ribosomal protein S2	C88
ATCG00180	1	DNA-directed RNA polymerase family protein	C88
ATCG00270	1	photosystem II reaction center protein D	C13
ATCG00360	1	Tetratricopeptide repeat (TPR)-like superfamily protein	C15
ATCG00420	1	NADH dehydrogenase subunit J	C89
ATCG00430	1	photosystem II reaction center protein G	C89
ATCG00520	1	unfolded protein binding	C14
ATCG00540	1	photosynthetic electron transfer A	C13
ATCG00550	1	photosystem II reaction center protein J	C90
ATCG00560	1	photosystem II reaction center protein L	C90
ATCG00570	1	photosystem II reaction center protein F	C91
ATCG00580	1	photosystem II reaction center protein E	C91
ATCG00640	1	ribosomal protein L33	C92
ATCG00650	1	ribosomal protein S18	C92
ATCG00660	1	ribosomal protein L20	C93
ATCG00690	1	photosystem II reaction center protein T	C14
ATCG01120	1	chloroplast ribosomal protein S15	C93
AT1G01470	2	Late embryogenesis abundant protein	C31
AT1G03090	2	methylcrotonyl-CoA carboxylase alpha chain, mitochondrial / 3-methylcrotonyl-CoA carboxylase 1 (MCCA)	C18
AT1G04820	2	tubulin alpha-4 chain	C1
AT1G06430	2	FTSH protease 8	C35
AT1G07010	2	Calcineurin-like metallo-phosphoesterase superfamily protein	C35
AT1G07770	2	ribosomal protein S15A	C4
AT1G09210	2	calreticulin 1b	C24
AT1G09310	2	Protein of unknown function, DUF538	C25
AT1G13080	2	cytochrome P450, family 71, subfamily B, polypeptide 2	C35
AT1G13270	2	methionine aminopeptidase 1B	C58
AT1G14270	2	CAAX amino terminal protease family protein	C7
AT1G14620	2	decoy	C27
AT1G14980	2	chaperonin 10	C4
AT1G17220	2	Translation initiation factor 2, small GTP-binding protein	C7
AT1G18250	2	Pathogenesis-related thaumatin superfamily protein	C9
AT1G18370	2	ATP binding microtubule motor family protein	C9
AT1G18590	2	sulfotransferase 17	C28
AT1G18740	2	Protein of unknown function (DUF793)	C22
AT1G20693	2	high mobility group B2	C58
AT1G21440	2	Phosphoenolpyruvate carboxylase family protein	C51
AT1G28330	2	dormancy-associated protein-like 1	C58
AT1G30870	2	Peroxidase superfamily protein	C33
AT1G50010	2	tubulin alpha-2 chain	C1
AT1G52060	2	Mannose-binding lectin superfamily protein	C2
AT1G54690	2	gamma histone variant H2AX	C4
AT1G64860	2	sigma factor A	C35
AT1G77490	2	thylakoidal ascorbate peroxidase	C6
AT1G77940	2	Ribosomal protein L7Ae/L30e/S12e/Gadd45 family protein	C4
AT1G79140	2	-	C42
AT1G80480	2	plastid transcriptionally active 17	C58
AT2G22450	2	riboflavin biosynthesis protein, putative	C58
AT2G25730	2	-	C58
AT2G25930	2	hydroxyproline-rich glycoprotein family protein	C58
AT2G31790	2	UDP-Glycosyltransferase superfamily protein	C51
AT2G31880	2	Leucine-rich repeat protein kinase family protein	C12
AT2G33210	2	heat shock protein 60-2	C42
AT2G33830	2	Dormancy/auxin associated family protein	C58
AT2G36100	2	Uncharacterised protein family (UPF0497)	C61
AT2G36390	2	starch branching enzyme 2.1	C58
AT2G47940	2	DEGP protease 2	C7
AT3G04790	2	Ribose 5-phosphate isomerase, type A protein	C7
AT3G09440	2	Heat shock protein 70 (Hsp 70) family protein	C5
AT3G12930	2	Lojap-related protein	C7
AT3G13450	2	Transketolase family protein	C18
AT3G13470	2	TCP-1/cpn60 chaperonin family protein	C69
AT3G15520	2	Cyclophilin-like peptidyl-prolyl cis-trans isomerase family protein	C7
AT3G15850	2	fatty acid desaturase 5	C35
AT3G17040	2	high chlorophyll fluorescent 107	C35
AT3G25660	2	Amidase family protein	C7
AT3G43720	2	Bifunctional inhibitor/lipid-transfer protein/seed storage 2S albumin superfamily protein	C32
AT3G44260	2	Polynucleotidyl transferase, ribonuclease H-like superfamily protein	C22
AT3G48500	2	Nucleic acid-binding, OB-fold-like protein	C3
AT3G50970	2	dehydrin family protein	C31
AT3G51240	2	flavanone 3-hydroxylase	C10
AT3G52180	2	dual specificity protein phosphatase (DsPTP1) family protein	C58
AT3G53420	2	plasma membrane intrinsic protein 2A	C64
AT3G56880	2	VQ motif-containing protein	C22
AT3G57260	2	beta-1,3-glucanase 2	C49
AT3G58550	2	Bifunctional inhibitor/lipid-transfer protein/seed storage 2S albumin superfamily protein	C8
AT4G02930	2	GTP binding Elongation factor Tu family protein	C42
AT4G09320	2	Nucleoside diphosphate kinase family protein	C4
AT4G12400	2	stress-inducible protein, putative	C38
AT4G13580	2	Disease resistance-responsive (dirigent-like protein) family protein	C61
AT4G14090	2	UDP-Glycosyltransferase superfamily protein	C11
AT4G14960	2	Tubulin/FtsZ family protein	C1
AT4G16660	2	heat shock protein 70 (Hsp 70) family protein	C24
AT4G17520	2	Hyaluronan / mRNA binding family	C78
AT4G23800	2	HMG (high mobility group) box protein	C9
AT4G24930	2	thylakoid lumenal 17.9 kDa protein, chloroplast	C7
AT4G27030	2	fatty acid desaturase A	C35
AT4G27130	2	Translation initiation factor SUI1 family protein	C52
AT4G27652	2	-	C22
AT4G30800	2	Nucleic acid-binding, OB-fold-like protein	C42
AT4G32770	2	tocopherol cyclase, chloroplast / vitamin E deficient 1 (VTE1) / sucrose export defective 1 (SXD1)	C35
AT4G34150	2	Calcium-dependent lipid-binding (CaLB domain) family protein	C22
AT4G34350	2	4-hydroxy-3-methylbut-2-enyl diphosphate reductase	C35
AT4G37910	2	mitochondrial heat shock protein 70-1	C42
AT5G04960	2	Plant invertase/pectin methylesterase inhibitor superfamily	C33
AT5G06320	2	NDR1/HIN1-like 3	C22
AT5G08640	2	flavonol synthase 1	C10
AT5G10380	2	RING/U-box superfamily protein	C49
AT5G10400	2	Histone superfamily protein	C23
AT5G13930	2	Chalcone and stilbene synthase family protein	C10
AT5G15520	2	Ribosomal protein S19e family protein	C4
AT5G15950	2	Adenosylmethionine decarboxylase family protein	C35
AT5G17220	2	glutathione S-transferase phi 12	C11
AT5G20290	2	Ribosomal protein S8e family protein	C4
AT5G20890	2	TCP-1/cpn60 chaperonin family protein	C42
AT5G24150	2	FAD/NAD(P)-binding oxidoreductase family protein	C35
AT5G25610	2	BURP domain-containing protein	C25
AT5G27560	2	Domain of unknown function (DUF1995)	C7
AT5G27700	2	Ribosomal protein S21e	C4
AT5G28060	2	Ribosomal protein S24e family protein	C4
AT5G38520	2	alpha/beta-Hydrolases superfamily protein	C6
AT5G42270	2	FtsH extracellular protease family	C37
AT5G42760	2	Leucine carboxyl methyltransferase	C35
AT5G42800	2	dihydroflavonol 4-reductase	C11
AT5G42900	2	cold regulated gene 27	C58
AT5G52760	2	Copper transport protein family	C12
AT5G52970	2	thylakoid lumen 15.0 kDa protein	C7
AT5G56540	2	arabinogalactan protein 14	C85
AT5G59550	2	zinc finger (C3HC4-type RING finger) family protein	C22
AT5G61600	2	ethylene response factor 104	C22
AT5G65360	2	Histone superfamily protein	C23
ATCG00070	2	photosystem II reaction center protein K precursor	C13
ATCG00140	2	ATP synthase subunit C family protein	C13
ATCG00440	2	NADH:ubiquinone/plastoquinone oxidoreductase, chain 3 protein	C13
ATCG00510	2	photsystem I subunit I	C13
ATCG00680	2	photosystem II reaction center protein B	C14
ATCG00710	2	photosystem II reaction center protein H	C13
ATCG00810	2	ribosomal protein L22	C15
ATCG01040	2	Cytochrome C assembly protein	C13
ATCG01050	2	NADH-Ubiquinone/plastoquinone (complex I) protein	C13
AT1G01060	3	Homeodomain-like superfamily protein	C35
AT1G01080	3	RNA-binding (RRM/RBD/RNP motifs) family protein	C7
AT1G02730	3	cellulose synthase-like D5	C9
AT1G02870	3	-	C42
AT1G06040	3	B-box zinc finger family protein	C35
AT1G09200	3	Histone superfamily protein	C23
AT1G10522	3	-	C3
AT1G10960	3	ferredoxin 1	C6
AT1G16030	3	heat shock protein 70B	C38
AT1G20440	3	cold-regulated 47	C31
AT1G21750	3	PDI-like 1-1	C24
AT1G27630	3	cyclin T 1;3	C58
AT1G35710	3	Protein kinase family protein with leucine-rich repeat domain	C12
AT1G54050	3	HSP20-like chaperones superfamily protein	C38
AT1G58290	3	Glutamyl-tRNA reductase family protein	C35
AT1G64500	3	Glutaredoxin family protein	C35
AT1G69200	3	fructokinase-like 2	C3
AT1G73870	3	B-box type zinc finger protein with CCT domain	C35
AT1G77510	3	PDI-like 1-2	C24
AT1G78370	3	glutathione S-transferase TAU 20	C51
AT1G79440	3	aldehyde dehydrogenase 5F1	C58
AT2G04039	3	-	C35
AT2G25110	3	stromal cell-derived factor 2-like protein precursor	C24
AT2G26530	3	Protein of unknown function (DUF1645)	C22
AT2G28000	3	chaperonin-60alpha	C69
AT2G28670	3	Disease resistance-responsive (dirigent-like protein) family protein	C61
AT2G29180	3	-	C7
AT2G30510	3	-	C35
AT2G33180	3	-	C7
AT2G40080	3	Protein of unknown function (DUF1313)	C58
AT2G48070	3	resistance to phytophthora 1	C7
AT3G03960	3	TCP-1/cpn60 chaperonin family protein	C42
AT3G09350	3	Fes1A	C38
AT3G10410	3	SERINE CARBOXYPEPTIDASE-LIKE 49	C58
AT3G14930	3	Uroporphyrinogen decarboxylase	C7
AT3G16250	3	NDH-dependent cyclic electron flow 1	C6
AT3G16370	3	GDSL-like Lipase/Acylhydrolase superfamily protein	C32
AT3G16460	3	Mannose-binding lectin superfamily protein	C67
AT3G24430	3	ATP binding	C7
AT3G24500	3	multiprotein bridging factor 1C	C38
AT3G47860	3	chloroplastic lipocalin	C58
AT3G51510	3	-	C6
AT3G52590	3	ubiquitin extension protein 1	C4
AT3G54960	3	PDI-like 1-3	C24
AT3G62550	3	Adenine nucleotide alpha hydrolases-like superfamily protein	C58
AT4G09020	3	isoamylase 3	C58
AT4G10300	3	RmlC-like cupins superfamily protein	C7
AT4G11280	3	1-aminocyclopropane-1-carboxylic acid (acc) synthase 6	C22
AT4G14270	3	-	C58
AT4G15560	3	Deoxyxylulose-5-phosphate synthase	C6
AT4G18370	3	DEGP protease 5	C7
AT4G26010	3	Peroxidase superfamily protein	C33
AT4G27090	3	Ribosomal protein L14	C4
AT4G27280	3	Calcium-binding EF-hand family protein	C22
AT4G28660	3	photosystem II reaction center PSB28 protein	C7
AT4G33010	3	glycine decarboxylase P-protein 1	C6
AT4G34290	3	SWIB/MDM2 domain superfamily protein	C55
AT4G39940	3	APS-kinase 2	C28
AT5G03940	3	chloroplast signal recognition particle 54 kDa subunit	C7
AT5G11480	3	P-loop containing nucleoside triphosphate hydrolases superfamily protein	C7
AT5G14050	3	Transducin/WD40 repeat-like superfamily protein	C42
AT5G14520	3	pescadillo-related	C42
AT5G16250	3	-	C9
AT5G17230	3	PHYTOENE SYNTHASE	C6
AT5G26570	3	catalytics;carbohydrate kinases;phosphoglucan, water dikinases	C58
AT5G51190	3	Integrase-type DNA-binding superfamily protein	C22
AT5G51440	3	HSP20-like chaperones superfamily protein	C38
AT5G51570	3	SPFH/Band 7/PHB domain-containing membrane-associated protein family	C52
AT5G61380	3	CCT motif -containing response regulator protein	C58
ATCG00080	3	photosystem II reaction center protein I	C13
ATCG00130	3	ATPase, F0 complex, subunit B/B', bacterial/chloroplast	C13
ATCG00470	3	ATP synthase epsilon chain	C13
ATCG00750	3	ribosomal protein S11	C15
ATCG00760	3	ribosomal protein L36	C15
ATCG00770	3	ribosomal protein S8	C15
ATCG01100	3	NADH dehydrogenase family protein	C13
AT1G05575	4	-	C22
AT1G17050	4	solanesyl diphosphate synthase 2	C35
AT1G20020	4	ferredoxin-NADP(+)-oxidoreductase 2	C6
AT1G48830	4	Ribosomal protein S7e family protein	C4
AT1G48920	4	nucleolin like 1	C42
AT1G54500	4	Rubredoxin-like superfamily protein	C6
AT1G62750	4	Translation elongation factor EFG/EF2 protein	C7
AT1G64880	4	Ribosomal protein S5 family protein	C42
AT1G65230	4	Uncharacterized conserved protein (DUF2358)	C6
AT1G70760	4	inorganic carbon transport protein-related	C6
AT1G75100	4	J-domain protein required for chloroplast accumulation response 1	C35
AT2G19670	4	protein arginine methyltransferase 1A	C42
AT2G20490	4	nucleolar RNA-binding Nop10p family protein	C42
AT2G23810	4	tetraspanin8	C22
AT2G24060	4	Translation initiation factor 3 protein	C7
AT2G29500	4	HSP20-like chaperones superfamily protein	C38
AT2G31380	4	salt tolerance homologue	C35
AT2G32120	4	heat-shock protein 70T-2	C38
AT2G40140	4	zinc finger (CCCH-type) family protein	C22
AT3G04640	4	glycine-rich protein	C22
AT3G08920	4	Rhodanese/Cell cycle control phosphatase superfamily protein	C7
AT3G23830	4	glycine-rich RNA-binding protein 4	C42
AT3G46620	4	zinc finger (C3HC4-type RING finger) family protein	C22
AT3G57000	4	nucleolar essential protein-related	C42
AT3G57020	4	Calcium-dependent phosphotriesterase superfamily protein	C35
AT3G62600	4	DNAJ heat shock family protein	C24
AT4G02920	4	-	C35
AT4G13010	4	Oxidoreductase, zinc-binding dehydrogenase family protein	C35
AT4G14365	4	XB3 ortholog 4 in Arabidopsis thaliana	C12
AT4G15830	4	ARM repeat superfamily protein	C9
AT4G25890	4	60S acidic ribosomal protein family	C4
AT4G32340	4	Tetratricopeptide repeat (TPR)-like superfamily protein	C58
AT4G33865	4	Ribosomal protein S14p/S29e family protein	C4
AT4G39090	4	Papain family cysteine protease	C58
AT5G06690	4	WCRKC thioredoxin 1	C58
AT5G10760	4	Eukaryotic aspartyl protease family protein	C49
AT5G10860	4	Cystathionine beta-synthase (CBS) family protein	C58
AT5G11150	4	vesicle-associated membrane protein 713	C58
AT5G23010	4	methylthioalkylmalate synthase 1	C51
AT5G44650	4	-	C7
AT5G48250	4	B-box type zinc finger protein with CCT domain	C58
AT5G48790	4	Domain of unknown function (DUF1995)	C6
AT5G52750	4	Heavy metal transport/detoxification superfamily protein	C12
AT5G59820	4	C2H2-type zinc finger family protein	C22
AT5G59870	4	histone H2A 6	C23
AT5G61410	4	D-ribulose-5-phosphate-3-epimerase	C6
AT5G64940	4	ABC2 homolog 13	C35
ATCG00280	4	photosystem II reaction center protein C	C13
ATCG00300	4	YCF9	C13
ATCG00480	4	ATP synthase subunit beta	C13
ATCG00720	4	photosynthetic electron transfer B	C13
ATCG00780	4	ribosomal protein L14	C15
ATCG01090	4	NADPH dehydrogenases	C13
AT1G07180	5	alternative NAD(P)H dehydrogenase 1	C35
AT1G25260	5	Ribosomal protein L10 family protein	C42
AT1G43170	5	ribosomal protein 1	C4
AT2G19450	5	membrane bound O-acyl transferase (MBOAT) family protein	C58
AT2G20560	5	DNAJ heat shock family protein	C38
AT2G21130	5	Cyclophilin-like peptidyl-prolyl cis-trans isomerase family protein	C58
AT2G28900	5	outer plastid envelope protein 16-1	C58
AT2G34640	5	plastid transcriptionally active 12	C3
AT3G12580	5	heat shock protein 70	C38
AT3G46970	5	alpha-glucan phosphorylase 2	C58
AT3G47160	5	RING/U-box superfamily protein	C58
AT3G54090	5	fructokinase-like 1	C3
AT3G58990	5	isopropylmalate isomerase 1	C51
AT4G25050	5	acyl carrier protein 4	C7
AT4G30650	5	Low temperature and salt responsive protein family	C58
AT4G39040	5	RNA-binding CRS1 / YhbY (CRM) domain protein	C7
AT5G06980	5	-	C35
AT5G12020	5	17.6 kDa class II heat shock protein	C38
AT5G12030	5	heat shock protein 17.6A	C38
AT5G42070	5	-	C6
AT5G58250	5	-	C7
AT5G67400	5	root hair specific 19	C33
AT1G04420	6	NAD(P)-linked oxidoreductase superfamily protein	C7
AT1G06460	6	alpha-crystallin domain 32.1	C58
AT1G07700	6	Thioredoxin superfamily protein	C35
AT1G32550	6	2Fe-2S ferredoxin-like superfamily protein	C7
AT1G44000	6	-	C35
AT1G53540	6	HSP20-like chaperones superfamily protein	C38
AT1G56110	6	homolog of nucleolar protein NOP56	C42
AT1G74090	6	desulfo-glucosinolate sulfotransferase 18	C51
AT1G76600	6	-	C22
AT1G77090	6	Mog1/PsbP/DUF1795-like photosystem II reaction center PsbP family protein	C6
AT1G80840	6	WRKY DNA-binding protein 40	C22
AT2G28600	6	P-loop containing nucleoside triphosphate hydrolases superfamily protein	C42
AT2G33370	6	Ribosomal protein L14p/L23e family protein	C4
AT2G35260	6	-	C6
AT2G46830	6	circadian clock associated 1	C35
AT3G02380	6	CONSTANS-like 2	C35
AT3G02640	6	-	C9
AT3G12320	6	-	C35
AT3G13230	6	RNA-binding KH domain-containing protein	C42
AT3G15360	6	thioredoxin M-type 4	C6
AT3G26710	6	cofactor assembly of complex C	C7
AT3G26740	6	CCR-like	C58
AT3G46230	6	heat shock protein 17.4	C38
AT3G46560	6	Tim10/DDP family zinc finger protein	C4
AT3G46780	6	plastid transcriptionally active 16	C6
AT3G47070	6	-	C6
AT3G51280	6	Tetratricopeptide repeat (TPR)-like superfamily protein	C9
AT3G52380	6	chloroplast RNA-binding protein 33	C7
AT4G04330	6	Chaperonin-like RbcX protein	C58
AT4G12030	6	bile acid transporter 5	C51
AT4G29390	6	Ribosomal protein S30 family protein	C4
AT5G02450	6	Ribosomal protein L36e family protein	C4
AT5G24120	6	sigma factor E	C35
AT5G54770	6	thiazole biosynthetic enzyme, chloroplast (ARA6) (THI1) (THI4)	C6
AT5G61790	6	calnexin 1	C24
AT1G10760	7	Pyruvate phosphate dikinase, PEP/pyruvate binding domain	C58
AT1G28395	7	-	C4
AT1G68830	7	STT7 homolog STN7	C35
AT2G05620	7	proton gradient regulation 5	C35
AT2G39390	7	Ribosomal L29 family protein	C4
AT3G50685	7	-	C6
AT3G61870	7	-	C6
AT4G02270	7	root hair specific 13	C33
AT4G13770	7	cytochrome P450, family 83, subfamily A, polypeptide 1	C51
AT4G24190	7	Chaperone protein htpG family protein	C24
AT4G24750	7	Rhodanese/Cell cycle control phosphatase superfamily protein	C7
AT4G31840	7	early nodulin-like protein 15	C9
AT5G08650	7	Small GTP-binding protein	C6
AT5G52640	7	heat shock protein 90.1	C38
ATCG00340	7	Photosystem I, PsaA/PsaB protein	C13
AT1G03630	8	protochlorophyllide oxidoreductase C	C6
AT1G11860	8	Glycine cleavage T-protein family	C6
AT1G50900	8	Ankyrin repeat family protein	C7
AT1G74310	8	heat shock protein 101	C38
AT2G15890	8	maternal effect embryo arrest 14	C58
AT2G38470	8	WRKY DNA-binding protein 33	C22
AT2G40360	8	Transducin/WD40 repeat-like superfamily protein	C42
AT2G43100	8	isopropylmalate isomerase 2	C51
AT3G56070	8	rotamase cyclophilin 2	C42
AT3G56290	8	-	C35
AT4G26670	8	Mitochondrial import inner membrane translocase subunit Tim17/Tim22/Tim23 family protein	C58
AT4G34670	8	Ribosomal protein S3Ae	C4
AT5G04140	8	glutamate synthase 1	C6
AT5G35530	8	Ribosomal protein S3 family protein	C4
AT5G64840	8	general control non-repressible 5	C35
ATCG00120	8	ATP synthase subunit alpha	C13
AT1G08560	9	syntaxin of plants 111	C9
AT1G15930	9	Ribosomal protein L7Ae/L30e/S12e/Gadd45 family protein	C4
AT1G21500	9	-	C6
AT2G24270	9	aldehyde dehydrogenase 11A3	C6
AT3G06530	9	ARM repeat superfamily protein	C42
AT3G19710	9	branched-chain aminotransferase4	C51
AT4G00810	9	60S acidic ribosomal protein family	C4
AT4G37760	9	squalene epoxidase 3	C35
AT5G08050	9	Protein of unknown function (DUF1118)	C6
AT5G08280	9	hydroxymethylbilane synthase	C7
AT5G15450	9	casein lytic proteinase B3	C35
AT5G23060	9	calcium sensing receptor	C6
AT5G45680	9	FK506-binding protein 13	C7
AT5G58260	9	oxidoreductases, acting on NADH or NADPH, quinone or similar compound as acceptor	C6
AT5G60670	9	Ribosomal protein L11 family protein	C4
AT1G32900	10	UDP-Glycosyltransferase superfamily protein	C35
AT2G40490	10	Uroporphyrinogen decarboxylase	C7
AT2G43460	10	Ribosomal L38e protein family	C4
AT3G01060	10	-	C35
AT3G04400	10	Ribosomal protein L14p/L23e family protein	C4
AT3G54500	10	-	C35
AT5G10360	10	Ribosomal protein S6e	C4
AT5G14740	10	carbonic anhydrase 2	C6
AT1G19150	11	photosystem I light harvesting complex gene 6	C6
AT1G23310	11	glutamate:glyoxylate aminotransferase	C6
AT1G32080	11	membrane protein, putative	C6
AT2G21660	11	cold, circadian rhythm, and rna binding 2	C58
AT2G37990	11	ribosome biogenesis regulatory protein (RRS1) family protein	C42
AT2G41680	11	NADPH-dependent thioredoxin reductase C	C7
AT3G09630	11	Ribosomal protein L4/L1 family	C4
AT3G23700	11	Nucleic acid-binding proteins superfamily	C7
AT3G53740	11	Ribosomal protein L36e family protein	C4
AT3G55330	11	PsbP-like protein 1	C7
AT3G55980	11	salt-inducible zinc finger 1	C22
AT3G63190	11	ribosome recycling factor, chloroplast precursor	C7
AT3G63490	11	Ribosomal protein L1p/L10e family	C7
AT4G09010	11	ascorbate peroxidase 4	C6
AT4G24570	11	dicarboxylate carrier 2	C22
AT5G23120	11	photosystem II stability/assembly factor, chloroplast (HCF136)	C6
AT5G51110	11	Transcriptional coactivator/pterin dehydratase	C7
AT5G65220	11	Ribosomal L29 family protein	C7
AT3G24830	12	Ribosomal protein L13 family protein	C4
AT3G59400	12	enzyme binding;tetrapyrrole binding	C35
AT3G63410	12	S-adenosyl-L-methionine-dependent methyltransferases superfamily protein	C7
AT4G29780	12	-	C22
AT5G06290	12	2-cysteine peroxiredoxin B	C7
AT5G22650	12	histone deacetylase 2B	C42
AT5G35970	12	P-loop containing nucleoside triphosphate hydrolases superfamily protein	C35
AT5G39410	12	Saccharopine dehydrogenase	C58
AT1G02780	13	Ribosomal protein L19e family protein	C4
AT1G26910	13	Ribosomal protein L16p/L10e family protein	C4
AT1G80270	13	PENTATRICOPEPTIDE REPEAT 596	C42
AT2G27680	13	NAD(P)-linked oxidoreductase superfamily protein	C7
AT3G12390	13	Nascent polypeptide-associated complex (NAC), alpha subunit family protein	C4
AT3G18600	13	P-loop containing nucleoside triphosphate hydrolases superfamily protein	C42
AT3G27690	13	photosystem II light harvesting complex gene 2.3	C6
AT3G48420	13	Haloacid dehalogenase-like hydrolase (HAD) superfamily protein	C6
AT4G17600	13	Chlorophyll A-B binding family protein	C7
AT4G34620	13	small subunit ribosomal protein 16	C6
AT5G02120	13	one helix protein	C6
AT5G17870	13	plastid-specific 50S ribosomal protein 6	C7
AT1G08520	14	ALBINA 1	C7
AT1G52930	14	Ribosomal RNA processing Brix domain protein	C42
AT1G71500	14	Rieske (2Fe-2S) domain-containing protein	C6
AT2G21580	14	Ribosomal protein S25 family protein	C4
AT3G61110	14	ribosomal protein S27	C4
AT1G44446	15	Pheophorbide a oxygenase family protein with Rieske [2Fe-2S] domain	C35
AT2G20890	15	photosystem II reaction center PSB29 protein	C7
AT2G41840	15	Ribosomal protein S5 family protein	C4
AT5G02610	15	Ribosomal L29 family protein	C4
AT1G14150	16	PsbQ-like 2	C6
AT1G14320	16	Ribosomal protein L16p/L10e family protein	C4
AT3G01500	16	carbonic anhydrase 1	C6
AT3G09500	16	Ribosomal L29 family protein	C4
AT3G26570	16	phosphate transporter 2;1	C35
AT4G35250	16	NAD(P)-binding Rossmann-fold superfamily protein	C6
AT5G67030	16	zeaxanthin epoxidase (ZEP) (ABA1)	C35
AT1G18060	17	-	C6
AT2G35370	17	glycine decarboxylase complex H	C6
AT2G35500	17	shikimate kinase like 2	C7
AT2G36160	17	Ribosomal protein S11 family protein	C4
AT3G60245	17	Zinc-binding ribosomal protein family protein	C4
AT1G27730	18	salt tolerance zinc finger	C22
AT2G34460	18	NAD(P)-binding Rossmann-fold superfamily protein	C35
AT5G55220	18	trigger factor type chaperone family protein	C7
AT1G12800	19	Nucleic acid-binding, OB-fold-like protein	C7
AT1G55480	19	protein containing PDZ domain, a K-box domain, and a TPR region	C6
AT1G76100	19	plastocyanin 1	C6
AT1G76450	19	Photosystem II reaction center PsbP family protein	C7
AT3G51800	19	metallopeptidase M24 family protein	C42
AT1G67700	20	-	C7
AT3G18130	20	receptor for activated C kinase 1C	C4
AT3G22230	20	Ribosomal L27e protein family	C4
AT3G59540	20	Ribosomal L38e protein family	C4
AT4G20360	20	RAB GTPase homolog E1B	C6
AT4G27700	20	Rhodanese/Cell cycle control phosphatase superfamily protein	C6
AT1G23740	21	Oxidoreductase, zinc-binding dehydrogenase family protein	C35
AT2G24090	21	Ribosomal protein L35	C7
AT5G35630	21	glutamine synthetase 2	C6
AT5G43750	21	NAD(P)H dehydrogenase 18	C6
AT1G03675	22	-	C7
AT2G39470	22	PsbP-like protein 2	C6
AT3G51820	22	UbiA prenyltransferase family protein	C7
AT4G26230	22	Ribosomal protein L31e family protein	C4
AT4G34190	22	stress enhanced protein 1	C7
AT5G27770	22	Ribosomal L22e protein family	C4
AT5G41520	22	RNA binding Plectin/S10 domain-containing protein	C4
AT1G74970	23	ribosomal protein S9	C7
AT3G27160	23	Ribosomal protein S21 family protein	C7
AT3G53890	23	Ribosomal protein S21e	C4
AT4G25080	23	magnesium-protoporphyrin IX methyltransferase	C7
AT4G31985	23	Ribosomal protein L39 family protein	C4
AT5G11450	23	Mog1/PsbP/DUF1795-like photosystem II reaction center PsbP family protein	C7
AT3G02730	24	thioredoxin F-type 1	C6
AT3G04920	24	Ribosomal protein S24e family protein	C4
AT3G10610	24	Ribosomal S17 family protein	C4
AT3G16780	24	Ribosomal protein L19e family protein	C4
AT3G58700	24	Ribosomal L5P family protein	C4
AT4G25630	24	fibrillarin 2	C42
AT5G03850	24	Nucleic acid-binding, OB-fold-like protein	C4
AT5G57290	24	60S acidic ribosomal protein family	C4
AT5G67510	24	Translation protein SH3-like family protein	C4
AT1G15980	25	NDH-dependent cyclic electron flow 1	C6
AT2G38140	25	plastid-specific ribosomal protein 4	C7
AT4G10450	25	Ribosomal protein L6 family	C4
AT1G29250	26	Alba DNA/RNA-binding protein	C4
AT1G55490	26	chaperonin 60 beta	C7
AT3G01480	26	cyclophilin 38	C7
AT3G54050	26	high cyclic electron flow 1	C6
AT4G01050	26	thylakoid rhodanese-like	C6
AT4G29060	26	elongation factor Ts family protein	C7
AT4G30950	26	fatty acid desaturase 6	C7
AT3G06700	27	Ribosomal L29e protein family	C4
AT3G09200	27	Ribosomal protein L10 family protein	C4
AT3G48730	27	glutamate-1-semialdehyde 2,1-aminomutase 2	C7
AT4G17560	27	Ribosomal protein L19 family protein	C7
AT1G69620	28	ribosomal protein L34	C4
AT5G40950	28	ribosomal protein large subunit 27	C7
AT3G44750	29	histone deacetylase 3	C42
AT4G02530	29	chloroplast thylakoid lumen protein	C7
AT1G32060	30	phosphoribulokinase	C6
AT2G27720	30	60S acidic ribosomal protein family	C4
AT3G49910	30	Translation protein SH3-like family protein	C4
AT1G52220	31	-	C6
AT3G06680	31	Ribosomal L29e protein family	C4
AT5G63310	31	nucleoside diphosphate kinase 2	C7
AT5G56670	32	Ribosomal protein S30 family protein	C4
AT3G11630	33	Thioredoxin superfamily protein	C7
AT4G25740	33	RNA binding Plectin/S10 domain-containing protein	C4
AT5G54600	33	Translation protein SH3-like family protein	C7
AT2G42220	34	Rhodanese/Cell cycle control phosphatase superfamily protein	C6
AT5G07020	34	proline-rich family protein	C7
AT5G15200	34	Ribosomal protein S4	C4
AT5G58420	34	Ribosomal protein S4 (RPS4A) family protein	C4
AT2G37660	35	NAD(P)-binding Rossmann-fold superfamily protein	C7
AT3G08740	35	elongation factor P (EF-P) family protein	C7
AT3G44590	36	60S acidic ribosomal protein family	C4
AT5G09660	36	peroxisomal NAD-malate dehydrogenase 2	C6
AT1G05190	37	Ribosomal protein L6 family	C7
AT1G52300	37	Zinc-binding ribosomal protein family protein	C4
AT1G73230	37	Nascent polypeptide-associated complex NAC	C4
AT4G24770	37	31-kDa RNA binding protein	C7
AT2G21330	38	fructose-bisphosphate aldolase 1	C6
AT2G37190	38	Ribosomal protein L11 family protein	C4
AT5G47700	38	60S acidic ribosomal protein family	C4
AT3G49010	39	breast basic conserved 1	C4
AT4G12600	39	Ribosomal protein L7Ae/L30e/S12e/Gadd45 family protein	C4
AT1G75350	40	Ribosomal protein L31	C7
AT2G25210	40	Ribosomal protein L39 family protein	C4
AT5G02870	40	Ribosomal protein L4/L1 family	C4
AT5G14910	40	Heavy metal transport/detoxification superfamily protein	C7
AT1G35680	41	Ribosomal protein L21	C7
AT3G02080	42	Ribosomal protein S19e family protein	C4
AT5G39740	42	ribosomal protein L5 B	C4
AT1G01100	43	60S acidic ribosomal protein family	C4
AT1G48630	43	receptor for activated C kinase 1B	C4
AT2G20450	43	Ribosomal protein L14	C4
AT1G07070	44	Ribosomal protein L35Ae family protein	C4
AT1G34030	44	Ribosomal protein S13/S18 family	C4
AT1G18540	45	Ribosomal protein L6 family protein	C4
AT1G32470	45	Single hybrid motif superfamily protein	C7
AT1G68590	45	Ribosomal protein PSRP-3/Ycf65	C7
AT3G12780	45	phosphoglycerate kinase 1	C7
AT3G26650	45	glyceraldehyde 3-phosphate dehydrogenase A subunit	C6
AT3G52580	45	Ribosomal protein S11 family protein	C4
AT5G47190	45	Ribosomal protein L19 family protein	C7
AT5G54270	45	light-harvesting chlorophyll B-binding protein 3	C6
AT5G59850	45	Ribosomal protein S8 family protein	C4
AT1G04480	46	Ribosomal protein L14p/L23e family protein	C4
AT2G20260	46	photosystem I subunit E-2	C6
AT3G50820	46	photosystem II subunit O-2	C6
AT1G51400	47	Photosystem II 5 kD protein	C6
AT1G74470	47	Pyridine nucleotide-disulphide oxidoreductase family protein	C6
AT2G26500	47	cytochrome b6f complex subunit (petM), putative	C6
AT4G22890	47	PGR5-LIKE A	C6
AT2G27530	48	Ribosomal protein L1p/L10e family	C4
AT3G02560	48	Ribosomal protein S7e family protein	C4
AT3G56910	48	plastid-specific 50S ribosomal protein 5	C7
AT1G79850	49	ribosomal protein S17	C7
AT2G33450	49	Ribosomal L28 family	C7
AT3G26060	49	Thioredoxin superfamily protein	C7
AT4G10340	49	light harvesting complex of photosystem II 5	C6
AT1G04270	50	cytosolic ribosomal protein S15	C4
AT1G18080	50	Transducin/WD40 repeat-like superfamily protein	C4
AT1G55670	50	photosystem I subunit G	C6
AT1G68010	50	hydroxypyruvate reductase	C6
AT1G78630	50	Ribosomal protein L13 family protein	C7
AT2G43560	50	FKBP-like peptidyl-prolyl cis-trans isomerase family protein	C7
AT3G25520	50	ribosomal protein L5	C4
AT3G44890	50	ribosomal protein L9	C7
AT5G13630	50	magnesium-chelatase subunit chlH, chloroplast, putative / Mg-protoporphyrin IX chelatase, putative (CHLH)	C6
AT5G23740	50	ribosomal protein S11-beta	C4
AT1G61520	51	photosystem I light harvesting complex gene 3	C6
AT1G79040	51	photosystem II subunit R	C6
AT2G30570	51	photosystem II reaction center W	C6
AT5G07090	51	Ribosomal protein S4 (RPS4A) family protein	C4
AT1G75690	52	DnaJ/Hsp40 cysteine-rich domain superfamily protein	C6
AT2G33800	52	Ribosomal protein S5 family protein	C7
AT2G47610	52	Ribosomal protein L7Ae/L30e/S12e/Gadd45 family protein	C4
AT3G08940	52	light harvesting complex photosystem II	C6
AT5G19940	52	Plastid-lipid associated protein PAP / fibrillin family protein	C6
AT3G55280	53	ribosomal protein L23AB	C4
AT4G12800	53	photosystem I subunit l	C6
AT4G28750	53	Photosystem I reaction centre subunit IV / PsaE protein	C6
AT1G31330	54	photosystem I subunit F	C6
AT3G47650	54	DnaJ/Hsp40 cysteine-rich domain superfamily protein	C7
AT3G53020	54	Ribosomal protein L24e family protein	C4
AT4G17390	54	Ribosomal protein L23/L15e family protein	C4
AT1G32990	55	plastid ribosomal protein l11	C7
AT1G60950	55	2Fe-2S ferredoxin-like superfamily protein	C6
AT1G03130	56	photosystem I subunit D-2	C6
AT1G44575	56	Chlorophyll A-B binding family protein	C6
AT3G53430	56	Ribosomal protein L11 family protein	C4
AT4G00100	56	ribosomal protein S13A	C4
AT4G01310	56	Ribosomal L5P family protein	C7
AT4G02770	56	photosystem I subunit D-1	C6
AT1G20340	57	Cupredoxin superfamily protein	C6
AT1G22780	57	Ribosomal protein S13/S18 family	C4
AT1G52230	57	photosystem I subunit H2	C6
AT2G27710	57	60S acidic ribosomal protein family	C4
AT2G39730	57	rubisco activase	C6
AT3G15190	57	chloroplast 30S ribosomal protein S20, putative	C7
AT3G55800	57	sedoheptulose-bisphosphatase	C6
AT3G63140	57	chloroplast stem-loop binding protein of 41 kDa	C6
AT1G07320	58	ribosomal protein L4	C7
AT3G62030	58	rotamase CYP 4	C7
AT4G05180	58	photosystem II subunit Q-2	C6
AT4G38970	58	fructose-bisphosphate aldolase 2	C6
AT5G14320	58	Ribosomal protein S13/S18 family	C7
AT3G54890	59	photosystem I light harvesting complex gene 1	C6
AT3G62870	59	Ribosomal protein L7Ae/L30e/S12e/Gadd45 family protein	C4
AT5G64140	59	ribosomal protein S28	C4
AT3G13120	60	Ribosomal protein S10p/S20e family protein	C7
AT1G08360	61	Ribosomal protein L1p/L10e family	C4
AT4G14320	61	Zinc-binding ribosomal protein family protein	C4
AT4G18480	61	P-loop containing nucleoside triphosphate hydrolases superfamily protein	C7
AT4G32260	61	ATPase, F0 complex, subunit B/B', bacterial/chloroplast	C6
AT3G47470	62	light-harvesting chlorophyll-protein complex I subunit A4	C6
AT4G15000	62	Ribosomal L27e protein family	C4
AT4G29410	62	Ribosomal L28e protein family	C4
AT1G03600	63	photosystem II family protein	C6
AT2G34480	63	Ribosomal protein L18ae/LX family protein	C4
AT4G10480	63	Nascent polypeptide-associated complex (NAC), alpha subunit family protein	C4
AT4G37930	63	serine transhydroxymethyltransferase 1	C6
AT5G27850	63	Ribosomal protein L18e/L15 superfamily protein	C4
AT1G08380	64	photosystem I subunit O	C6
AT1G74730	64	Protein of unknown function (DUF1118)	C6
AT4G04640	64	ATPase, F1 complex, gamma subunit protein	C6
AT5G29771	64	-	C7
AT5G64040	64	photosystem I reaction center subunit PSI-N, chloroplast, putative / PSI-N, putative (PSAN)	C6
AT1G29070	65	Ribosomal protein L34	C7
AT2G39460	65	ribosomal protein L23AA	C4
AT2G43030	65	Ribosomal protein L3 family protein	C7
AT3G52150	65	RNA-binding (RRM/RBD/RNP motifs) family protein	C7
AT5G52650	65	RNA binding Plectin/S10 domain-containing protein	C4
AT5G66190	65	ferredoxin-NADP(+)-oxidoreductase 1	C6
AT3G25920	66	ribosomal protein L15	C7
AT4G09650	66	ATP synthase delta-subunit gene	C6
AT3G47370	67	Ribosomal protein S10p/S20e family protein	C4
AT1G72370	68	40s ribosomal protein SA	C4
AT5G22440	68	Ribosomal protein L1p/L10e family	C4
AT5G46110	68	Glucose-6-phosphate/phosphate translocator-related	C6
AT2G06520	69	photosystem II subunit X	C6
AT3G16140	69	photosystem I subunit H-1	C6
AT4G31700	69	ribosomal protein S6	C4
AT5G01530	69	light harvesting complex photosystem II	C6
AT1G09340	70	chloroplast RNA binding	C6
AT1G30380	70	photosystem I subunit K	C6
AT2G44120	70	Ribosomal protein L30/L7 family protein	C4
AT3G04840	70	Ribosomal protein S3Ae	C4
AT5G66570	70	PS II oxygen-evolving complex 1	C6
AT1G15820	71	light harvesting complex photosystem II subunit 6	C6
AT1G67430	71	Ribosomal protein L22p/L17e family protein	C4
AT1G06680	72	photosystem II subunit P-1	C6
AT1G12900	72	glyceraldehyde 3-phosphate dehydrogenase A subunit 2	C6
AT1G67740	73	photosystem II BY	C6
AT3G28900	73	Ribosomal protein L34e superfamily protein	C4
AT3G48930	73	Nucleic acid-binding, OB-fold-like protein	C4
AT2G36620	74	ribosomal protein L24	C4
AT2G32060	75	Ribosomal protein L7Ae/L30e/S12e/Gadd45 family protein	C4
AT3G56340	75	Ribosomal protein S26e family protein	C4
AT1G48350	77	Ribosomal L18p/L5e family protein	C7
AT2G01250	77	Ribosomal protein L30/L7 family protein	C4
AT3G56940	77	dicarboxylate diiron protein, putative (Crd1)	C6
AT4G01150	77	-	C6
AT5G13510	77	Ribosomal protein L10 family protein	C7
AT3G05560	78	Ribosomal L22e protein family	C4
AT3G11510	78	Ribosomal protein S11 family protein	C4
AT3G21055	78	photosystem II subunit T	C6
AT5G61170	78	Ribosomal protein S19e family protein	C4
AT1G64510	79	Translation elongation factor EF1B/ribosomal protein S6 family protein	C7
AT2G19730	79	Ribosomal L28e protein family	C4
AT3G16080	80	Zinc-binding ribosomal protein family protein	C4
AT1G27400	81	Ribosomal protein L22p/L17e family protein	C4
AT3G05590	81	ribosomal protein L18	C4
AT3G07110	81	Ribosomal protein L13 family protein	C4
AT3G54210	82	Ribosomal protein L17 family protein	C7
AT5G56710	82	Ribosomal protein L31e family protein	C4
AT4G16720	83	Ribosomal protein L23/L15e family protein	C4
AT2G46820	86	photosystem I P subunit	C6
AT3G60770	86	Ribosomal protein S13/S15	C4
AT4G03280	86	photosynthetic electron transfer C	C6
AT4G21280	86	photosystem II subunit QA	C6
AT2G36170	88	Ubiquitin supergroup;Ribosomal protein L40e	C4
AT1G42970	89	glyceraldehyde-3-phosphate dehydrogenase B subunit	C6
AT5G16130	90	Ribosomal protein S7e family protein	C4
AT1G26880	98	Ribosomal protein L34e superfamily protein	C4
AT1G54780	102	thylakoid lumen 18.3 kDa protein	C6
AT3G23390	103	Zinc-binding ribosomal protein family protein	C4

## Sheet: PanNet
Supplemental file 2. The degree and module membership of nodes in core- and pan-networks
#This file contains two data sheets.
Gene	Degree in Pan-Network	Gene description	Module (Figure6)
AT1G01110	1	IQ-domain 18	P2
AT1G02060	1	Tetratricopeptide repeat (TPR)-like superfamily protein	P11
AT1G02420	1	Pentatricopeptide repeat (PPR) superfamily protein	P3
AT1G02720	1	galacturonosyltransferase 5	P4
AT1G02980	1	cullin 2	P5
AT1G03300	1	DOMAIN OF UNKNOWN FUNCTION 724 1	P3
AT1G03540	1	Pentatricopeptide repeat (PPR-like) superfamily protein	P3
AT1G03750	1	switch 2	P15
AT1G05040	1	-	P15
AT1G05330	1	-	P11
AT1G05580	1	cation/H+ exchanger 23	P5
AT1G06810	1	-	P4
AT1G06960	1	RNA-binding (RRM/RBD/RNP motifs) family protein	P2
AT1G06970	1	cation/hydrogen exchanger 14	P6
AT1G07130	1	Nucleic acid-binding, OB-fold-like protein	P11
AT1G07490	1	ROTUNDIFOLIA like 3	P3
AT1G08080	1	alpha carbonic anhydrase 7	P4
AT1G09550	1	Pectinacetylesterase family protein	P5
AT1G09990	1	-	P11
AT1G10800	1	-	P2
AT1G11040	1	HSP40/DnaJ peptide-binding protein	P15
AT1G11220	1	Protein of unknown function (DUF761)	P4
AT1G11690	1	-	P15
AT1G11730	1	Galactosyltransferase family protein	P3
AT1G11740	1	ankyrin repeat family protein	P11
AT1G11940	1	Core-2/I-branching beta-1,6-N-acetylglucosaminyltransferase family protein	P5
AT1G13150	1	cytochrome P450, family 86, subfamily C, polypeptide 4	P5
AT1G13220	1	nuclear matrix constituent protein-related	P4
AT1G13610	1	alpha/beta-Hydrolases superfamily protein	P15
AT1G13800	1	Tetratricopeptide repeat (TPR)-like superfamily protein	P11
AT1G14100	1	fucosyltransferase 8	P2
AT1G14420	1	Pectate lyase family protein	P8
AT1G14660	1	Na+/H+ exchanger 8	P4
AT1G14680	1	-	P11
AT1G14750	1	Cyclin family protein	P4
AT1G14970	1	O-fucosyltransferase family protein	P4
AT1G15530	1	Concanavalin A-like lectin protein kinase family protein	P11
AT1G15870	1	Mitochondrial glycoprotein family protein	P3
AT1G16705	1	p300/CBP acetyltransferase-related protein-related	P3
AT1G16800	1	P-loop containing nucleoside triphosphate hydrolases superfamily protein	P11
AT1G18520	1	tetraspanin11	P15
AT1G18750	1	AGAMOUS-like 65	P11
AT1G19290	1	Pentatricopeptide repeat (PPR) superfamily protein	P4
AT1G19780	1	cyclic nucleotide gated channel 8	P5
AT1G19930	1	Galactose oxidase/kelch repeat superfamily protein	P15
AT1G20550	1	O-fucosyltransferase family protein	P4
AT1G20670	1	DNA-binding bromodomain-containing protein	P2
AT1G21290	1	transposable element gene	P11
AT1G21480	1	Exostosin family protein	P4
AT1G22150	1	sulfate transporter 1;3	P2
AT1G23250	1	Caleosin-related family protein	P10
AT1G23350	1	Plant invertase/pectin methylesterase inhibitor superfamily protein	P15
AT1G23600	1	Domain of unknown function DUF220	P11
AT1G24000	1	Polyketide cyclase/dehydrase and lipid transport superfamily protein	P3
AT1G24290	1	AAA-type ATPase family protein	P4
AT1G24390	1	-	P3
AT1G24420	1	HXXXD-type acyl-transferase family protein	P15
AT1G24650	1	Leucine-rich repeat protein kinase family protein	P2
AT1G25460	1	NAD(P)-binding Rossmann-fold superfamily protein	P15
AT1G26350	1	-	P5
AT1G26760	1	SET domain protein 35	P4
AT1G26990	1	transposable element gene	P12
AT1G28030	1	2-oxoglutarate (2OG) and Fe(II)-dependent oxygenase superfamily protein	P5
AT1G28170	1	sulphotransferase 7	P2
AT1G28270	1	ralf-like 4	P2
AT1G28430	1	cytochrome P450, family 705, subfamily A, polypeptide 24	P5
AT1G29750	1	receptor-like kinase in flowers 1	P4
AT1G30010	1	Intron maturase, type II family protein	P3
AT1G30540	1	Actin-like ATPase superfamily protein	P15
AT1G31520	1	-	P15
AT1G31540	1	Disease resistance protein (TIR-NBS-LRR class) family	P11
AT1G32270	1	syntaxin, putative	P3
AT1G33580	1	transposable element gene	P4
AT1G33830	1	P-loop containing nucleoside triphosphate hydrolases superfamily protein	P15
AT1G33890	1	Avirulence induced gene (AIG1) family protein	P5
AT1G33930	1	P-loop containing nucleoside triphosphate hydrolases superfamily protein	P2
AT1G34070	1	-	P11
AT1G34140	1	poly(A) binding protein 1	P5
AT1G34270	1	Exostosin family protein	P15
AT1G34660	1	transposable element gene	P11
AT1G35480	1	transposable element gene	P11
AT1G35555	1	-	P5
AT1G36020	1	-	P11
AT1G36440	1	transposable element gene	P15
AT1G36550	1	transposable element gene	P15
AT1G36670	1	transposable element gene	P14
AT1G41810	1	transposable element gene	P16
AT1G41930	1	transposable element gene	P17
AT1G43140	1	Cullin family protein	P11
AT1G43630	1	Protein of unknown function (DUF793)	P18
AT1G43810	1	-	P5
AT1G44085	1	glycine-rich protein	P5
AT1G44510	1	transposable element gene	P11
AT1G44890	1	-	P3
AT1G44980	1	pectin methylesterase 7	P11
AT1G45545	1	Plant protein of unknown function (DUF827)	P15
AT1G47220	1	Cyclin A3;3	P11
AT1G47520	1	transposable element gene	P2
AT1G48310	1	chromatin remodeling factor18	P3
AT1G48380	1	root hair initiation protein root hairless 1 (RHL1)	P11
AT1G48670	1	auxin-responsive GH3 family protein	P11
AT1G48910	1	Flavin-containing monooxygenase family protein	P19
AT1G49220	1	RING/U-box superfamily protein	P3
AT1G49370	1	-	P20
AT1G49930	1	-	P15
AT1G50080	1	-	P15
AT1G50960	1	gibberellin 2-oxidase 7	P5
AT1G51900	1	Regulator of Vps4 activity in the MVB pathway protein	P4
AT1G52620	1	Pentatricopeptide repeat (PPR) superfamily protein	P15
AT1G52640	1	Pentatricopeptide repeat (PPR) superfamily protein	P11
AT1G52660	1	P-loop containing nucleoside triphosphate hydrolases superfamily protein	P11
AT1G52680	1	late embryogenesis abundant protein-related / LEA protein-related	P15
AT1G53165	1	Protein kinase superfamily protein	P2
AT1G53260	1	-	P3
AT1G53345	1	-	P3
AT1G53350	1	Disease resistance protein (CC-NBS-LRR class) family	P4
AT1G53820	1	RING/U-box superfamily protein	P11
AT1G53990	1	GDSL-motif lipase 3	P5
AT1G54230	1	Winged helix-turn-helix transcription repressor DNA-binding	P4
AT1G54420	1	-	P5
AT1G54450	1	Calcium-binding EF-hand family protein	P11
AT1G54480	1	-	P20
AT1G54880	1	-	P15
AT1G55915	1	zinc ion binding	P4
AT1G56260	1	-	P3
AT1G56520	1	Disease resistance protein (TIR-NBS-LRR class) family	P2
AT1G57906	1	-	P11
AT1G58300	1	heme oxygenase 4	P11
AT1G58430	1	GDSL-like Lipase/Acylhydrolase family protein	P15
AT1G59790	1	Cullin family protein	P2
AT1G60930	1	RECQ helicase L4B	P3
AT1G61160	1	-	P3
AT1G61490	1	S-locus lectin protein kinase family protein	P3
AT1G61670	1	Lung seven transmembrane receptor family protein	P3
AT1G62010	1	Mitochondrial transcription termination factor family protein	P15
AT1G62210	1	-	P11
AT1G62340	1	PA-domain containing subtilase family protein	P11
AT1G64580	1	Pentatricopeptide repeat (PPR) superfamily protein	P5
AT1G65180	1	Cysteine/Histidine-rich C1 domain family protein	P3
AT1G65210	1	Galactose-binding protein	P11
AT1G65590	1	beta-hexosaminidase 3	P4
AT1G65640	1	DegP protease 4	P15
AT1G65760	1	Protein of unknown function (DUF295)	P11
AT1G65950	1	Protein kinase superfamily protein	P11
AT1G66020	1	Terpenoid cyclases/Protein prenyltransferases superfamily protein	P2
AT1G66030	1	cytochrome P450, family 96, subfamily A, polypeptide 14 pseudogene	P15
AT1G66360	1	Calcium-dependent lipid-binding (CaLB domain) family protein	P15
AT1G66720	1	S-adenosyl-L-methionine-dependent methyltransferases superfamily protein	P2
AT1G66860	1	Class I glutamine amidotransferase-like superfamily protein	P3
AT1G67220	1	histone acetyltransferase of the CBP family 2	P21
AT1G69100	1	Eukaryotic aspartyl protease family protein	P15
AT1G69170	1	Squamosa promoter-binding protein-like (SBP domain) transcription factor family protein	P11
AT1G69430	1	-	P2
AT1G69560	1	myb domain protein 105	P11
AT1G70180	1	Sterile alpha motif (SAM) domain-containing protein	P5
AT1G71200	1	basic helix-loop-helix (bHLH) DNA-binding superfamily protein	P11
AT1G71250	1	GDSL-like Lipase/Acylhydrolase superfamily protein	P11
AT1G71290	1	F-box associated ubiquitination effector family protein	P2
AT1G72530	1	plastid developmental protein DAG, putative	P3
AT1G72580	1	-	P15
AT1G73070	1	-	P11
AT1G73400	1	Pentatricopeptide repeat (PPR) superfamily protein	P11
AT1G73610	1	GDSL-like Lipase/Acylhydrolase superfamily protein	P2
AT1G73910	1	actin-related proteins 4A	P22
AT1G73930	1	-	P4
AT1G74200	1	receptor like protein 16	P15
AT1G74480	1	RWP-RK domain-containing protein	P5
AT1G74600	1	pentatricopeptide (PPR) repeat-containing protein	P3
AT1G74990	1	RING/U-box superfamily protein	P3
AT1G75050	1	Pathogenesis-related thaumatin superfamily protein	P11
AT1G75930	1	extracellular lipase 6	P11
AT1G76230	1	-	P11
AT1G76280	1	Tetratricopeptide repeat (TPR)-like superfamily protein	P4
AT1G76780	1	HSP20-like chaperones superfamily protein	P11
AT1G77010	1	Pentatricopeptide repeat (PPR) superfamily protein	P3
AT1G77400	1	-	P5
AT1G77730	1	Pleckstrin homology (PH) domain superfamily protein	P5
AT1G77890	1	DNA-directed RNA polymerase II protein	P11
AT1G78840	1	F-box/RNI-like/FBD-like domains-containing protein	P15
AT1G78980	1	STRUBBELIG-receptor family 5	P2
AT1G79960	1	ovate family protein 14	P2
AT2G01790	1	TRAF-like family protein	P11
AT2G02150	1	Tetratricopeptide repeat (TPR)-like superfamily protein	P15
AT2G02350	1	SKP1 interacting partner 3	P3
AT2G02440	1	-	P5
AT2G02530	1	-	P15
AT2G03160	1	SKP1-like 19	P11
AT2G03460	1	Galactose oxidase/kelch repeat superfamily protein	P3
AT2G03840	1	tetraspanin13	P23
AT2G04580	1	transposable element gene	P15
AT2G04620	1	Cation efflux family protein	P15
AT2G04840	1	Protein of unknown function (DUF295)	P11
AT2G04860	1	Tetratricopeptide repeat (TPR)-like superfamily protein	P11
AT2G04870	1	-	P24
AT2G04920	1	F-box and associated interaction domains-containing protein	P2
AT2G05930	1	transposable element gene	P3
AT2G06660	1	transposable element gene	P11
AT2G06970	1	-	P11
AT2G07190	1	Domain of unknown function (DUF1985)	P15
AT2G07670	1	-	P2
AT2G10870	1	transposable element gene	P11
AT2G10900	1	transposable element gene	P15
AT2G11370	1	transposable element gene	P18
AT2G13020	1	transposable element gene	P25
AT2G13270	1	transposable element gene	P11
AT2G13780	1	-	P15
AT2G14020	1	transposable element gene	P5
AT2G14160	1	RNA-binding (RRM/RBD/RNP motifs) family protein	P2
AT2G14250	1	-	P2
AT2G14930	1	transposable element gene	P11
AT2G15110	1	Protein of unknown function, DUF601	P15
AT2G15380	1	transposable element gene	P15
AT2G15500	1	RNA-binding protein	P2
AT2G15600	1	transposable element gene	P26
AT2G15640	1	F-box family protein	P15
AT2G16090	1	RING/U-box superfamily protein	P2
AT2G16160	1	transposable element gene	P15
AT2G16390	1	SNF2 domain-containing protein / helicase domain-containing protein	P11
AT2G16680	1	transposable element gene	P27
AT2G17140	1	Pentatricopeptide repeat (PPR) superfamily protein	P2
AT2G17180	1	C2H2-like zinc finger protein	P5
AT2G17310	1	F-box and associated interaction domains-containing protein	P15
AT2G17680	1	Arabidopsis protein of unknown function (DUF241)	P15
AT2G18010	1	SAUR-like auxin-responsive protein family	P3
AT2G18260	1	syntaxin of plants 112	P28
AT2G18410	1	-	P15
AT2G18490	1	C2H2-like zinc finger protein	P11
AT2G18580	1	transposable element gene	P11
AT2G18650	1	RING/U-box superfamily protein	P5
AT2G19400	1	AGC (cAMP-dependent, cGMP-dependent and protein kinase C) kinase family protein	P5
AT2G19420	1	-	P29
AT2G20080	1	-	P11
AT2G20210	1	RNI-like superfamily protein	P15
AT2G20350	1	Integrase-type DNA-binding superfamily protein	P7
AT2G20440	1	Ypt/Rab-GAP domain of gyp1p superfamily protein	P11
AT2G20620	1	Protein of unknown function (DUF626)	P2
AT2G21110	1	Disease resistance-responsive (dirigent-like protein) family protein	P11
AT2G21150	1	XAP5 family protein	P4
AT2G21690	1	RNA-binding (RRM/RBD/RNP motifs) family protein	P11
AT2G21710	1	Mitochondrial transcription termination factor family protein	P11
AT2G22530	1	Alkaline-phosphatase-like family protein	P3
AT2G22600	1	RNA-binding KH domain-containing protein	P15
AT2G22640	1	BRICK1, putative	P3
AT2G22950	1	Cation transporter/ E1-E2 ATPase family protein	P15
AT2G23530	1	Zinc-finger domain of monoamine-oxidase A repressor R1	P4
AT2G23570	1	methyl esterase 19	P11
AT2G23960	1	Class I glutamine amidotransferase-like superfamily protein	P5
AT2G24070	1	Family of unknown function (DUF566)	P3
AT2G24210	1	terpene synthase 10	P2
AT2G24950	1	Protein of Unknown Function (DUF239)	P15
AT2G25010	1	Aminotransferase-like, plant mobile domain family protein	P5
AT2G27890	1	-	P3
AT2G28100	1	alpha-L-fucosidase 1	P2
AT2G28180	1	Cation/hydrogen exchanger family protein	P11
AT2G28355	1	low-molecular-weight cysteine-rich 5	P2
AT2G28610	1	Homeodomain-like superfamily protein	P15
AT2G29770	1	Galactose oxidase/kelch repeat superfamily protein	P11
AT2G30120	1	-	P11
AT2G30630	1	P-loop containing nucleoside triphosphate hydrolases superfamily protein	P5
AT2G30920	1	coenzyme Q 3	P5
AT2G31210	1	basic helix-loop-helix (bHLH) DNA-binding superfamily protein	P3
AT2G31700	1	-	P4
AT2G32360	1	Ubiquitin-like superfamily protein	P15
AT2G32370	1	homeodomain GLABROUS 3	P31
AT2G32780	1	ubiquitin-specific protease 1	P15
AT2G33020	1	receptor like protein 24	P5
AT2G33230	1	YUCCA 7	P11
AT2G33290	1	SU(VAR)3-9 homolog 2	P15
AT2G33490	1	hydroxyproline-rich glycoprotein family protein	P11
AT2G33540	1	C-terminal domain phosphatase-like 3	P5
AT2G33880	1	homeobox-3	P31
AT2G34320	1	Polynucleotidyl transferase, ribonuclease H-like superfamily protein	P5
AT2G34400	1	Pentatricopeptide repeat (PPR-like) superfamily protein	P4
AT2G35030	1	Pentatricopeptide repeat (PPR) superfamily protein	P4
AT2G35560	1	-	P15
AT2G35740	1	nositol transporter 3	P11
AT2G36020	1	HVA22-like protein J	P11
AT2G36710	1	Pectin lyase-like superfamily protein	P15
AT2G36940	1	-	P15
AT2G37320	1	Tetratricopeptide repeat (TPR)-like superfamily protein	P4
AT2G37730	1	Protein of unknown function (DUF604)	P15
AT2G38420	1	Pentatricopeptide repeat (PPR) superfamily protein	P4
AT2G38720	1	microtubule-associated protein 65-5	P4
AT2G39300	1	-	P3
AT2G39320	1	Cysteine proteinases superfamily protein	P9
AT2G39690	1	Protein of unknown function, DUF547	P15
AT2G39820	1	Translation initiation factor IF6	P32
AT2G40210	1	AGAMOUS-like 48	P15
AT2G40440	1	BTB/POZ domain-containing protein	P4
AT2G41020	1	WW domain-containing protein	P2
AT2G41830	1	Uncharacterized protein	P11
AT2G42140	1	VQ motif-containing protein	P32
AT2G42370	1	-	P11
AT2G43450	1	-	P5
AT2G44630	1	Galactose oxidase/kelch repeat superfamily protein	P11
AT2G45350	1	Pentatricopeptide repeat (PPR) superfamily protein	P11
AT2G45830	1	downstream target of AGL15 2	P11
AT2G46130	1	WRKY DNA-binding protein 43	P11
AT2G46190	1	Mitochondrial glycoprotein family protein	P1
AT2G47050	1	Plant invertase/pectin methylesterase inhibitor superfamily protein	P5
AT2G47290	1	-	P5
AT3G01240	1	-	P2
AT3G01630	1	Major facilitator superfamily protein	P15
AT3G01890	1	SWIB/MDM2 domain superfamily protein	P3
AT3G03510	1	Phototropic-responsive NPH3 family protein	P11
AT3G03860	1	APR-like 5	P3
AT3G04130	1	Tetratricopeptide repeat (TPR)-like superfamily protein	P5
AT3G04490	1	-	P2
AT3G04700	1	Protein of unknown function (DUF1685)	P11
AT3G04750	1	Tetratricopeptide repeat (TPR)-like superfamily protein	P4
AT3G04950	1	-	P4
AT3G05720	1	importin alpha isoform 7	P5
AT3G07190	1	B-cell receptor-associated protein 31-like	P2
AT3G07440	1	-	P11
AT3G08500	1	myb domain protein 83	P5
AT3G08840	1	D-alanine--D-alanine ligase family	P11
AT3G08880	1	-	P4
AT3G09080	1	Transducin/WD40 repeat-like superfamily protein	P2
AT3G09360	1	Cyclin/Brf1-like TBP-binding protein	P4
AT3G09380	1	Protein of unknown function (DUF59)	P15
AT3G09550	1	Ankyrin repeat family protein	P3
AT3G09590	1	CAP (Cysteine-rich secretory proteins, Antigen 5, and Pathogenesis-related 1 protein) superfamily protein	P15
AT3G09860	1	-	P11
AT3G10140	1	RECA homolog 3	P4
AT3G10360	1	pumilio 4	P3
AT3G10470	1	C2H2-type zinc finger family protein	P11
AT3G10950	1	Zinc-binding ribosomal protein family protein	P11
AT3G11740	1	Protein of unknown function (DUF567)	P2
AT3G12190	1	-	P11
AT3G12220	1	serine carboxypeptidase-like 16	P11
AT3G12550	1	XH/XS domain-containing protein	P4
AT3G12660	1	FASCICLIN-like arabinogalactan protein 14 precursor	P15
AT3G12850	1	COP9 signalosome complex-related / CSN complex-related	P15
AT3G13390	1	SKU5 similar 11	P15
AT3G13680	1	F-box and associated interaction domains-containing protein	P33
AT3G13682	1	LSD1-like2	P4
AT3G14030	1	F-box associated ubiquitination effector family protein	P15
AT3G14910	1	-	P15
AT3G15230	1	-	P11
AT3G15470	1	Transducin/WD40 repeat-like superfamily protein	P3
AT3G15550	1	-	P4
AT3G15870	1	Fatty acid desaturase family protein	P11
AT3G15930	1	Pentatricopeptide repeat (PPR) superfamily protein	P11
AT3G16710	1	Pentatricopeptide repeat (PPR) superfamily protein	P34
AT3G16970	1	Plant self-incompatibility protein S1 family	P15
AT3G17280	1	F-box and associated interaction domains-containing protein	P5
AT3G17340	1	ARM repeat superfamily protein	P11
AT3G17600	1	indole-3-acetic acid inducible 31	P4
AT3G18524	1	MUTS homolog 2	P3
AT3G18540	1	-	P3
AT3G19020	1	Leucine-rich repeat (LRR) family protein	P34
AT3G19300	1	Protein kinase superfamily protein	P2
AT3G19310	1	PLC-like phosphodiesterases superfamily protein	P3
AT3G19350	1	maternally expressed pab C-terminal	P5
AT3G19470	1	F-box and associated interaction domains-containing protein	P4
AT3G20080	1	cytochrome P450, family 705, subfamily A, polypeptide 15	P3
AT3G20110	1	cytochrome P450, family 705, subfamily A, polypeptide 20	P11
AT3G20990	1	transposable element gene	P4
AT3G21840	1	SKP1-like 7	P11
AT3G22040	1	Domain of unknown function (DUF26)	P5
AT3G22070	1	proline-rich family protein	P3
AT3G22180	1	DHHC-type zinc finger family protein	P4
AT3G22770	1	F-box associated ubiquitination effector family protein	P3
AT3G22870	1	F-box and associated interaction domains-containing protein	P4
AT3G23040	1	-	P35
AT3G23630	1	isopentenyltransferase 7	P11
AT3G23720	1	transposable element gene	P15
AT3G24340	1	chromatin remodeling 40	P4
AT3G24680	1	transposable element gene	P15
AT3G24790	1	Protein kinase superfamily protein	P5
AT3G25160	1	ER lumen protein retaining receptor family protein	P15
AT3G25440	1	RNA-binding CRS1 / YhbY (CRM) domain protein	P3
AT3G25630	1	transposable element gene	P11
AT3G26110	1	Anther-specific protein agp1-like	P15
AT3G26190	1	cytochrome P450, family 71, subfamily B, polypeptide 21	P11
AT3G26800	1	-	P15
AT3G27325	1	hydrolases, acting on ester bonds	P2
AT3G27473	1	Cysteine/Histidine-rich C1 domain family protein	P5
AT3G27500	1	Cysteine/Histidine-rich C1 domain family protein	P11
AT3G27520	1	-	P11
AT3G27550	1	RNA-binding CRS1 / YhbY (CRM) domain protein	P5
AT3G28320	1	Protein of unknown function (DUF677)	P11
AT3G28360	1	P-glycoprotein 16	P5
AT3G28380	1	P-glycoprotein 17	P5
AT3G28590	1	-	P4
AT3G28780	1	Protein of unknown function (DUF1216)	P5
AT3G28980	1	Protein of unknown function (DUF1216)	P15
AT3G29060	1	EXS (ERD1/XPR1/SYG1) family protein	P11
AT3G29570	1	-	P11
AT3G29650	1	transposable element gene	P5
AT3G30210	1	myb domain protein 121	P11
AT3G30260	1	AGAMOUS-like 79	P5
AT3G30360	1	transposable element gene	P11
AT3G30585	1	transposable element gene	P2
AT3G32050	1	-	P11
AT3G32400	1	Actin-binding FH2/DRF autoregulatory protein	P4
AT3G33530	1	Transducin family protein / WD-40 repeat family protein	P11
AT3G42090	1	transposable element gene	P15
AT3G42160	1	Pectin lyase-like superfamily protein	P11
AT3G42240	1	transposable element gene	P4
AT3G42600	1	transposable element gene	P3
AT3G42630	1	Pentatricopeptide repeat (PPR) superfamily protein	P3
AT3G42840	1	-	P15
AT3G42850	1	Mevalonate/galactokinase family protein	P2
AT3G42910	1	transposable element gene	P33
AT3G43060	1	transposable element gene	P2
AT3G43500	1	-	P15
AT3G44030	1	-	P36
AT3G45220	1	Serine protease inhibitor (SERPIN) family protein	P15
AT3G45280	1	syntaxin of plants 72	P5
AT3G45460	1	IBR domain containing protein	P2
AT3G45490	1	-	P5
AT3G45810	1	ferric reductase-like transmembrane component family protein	P5
AT3G46730	1	NB-ARC domain-containing disease resistance protein	P11
AT3G47770	1	ABC2 homolog 5	P11
AT3G47910	1	Ubiquitin carboxyl-terminal hydrolase-related protein	P4
AT3G48830	1	polynucleotide adenylyltransferase family protein / RNA recognition motif (RRM)-containing protein	P11
AT3G49170	1	Tetratricopeptide repeat (TPR)-like superfamily protein	P11
AT3G49270	1	-	P11
AT3G49370	1	Calcium-dependent protein kinase (CDPK) family protein	P4
AT3G49820	1	-	P11
AT3G50610	1	-	P15
AT3G52160	1	3-ketoacyl-CoA synthase 15	P15
AT3G52510	1	F-box associated ubiquitination effector family protein	P15
AT3G53170	1	Tetratricopeptide repeat (TPR)-like superfamily protein	P30
AT3G53240	1	receptor like protein 45	P11
AT3G53820	1	C2H2 and C2HC zinc fingers superfamily protein	P5
AT3G54930	1	Protein phosphatase 2A regulatory B subunit family protein	P4
AT3G55160	1	-	P11
AT3G56250	1	-	P11
AT3G56270	1	Plant protein of unknown function (DUF827)	P4
AT3G56440	1	homolog of yeast autophagy 18 (ATG18) D	P4
AT3G56700	1	fatty acid reductase 6	P5
AT3G57130	1	Ankyrin repeat family protein / BTB/POZ domain-containing protein	P4
AT3G57710	1	Protein kinase superfamily protein	P4
AT3G57960	1	Emsy N Terminus (ENT) domain-containing protein	P15
AT3G58330	1	Arabidopsis phospholipase-like protein (PEARLI 4) family	P11
AT3G58390	1	Eukaryotic release factor 1 (eRF1) family protein	P11
AT3G58520	1	Ubiquitin carboxyl-terminal hydrolase family protein	P3
AT3G58780	1	K-box region and MADS-box transcription factor family protein	P15
AT3G58890	1	RNI-like superfamily protein	P11
AT3G59470	1	Far-red impaired responsive (FAR1) family protein	P4
AT3G60650	1	-	P37
AT3G60660	1	-	P4
AT3G60790	1	F-box family protein	P15
AT3G61760	1	DYNAMIN-like 1B	P11
AT3G62350	1	-	P3
AT3G62380	1	-	P2
AT3G62520	1	transposable element gene	P3
AT3G62610	1	myb domain protein 11	P11
AT3G63440	1	cytokinin oxidase/dehydrogenase 6	P2
AT4G00420	1	Double-stranded RNA-binding domain (DsRBD)-containing protein	P4
AT4G00510	1	-	P2
AT4G00790	1	-	P2
AT4G00800	1	transducin family protein / WD-40 repeat family protein	P15
AT4G00850	1	GRF1-interacting factor 3	P11
AT4G00980	1	zinc knuckle (CCHC-type) family protein	P4
AT4G01490	1	transposable element gene	P2
AT4G01530	1	transposable element gene	P8
AT4G01740	1	Cysteine/Histidine-rich C1 domain family protein	P15
AT4G03290	1	EF hand calcium-binding protein family	P5
AT4G03370	1	Ubiquitin family protein	P11
AT4G03380	1	-	P2
AT4G03580	1	-	P11
AT4G03680	1	transposable element gene	P5
AT4G03720	1	transposable element gene	P3
AT4G03740	1	-	P5
AT4G03950	1	Nucleotide/sugar transporter family protein	P11
AT4G04100	1	transposable element gene	P15
AT4G04270	1	transposable element gene	P11
AT4G04300	1	transposable element gene	P15
AT4G04370	1	Tetratricopeptide repeat (TPR)-like superfamily protein	P4
AT4G05260	1	Ubiquitin-like superfamily protein	P15
AT4G05620	1	Galactose oxidase/kelch repeat superfamily protein	P2
AT4G05630	1	-	P15
AT4G07370	1	transposable element gene	P15
AT4G07380	1	-	P11
AT4G07750	1	transposable element gene	P15
AT4G08090	1	transposable element gene	P15
AT4G08270	1	-	P15
AT4G09710	1	transposable element gene	P15
AT4G09860	1	-	P5
AT4G10010	1	Protein kinase superfamily protein	P11
AT4G10420	1	FBD / Leucine Rich Repeat domains containing protein	P3
AT4G10845	1	-	P11
AT4G11770	1	Galactose oxidase/kelch repeat superfamily protein	P5
AT4G11870	1	-	P4
AT4G12220	1	-	P3
AT4G12630	1	-	P4
AT4G12860	1	EF hand calcium-binding protein family	P11
AT4G13060	1	F-box associated ubiquitination effector family protein	P2
AT4G13190	1	Protein kinase superfamily protein	P5
AT4G13230	1	Late embryogenesis abundant protein (LEA) family protein	P11
AT4G13650	1	Pentatricopeptide repeat (PPR) superfamily protein	P2
AT4G13820	1	Leucine-rich repeat (LRR) family protein	P5
AT4G14170	1	Pentatricopeptide repeat (PPR) superfamily protein	P15
AT4G15220	1	-	P26
AT4G15710	1	-	P2
AT4G15720	1	Tetratricopeptide repeat (TPR)-like superfamily protein	P2
AT4G16050	1	Aminotransferase-like, plant mobile domain family protein	P15
AT4G16080	1	Protein of unknown function (DUF295)	P3
AT4G16470	1	Tetratricopeptide repeat (TPR)-like superfamily protein	P11
AT4G16970	1	Protein kinase superfamily protein	P3
AT4G17660	1	Protein kinase superfamily protein	P35
AT4G17690	1	Peroxidase superfamily protein	P15
AT4G17860	1	Protein of Unknown Function (DUF239)	P4
AT4G18540	1	-	P15
AT4G18840	1	Pentatricopeptide repeat (PPR-like) superfamily protein	P4
AT4G19520	1	disease resistance protein (TIR-NBS-LRR class) family	P5
AT4G19740	1	Glycosyl hydrolase superfamily protein	P15
AT4G20080	1	Calcium-dependent lipid-binding (CaLB domain) plant phosphoribosyltransferase family protein	P11
AT4G20370	1	PEBP (phosphatidylethanolamine-binding protein) family protein	P21
AT4G20800	1	FAD-binding Berberine family protein	P11
AT4G22020	1	-	P15
AT4G22050	1	Eukaryotic aspartyl protease family protein	P4
AT4G22680	1	myb domain protein 85	P5
AT4G22760	1	Tetratricopeptide repeat (TPR)-like superfamily protein	P5
AT4G23080	1	Protein of Unknown Function (DUF239)	P15
AT4G23520	1	Cysteine proteinases superfamily protein	P11
AT4G23780	1	-	P38
AT4G24260	1	glycosyl hydrolase 9A3	P4
AT4G24850	1	-	P15
AT4G25270	1	Tetratricopeptide repeat (TPR)-like superfamily protein	P11
AT4G25330	1	-	P15
AT4G26160	1	atypical CYS HIS rich thioredoxin 1	P11
AT4G27590	1	Heavy metal transport/detoxification superfamily protein	P5
AT4G27980	1	Domain of unknown function (DUF3444)	P15
AT4G28120	1	-	P15
AT4G29540	1	bacterial transferase hexapeptide repeat-containing protein	P2
AT4G29630	1	Cytidine/deoxycytidylate deaminase family protein	P2
AT4G30000	1	Dihydropterin pyrophosphokinase / Dihydropteroate synthase	P4
AT4G30700	1	Pentatricopeptide repeat (PPR) superfamily protein	P4
AT4G31610	1	Transcriptional factor B3 family protein	P5
AT4G32230	1	-	P4
AT4G32700	1	helicases;ATP-dependent helicases;nucleic acid binding;ATP binding;DNA-directed DNA polymerases;DNA binding	P4
AT4G33060	1	Cyclophilin-like peptidyl-prolyl cis-trans isomerase family protein	P11
AT4G33663	1	-	P4
AT4G33870	1	Peroxidase superfamily protein	P15
AT4G33990	1	Tetratricopeptide repeat (TPR)-like superfamily protein	P3
AT4G34320	1	Protein of unknown function (DUF677)	P11
AT4G35140	1	Transducin/WD40 repeat-like superfamily protein	P11
AT4G35520	1	MUTL protein homolog 3	P4
AT4G36590	1	MADS-box transcription factor family protein	P15
AT4G38010	1	Pentatricopeptide repeat (PPR-like) superfamily protein	P3
AT4G38110	1	-	P4
AT4G38180	1	FAR1-related sequence 5	P3
AT4G38190	1	cellulose synthase like D4	P11
AT4G38530	1	phospholipase C1	P2
AT4G38700	1	Disease resistance-responsive (dirigent-like protein) family protein	P5
AT4G39590	1	Galactose oxidase/kelch repeat superfamily protein	P22
AT4G39753	1	Galactose oxidase/kelch repeat superfamily protein	P15
AT4G39756	1	Galactose oxidase/kelch repeat superfamily protein	P15
AT5G01070	1	RING/FYVE/PHD zinc finger superfamily protein	P5
AT5G01080	1	Beta-galactosidase related protein	P15
AT5G01110	1	Tetratricopeptide repeat (TPR)-like superfamily protein	P11
AT5G01180	1	peptide transporter 5	P11
AT5G01480	1	Cysteine/Histidine-rich C1 domain family protein	P11
AT5G02670	1	-	P11
AT5G02680	1	-	P2
AT5G02690	1	-	P11
AT5G03010	1	Galactose oxidase/kelch repeat superfamily protein	P24
AT5G03360	1	DC1 domain-containing protein	P15
AT5G04050	1	RNA-directed DNA polymerase (reverse transcriptase)	P4
AT5G04310	1	Pectin lyase-like superfamily protein	P10
AT5G04670	1	Enhancer of polycomb-like transcription factor protein	P4
AT5G04730	1	Ankyrin-repeat containing protein	P5
AT5G05430	1	RNA-binding protein	P15
AT5G05850	1	plant intracellular ras group-related LRR 1	P2
AT5G06400	1	Pentatricopeptide repeat (PPR) superfamily protein	P4
AT5G06500	1	AGAMOUS-like 96	P3
AT5G06920	1	FASCICLIN-like arabinogalactan protein 21 precursor	P11
AT5G07150	1	Leucine-rich repeat protein kinase family protein	P15
AT5G07450	1	cyclin p4;3	P5
AT5G07520	1	glycine-rich protein 18	P39
AT5G07560	1	glycine-rich protein 20	P39
AT5G07570	1	glycine/proline-rich protein	P5
AT5G07640	1	RING/U-box superfamily protein	P11
AT5G09430	1	alpha/beta-Hydrolases superfamily protein	P11
AT5G09700	1	Glycosyl hydrolase family protein	P25
AT5G09740	1	histone acetyltransferase of the MYST family 2	P5
AT5G10440	1	cyclin d4;2	P37
AT5G10880	1	tRNA synthetase-related / tRNA ligase-related	P5
AT5G11030	1	aberrant lateral root formation 4	P11
AT5G11080	1	Ubiquitin-like superfamily protein	P19
AT5G11780	1	-	P4
AT5G12910	1	Histone superfamily protein	P38
AT5G14670	1	ADP-ribosylation factor A1B	P5
AT5G14870	1	cyclic nucleotide-gated channel 18	P15
AT5G15100	1	Auxin efflux carrier family protein	P29
AT5G15250	1	FTSH protease 6	P11
AT5G15790	1	RING/U-box superfamily protein	P3
AT5G16640	1	Pentatricopeptide repeat (PPR) superfamily protein	P17
AT5G17030	1	UDP-glucosyl transferase 78D3	P11
AT5G17130	1	cysteine-type peptidases	P15
AT5G17250	1	Alkaline-phosphatase-like family protein	P15
AT5G17580	1	Phototropic-responsive NPH3 family protein	P4
AT5G18220	1	O-Glycosyl hydrolases family 17 protein	P5
AT5G19560	1	ROP uanine nucleotide exchange factor 10	P11
AT5G19830	1	Peptidyl-tRNA hydrolase family protein	P15
AT5G20310	1	Adenine nucleotide alpha hydrolases-like superfamily protein	P11
AT5G20340	1	beta-1,3-glucanase 5	P11
AT5G20560	1	Glycosyl hydrolase superfamily protein	P12
AT5G20860	1	Plant invertase/pectin methylesterase inhibitor superfamily	P5
AT5G21050	1	-	P23
AT5G21130	1	Late embryogenesis abundant (LEA) hydroxyproline-rich glycoprotein family	P5
AT5G22910	1	cation/H+ exchanger 9	P5
AT5G23260	1	K-box region and MADS-box transcription factor family protein	P15
AT5G23650	1	Homeodomain-like transcriptional regulator	P5
AT5G23690	1	Polynucleotide adenylyltransferase family protein	P4
AT5G23780	1	DOMAIN OF UNKNOWN FUNCTION 724 9	P5
AT5G24340	1	3'-5' exonuclease domain-containing protein	P11
AT5G24550	1	beta glucosidase 32	P15
AT5G24730	1	-	P11
AT5G24860	1	flowering promoting factor 1	P5
AT5G25920	1	-	P11
AT5G26020	1	transposable element gene	P15
AT5G26120	1	alpha-L-arabinofuranosidase 2	P40
AT5G26890	1	-	P11
AT5G27170	1	-	P11
AT5G27240	1	DNAJ heat shock N-terminal domain-containing protein	P15
AT5G27340	1	-	P5
AT5G28520	1	Mannose-binding lectin superfamily protein	P11
AT5G28570	1	transposable element gene	P40
AT5G28650	1	WRKY DNA-binding protein 74	P5
AT5G28780	1	PIF1 helicase	P5
AT5G28920	1	-	P15
AT5G29010	1	-	P4
AT5G32610	1	transposable element gene	P11
AT5G35070	1	-	P11
AT5G35420	1	transposable element gene	P15
AT5G36150	1	putative pentacyclic triterpene synthase 3	P15
AT5G36960	1	-	P11
AT5G37330	1	transposable element gene	P5
AT5G37530	1	NAD(P)-binding Rossmann-fold superfamily protein	P11
AT5G37570	1	Pentatricopeptide repeat (PPR-like) superfamily protein	P11
AT5G37590	1	Tetratricopeptide repeat (TPR)-like superfamily protein	P6
AT5G37640	1	ubiquitin 9	P11
AT5G37730	1	-	P5
AT5G38130	1	HXXXD-type acyl-transferase family protein	P5
AT5G38195	1	Bifunctional inhibitor/lipid-transfer protein/seed storage 2S albumin superfamily protein	P4
AT5G38400	1	-	P15
AT5G39700	1	myb domain protein 89	P15
AT5G39780	1	-	P14
AT5G39900	1	Small GTP-binding protein	P4
AT5G40040	1	60S acidic ribosomal protein family	P3
AT5G40140	1	RING/U-box superfamily protein with ARM repeat domain	P4
AT5G40970	1	Protein of unknown function (DUF 3339)	P2
AT5G41170	1	Pentatricopeptide repeat (PPR-like) superfamily protein	P5
AT5G41820	1	RAB geranylgeranyl transferase alpha subunit 2	P5
AT5G42230	1	serine carboxypeptidase-like 41	P11
AT5G42660	1	Protein of unknown function (DUF616)	P15
AT5G42840	1	Cysteine/Histidine-rich C1 domain family protein	P2
AT5G42910	1	Basic-leucine zipper (bZIP) transcription factor family protein	P41
AT5G43340	1	phosphate transporter 1;6	P3
AT5G43730	1	Disease resistance protein (CC-NBS-LRR class) family	P5
AT5G43800	1	transposable element gene	P15
AT5G43820	1	Pentatricopeptide repeat (PPR) superfamily protein	P5
AT5G44850	1	Protein with RNI-like/FBD-like domains	P5
AT5G45200	1	Disease resistance protein (TIR-NBS-LRR class) family	P11
AT5G45230	1	Disease resistance protein (TIR-NBS-LRR class) family	P15
AT5G45640	1	Subtilisin-like serine endopeptidase family protein	P15
AT5G45890	1	senescence-associated gene 12	P3
AT5G45910	1	GDSL-like Lipase/Acylhydrolase superfamily protein	P15
AT5G46310	1	WRKY family transcription factor	P2
AT5G46660	1	protein kinase C-like zinc finger protein	P5
AT5G46795	1	microspore-specific promoter 2	P5
AT5G47160	1	YDG/SRA domain-containing protein	P16
AT5G47270	1	-	P11
AT5G47670	1	nuclear factor Y, subunit B6	P4
AT5G48170	1	F-box family protein	P15
AT5G48650	1	Nuclear transport factor 2 (NTF2) family protein with RNA binding (RRM-RBD-RNP motifs) domain	P11
AT5G48670	1	AGAMOUS-like 80	P5
AT5G49110	1	-	P4
AT5G49130	1	MATE efflux family protein	P3
AT5G49430	1	WD40/YVTN repeat-like-containing domain;Bromodomain	P5
AT5G50540	1	-	P4
AT5G50590	1	hydroxysteroid dehydrogenase 4	P5
AT5G50990	1	Tetratricopeptide repeat (TPR)-like superfamily protein	P2
AT5G51900	1	Cytochrome P450 family protein	P5
AT5G51990	1	C-repeat-binding factor 4	P11
AT5G52330	1	TRAF-like superfamily protein	P15
AT5G52480	1	RNI-like superfamily protein	P11
AT5G52500	1	-	P28
AT5G53670	1	-	P2
AT5G54350	1	-	P2
AT5G54420	1	Protein of unknown function (DUF295)	P41
AT5G54950	1	Aconitase family protein	P5
AT5G55040	1	DNA-binding bromodomain-containing protein	P3
AT5G55080	1	ras-related nuclear protein 4	P11
AT5G55590	1	Pectin lyase-like superfamily protein	P5
AT5G55980	1	serine-rich protein-related	P15
AT5G56110	1	myb domain protein 103	P2
AT5G57310	1	-	P15
AT5G57600	1	-	P3
AT5G57880	1	multipolar spindle 1	P11
AT5G58360	1	ovate family protein 3	P5
AT5G59100	1	Subtilisin-like serine endopeptidase family protein	P11
AT5G59110	1	subtilisin-like serine protease-related	P15
AT5G59360	1	-	P3
AT5G59600	1	Tetratricopeptide repeat (TPR)-like superfamily protein	P3
AT5G59740	1	UDP-N-acetylglucosamine (UAA) transporter family	P11
AT5G59760	1	Protein of unknown function (DUF1635)	P11
AT5G60130	1	AP2/B3-like transcriptional factor family protein	P13
AT5G60310	1	Concanavalin A-like lectin protein kinase family protein	P11
AT5G60440	1	AGAMOUS-like 62	P3
AT5G61620	1	myb-like transcription factor family protein	P9
AT5G61720	1	Protein of unknown function (DUF1216)	P15
AT5G62170	1	-	P2
AT5G62320	1	myb domain protein 99	P5
AT5G63460	1	SAP domain-containing protein	P11
AT5G63540	1	Domain of unknown function (DUF1767)	P15
AT5G63730	1	IBR domain-containing protein	P5
AT5G63740	1	RING/U-box superfamily protein	P2
AT5G63820	1	Protein of unknown function (DUF626)	P5
AT5G64710	1	Putative endonuclease or glycosyl hydrolase	P3
AT5G65370	1	ENTH/ANTH/VHS superfamily protein	P15
AT5G65820	1	Pentatricopeptide repeat (PPR) superfamily protein	P4
AT5G65850	1	F-box and associated interaction domains-containing protein	P36
AT5G66000	1	-	P2
AT5G66370	1	-	P15
AT5G66670	1	Protein of unknown function (DUF677)	P11
AT1G01130	2	-	P11
AT1G02570	2	-	P5
AT1G04360	2	RING/U-box superfamily protein	P11
AT1G04380	2	2-oxoglutarate (2OG) and Fe(II)-dependent oxygenase superfamily protein	P15
AT1G05130	2	-	P3
AT1G05670	2	Pentatricopeptide repeat (PPR-like) superfamily protein	P15
AT1G07620	2	GTP-binding protein Obg/CgtA	P4
AT1G07795	2	-	P5
AT1G08270	2	-	P3
AT1G09220	2	Pentatricopeptide repeat (PPR) superfamily protein	P4
AT1G09320	2	agenet domain-containing protein	P5
AT1G10330	2	Tetratricopeptide repeat (TPR)-like superfamily protein	P3
AT1G10420	2	-	P11
AT1G10710	2	poor homologous synapsis 1	P7
AT1G10720	2	BSD domain-containing protein	P3
AT1G10750	2	Protein of Unknown Function (DUF239)	P5
AT1G11090	2	alpha/beta-Hydrolases superfamily protein	P11
AT1G14640	2	SWAP (Suppressor-of-White-APricot)/surp domain-containing protein	P3
AT1G15020	2	quiescin-sulfhydryl oxidase 1	P3
AT1G15830	2	-	P11
AT1G16590	2	DNA-binding HORMA family protein	P15
AT1G16940	2	F-box/RNI-like/FBD-like domains-containing protein	P9
AT1G17150	2	Pectin lyase-like superfamily protein	P11
AT1G18200	2	RAB GTPase homolog A6B	P15
AT1G19320	2	Pathogenesis-related thaumatin superfamily protein	P15
AT1G21210	2	wall associated kinase 4	P15
AT1G21390	2	embryo defective 2170	P5
AT1G21970	2	Histone superfamily protein	P15
AT1G22460	2	O-fucosyltransferase family protein	P5
AT1G23420	2	Plant-specific transcription factor YABBY family protein	P15
AT1G23570	2	Domain of unknown function (DUF220)	P15
AT1G24310	2	-	P4
AT1G25340	2	myb domain protein 116	P11
AT1G25360	2	Pentatricopeptide repeat (PPR) superfamily protein	P3
AT1G26290	2	-	P3
AT1G26500	2	Pentatricopeptide repeat (PPR) superfamily protein	P15
AT1G26520	2	Cobalamin biosynthesis CobW-like protein	P5
AT1G27960	2	evolutionarily conserved C-terminal region 9	P4
AT1G29180	2	Cysteine/Histidine-rich C1 domain family protein	P11
AT1G30350	2	Pectin lyase-like superfamily protein	P15
AT1G30450	2	cation-chloride co-transporter 1	P2
AT1G32150	2	basic region/leucine zipper transcription factor 68	P3
AT1G32290	2	-	P15
AT1G34330	2	-	P5
AT1G35970	2	transposable element gene	P15
AT1G36970	2	Domain of unknown function (DUF1985)	P15
AT1G37000	2	Beta-galactosidase related protein	P5
AT1G42190	2	GAG/POL/ENV polyprotein	P5
AT1G42400	2	transposable element gene	P5
AT1G42460	2	transposable element gene	P11
AT1G42650	2	transposable element gene	P15
AT1G43640	2	tubby like protein 5	P4
AT1G43886	2	transposable element gene	P5
AT1G43920	2	transposable element gene	P15
AT1G47765	2	F-box and associated interaction domains-containing protein	P11
AT1G48180	2	-	P2
AT1G48290	2	transposable element gene	P4
AT1G49110	2	-	P11
AT1G49790	2	F-box associated ubiquitination effector family protein	P15
AT1G50150	2	-	P3
AT1G50620	2	RING/FYVE/PHD zinc finger superfamily protein	P4
AT1G50710	2	-	P15
AT1G54280	2	ATPase E1-E2 type family protein / haloacid dehalogenase-like hydrolase family protein	P15
AT1G54650	2	Methyltransferase family protein	P3
AT1G55270	2	Galactose oxidase/kelch repeat superfamily protein	P3
AT1G55700	2	Cysteine/Histidine-rich C1 domain family protein	P5
AT1G56350	2	Peptide chain release factor 2	P11
AT1G56590	2	Clathrin adaptor complexes medium subunit family protein	P11
AT1G56710	2	Pectin lyase-like superfamily protein	P15
AT1G57850	2	Toll-Interleukin-Resistance (TIR) domain family protein	P11
AT1G58390	2	Disease resistance protein (CC-NBS-LRR class) family	P15
AT1G59560	2	E3 Ubiquitin ligase family protein	P5
AT1G59750	2	auxin response factor 1	P3
AT1G60210	2	-	P3
AT1G60280	2	NAC domain containing protein 23	P11
AT1G60450	2	galactinol synthase 7	P5
AT1G62520	2	-	P5
AT1G62860	2	-	P4
AT1G62870	2	-	P5
AT1G63080	2	Pentatricopeptide repeat (PPR) superfamily protein	P1
AT1G63210	2	Transcription elongation factor Spt6	P3
AT1G63520	2	Protein of unknown function (DUF3527)	P5
AT1G64320	2	myosin heavy chain-related	P11
AT1G64800	2	DNA binding;sequence-specific DNA binding transcription factors	P15
AT1G66220	2	Subtilase family protein	P2
AT1G66450	2	Cysteine/Histidine-rich C1 domain family protein	P11
AT1G66660	2	Protein with RING/U-box and TRAF-like domains	P3
AT1G66930	2	Protein kinase superfamily protein	P3
AT1G67210	2	Proline-rich spliceosome-associated (PSP) family protein / zinc knuckle (CCHC-type) family protein	P11
AT1G68700	2	-	P15
AT1G68890	2	magnesium ion binding;thiamin pyrophosphate binding;hydro-lyases;catalytics;2-succinyl-5-enolpyruvyl-6-hydroxy-3-cyclohexene-1-carboxylic-acid synthases	P2
AT1G71450	2	Integrase-type DNA-binding superfamily protein	P3
AT1G71696	2	carboxypeptidase D, putative	P5
AT1G72760	2	Protein kinase superfamily protein	P11
AT1G73320	2	S-adenosyl-L-methionine-dependent methyltransferases superfamily protein	P3
AT1G73690	2	cyclin-dependent kinase D1;1	P11
AT1G74120	2	Mitochondrial transcription termination factor family protein	P11
AT1G74180	2	receptor like protein 14	P11
AT1G74540	2	cytochrome P450, family 98, subfamily A, polypeptide 8	P5
AT1G74800	2	Galactosyltransferase family protein	P5
AT1G74900	2	Pentatricopeptide repeat (PPR) superfamily protein	P11
AT1G75150	2	-	P4
AT1G75470	2	purine permease 15	P11
AT1G77270	2	-	P15
AT1G77570	2	Winged helix-turn-helix transcription repressor DNA-binding	P3
AT1G78470	2	-	P15
AT1G79370	2	cytochrome P450, family 79, subfamily C, polypeptide 1	P3
AT2G01130	2	DEA(D/H)-box RNA helicase family protein	P11
AT2G02250	2	phloem protein 2-B2	P11
AT2G02580	2	cytochrome P450, family 71, subfamily B, polypeptide 9	P11
AT2G02660	2	F-box associated ubiquitination effector family protein	P15
AT2G03370	2	Glycosyltransferase family 61 protein	P5
AT2G04420	2	Polynucleotidyl transferase, ribonuclease H-like superfamily protein	P5
AT2G05210	2	Nucleic acid-binding, OB-fold-like protein	P11
AT2G05820	2	transposable element gene	P15
AT2G05850	2	serine carboxypeptidase-like 38	P15
AT2G06180	2	transposable element gene	P15
AT2G07020	2	Protein kinase protein with adenine nucleotide alpha hydrolases-like domain	P15
AT2G07030	2	transposable element gene	P4
AT2G10370	2	transposable element gene	P11
AT2G10500	2	transposable element gene	P15
AT2G11270	2	citrate synthase-related	P15
AT2G12610	2	transposable element gene	P15
AT2G13550	2	-	P4
AT2G13940	2	transposable element gene	P5
AT2G15535	2	low-molecular-weight cysteine-rich 10	P15
AT2G15670	2	-	P15
AT2G16730	2	glycosyl hydrolase family 35 protein	P15
AT2G17260	2	glutamate receptor 2	P15
AT2G17770	2	basic region/leucine zipper motif 27	P15
AT2G18620	2	Terpenoid synthases superfamily protein	P5
AT2G18760	2	chromatin remodeling 8	P15
AT2G19700	2	-	P11
AT2G19770	2	profilin 5	P5
AT2G20720	2	Pentatricopeptide repeat (PPR) superfamily protein	P11
AT2G21000	2	transposable element gene	P27
AT2G21770	2	cellulose synthase A9	P5
AT2G22960	2	alpha/beta-Hydrolases superfamily protein	P15
AT2G23230	2	Terpenoid cyclases/Protein prenyltransferases superfamily protein	P11
AT2G24230	2	Leucine-rich repeat protein kinase family protein	P4
AT2G24400	2	SAUR-like auxin-responsive protein family	P5
AT2G24800	2	Peroxidase superfamily protein	P5
AT2G25360	2	RING/U-box superfamily protein	P11
AT2G25820	2	Integrase-type DNA-binding superfamily protein	P11
AT2G27180	2	-	P5
AT2G27375	2	transposable element gene	P5
AT2G27950	2	Ring/U-Box superfamily protein	P4
AT2G28990	2	Leucine-rich repeat protein kinase family protein	P5
AT2G29170	2	NAD(P)-binding Rossmann-fold superfamily protein	P11
AT2G29620	2	-	P5
AT2G30380	2	Plant protein of unknown function (DUF641)	P15
AT2G30690	2	Protein of unknown function, DUF593	P30
AT2G33160	2	glycoside hydrolase family 28 protein / polygalacturonase (pectinase) family protein	P15
AT2G33600	2	NAD(P)-binding Rossmann-fold superfamily protein	P11
AT2G34210	2	Transcription elongation factor Spt5	P15
AT2G34580	2	-	P5
AT2G35890	2	calcium-dependent protein kinase 25	P5
AT2G35950	2	embryo sac development arrest 12	P15
AT2G36040	2	transposable element gene	P15
AT2G36480	2	ENTH/VHS family protein	P3
AT2G36550	2	-	P2
AT2G37000	2	TCP family transcription factor	P4
AT2G37210	2	lysine decarboxylase family protein	P5
AT2G37780	2	Cysteine/Histidine-rich C1 domain family protein	P15
AT2G38680	2	5'-nucleotidases;magnesium ion binding	P3
AT2G38840	2	Guanylate-binding family protein	P5
AT2G38850	2	-	P3
AT2G40130	2	Double Clp-N motif-containing P-loop nucleoside triphosphate hydrolases superfamily protein	P3
AT2G40240	2	Tetratricopeptide repeat (TPR)-like superfamily protein	P11
AT2G41520	2	Heat shock protein DnaJ with tetratricopeptide repeat	P4
AT2G42330	2	GC-rich sequence DNA-binding factor-like protein with Tuftelin interacting domain	P3
AT2G42700	2	-	P11
AT2G42720	2	FBD, F-box, Skp2-like and Leucine Rich Repeat domains containing protein	P2
AT2G43250	2	-	P11
AT2G43370	2	RNA-binding (RRM/RBD/RNP motifs) family protein	P3
AT2G45630	2	D-isomer specific 2-hydroxyacid dehydrogenase family protein	P11
AT2G48060	2	-	P15
AT2G48110	2	reduced epidermal fluorescence 4	P3
AT3G01700	2	arabinogalactan protein 11	P5
AT3G02310	2	K-box region and MADS-box transcription factor family protein	P5
AT3G03260	2	homeodomain GLABROUS 8	P15
AT3G03750	2	SET domain protein 20	P15
AT3G03810	2	O-fucosyltransferase family protein	P15
AT3G04200	2	RmlC-like cupins superfamily protein	P15
AT3G04450	2	Homeodomain-like superfamily protein	P3
AT3G04990	2	-	P11
AT3G05980	2	-	P5
AT3G06340	2	DNAJ heat shock N-terminal domain-containing protein	P11
AT3G09290	2	telomerase activator1	P5
AT3G10390	2	Flavin containing amine oxidoreductase family protein	P3
AT3G11960	2	Cleavage and polyadenylation specificity factor (CPSF) A subunit protein	P11
AT3G12770	2	mitochondrial editing factor 22	P4
AT3G14510	2	Polyprenyl synthetase family protein	P7
AT3G14580	2	Pentatricopeptide repeat (PPR) superfamily protein	P11
AT3G14640	2	cytochrome P450, family 72, subfamily A, polypeptide 10	P15
AT3G14730	2	Pentatricopeptide repeat (PPR) superfamily protein	P4
AT3G16040	2	Translation machinery associated TMA7	P3
AT3G16730	2	-	P4
AT3G16880	2	F-box and associated interaction domains-containing protein	P40
AT3G17030	2	Nucleic acid-binding proteins superfamily	P4
AT3G17150	2	Plant invertase/pectin methylesterase inhibitor superfamily protein	P15
AT3G17260	2	transposable element gene	P11
AT3G18310	2	-	P11
AT3G19210	2	homolog of RAD54	P15
AT3G20020	2	protein arginine methyltransferase 6	P15
AT3G20475	2	MUTS-homologue 5	P15
AT3G20710	2	F-box family protein	P4
AT3G20840	2	Integrase-type DNA-binding superfamily protein	P3
AT3G21000	2	Gag-Pol-related retrotransposon family protein	P15
AT3G21020	2	transposable element gene	P15
AT3G21360	2	2-oxoglutarate (2OG) and Fe(II)-dependent oxygenase superfamily protein	P2
AT3G22430	2	-	P3
AT3G23740	2	-	P4
AT3G25680	2	-	P4
AT3G25905	2	CLAVATA3/ESR-RELATED 27	P5
AT3G28890	2	receptor like protein 43	P11
AT3G29265	2	transposable element gene	P2
AT3G29635	2	HXXXD-type acyl-transferase family protein	P3
AT3G29690	2	HXXXD-type acyl-transferase family protein	P11
AT3G30270	2	-	P5
AT3G42360	2	transposable element gene	P11
AT3G43120	2	SAUR-like auxin-responsive protein family	P11
AT3G43280	2	-	P15
AT3G43560	2	-	P15
AT3G43650	2	transposable element gene	P15
AT3G44730	2	kinesin-like protein 1	P3
AT3G44940	2	Protein of unknown function (DUF1635)	P5
AT3G45430	2	Concanavalin A-like lectin protein kinase family protein	P15
AT3G45750	2	Nucleotidyltransferase family protein	P15
AT3G46680	2	UDP-Glycosyltransferase superfamily protein	P15
AT3G46860	2	Serine protease inhibitor, potato inhibitor I-type family protein	P5
AT3G47700	2	RINT-1 / TIP-1 family	P5
AT3G48550	2	-	P11
AT3G49090	2	-	P11
AT3G49300	2	proline-rich family protein	P11
AT3G50200	2	Plant protein of unknown function (DUF247)	P3
AT3G50620	2	P-loop containing nucleoside triphosphate hydrolases superfamily protein	P2
AT3G53360	2	Tetratricopeptide repeat (TPR)-like superfamily protein	P5
AT3G53440	2	Homeodomain-like superfamily protein	P3
AT3G53760	2	GAMMA-TUBULIN COMPLEX PROTEIN 4	P5
AT3G54870	2	Armadillo/beta-catenin repeat family protein / kinesin motor family protein	P5
AT3G55700	2	UDP-Glycosyltransferase superfamily protein	P15
AT3G55780	2	Glycosyl hydrolase superfamily protein	P15
AT3G56580	2	RING/U-box superfamily protein	P5
AT3G56890	2	F-box associated ubiquitination effector family protein	P1
AT3G57510	2	Pectin lyase-like superfamily protein	P1
AT3G58160	2	P-loop containing nucleoside triphosphate hydrolases superfamily protein	P15
AT3G58630	2	sequence-specific DNA binding transcription factors	P2
AT3G58740	2	citrate synthase 1	P11
AT3G61800	2	-	P11
AT3G62500	2	-	P5
AT3G62690	2	AtL5	P11
AT4G00160	2	F-box/RNI-like/FBD-like domains-containing protein	P1
AT4G01420	2	calcineurin B-like protein 5	P15
AT4G01760	2	Cysteine/Histidine-rich C1 domain family protein	P3
AT4G02140	2	-	P11
AT4G02485	2	2-oxoglutarate (2OG) and Fe(II)-dependent oxygenase superfamily protein	P15
AT4G04730	2	-	P15
AT4G05270	2	Ubiquitin-like superfamily protein	P15
AT4G05550	2	transposable element gene	P15
AT4G09480	2	transposable element gene	P5
AT4G09810	2	Nucleotide-sugar transporter family protein	P4
AT4G12890	2	Gamma interferon responsive lysosomal thiol (GILT) reductase family protein	P5
AT4G14050	2	Pentatricopeptide repeat (PPR) superfamily protein	P11
AT4G14730	2	Bax inhibitor-1 family protein	P15
AT4G14815	2	Bifunctional inhibitor/lipid-transfer protein/seed storage 2S albumin superfamily protein	P15
AT4G14840	2	-	P3
AT4G15060	2	-	P15
AT4G15190	2	-	P15
AT4G15460	2	glycine-rich protein	P5
AT4G16030	2	Ribosomal protein L19e family protein	P27
AT4G16745	2	Exostosin family protein	P5
AT4G17050	2	ureidoglycine aminohydrolase	P15
AT4G17130	2	-	P5
AT4G18470	2	negative regulator of systemic acquired resistance (SNI1)	P4
AT4G18990	2	xyloglucan endotransglucosylase/hydrolase 29	P11
AT4G19095	2	-	P2
AT4G19220	2	Tetratricopeptide repeat (TPR)-like superfamily protein	P30
AT4G21170	2	Tetratricopeptide repeat (TPR)-like superfamily protein	P4
AT4G21323	2	Subtilase family protein	P11
AT4G21326	2	subtilase 3.12	P11
AT4G21880	2	Pentatricopeptide repeat (PPR) superfamily protein	P15
AT4G24010	2	cellulose synthase like G1	P15
AT4G24410	2	-	P11
AT4G24710	2	P-loop containing nucleoside triphosphate hydrolases superfamily protein	P3
AT4G27510	2	-	P4
AT4G27890	2	HSP20-like chaperones superfamily protein	P15
AT4G30050	2	-	P15
AT4G30090	2	embryo defective 1353	P11
AT4G30120	2	heavy metal atpase 3	P11
AT4G30680	2	Initiation factor eIF-4 gamma, MA3	P11
AT4G32970	2	-	P3
AT4G33310	2	-	P3
AT4G33710	2	CAP (Cysteine-rich secretory proteins, Antigen 5, and Pathogenesis-related 1 protein) superfamily protein	P5
AT4G33810	2	Glycosyl hydrolase superfamily protein	P5
AT4G35660	2	Arabidopsis protein of unknown function (DUF241)	P11
AT4G36260	2	Lateral root primordium (LRP) protein-related	P4
AT4G39160	2	Homeodomain-like superfamily protein	P3
AT4G39420	2	-	P11
AT4G39920	2	C-CAP/cofactor C-like domain-containing protein	P11
AT4G39930	2	-	P5
AT4G40020	2	Myosin heavy chain-related protein	P11
AT5G01290	2	mRNA capping enzyme family protein	P15
AT5G01940	2	eukaryotic translation initiation factor 2B family protein / eIF-2B family protein	P11
AT5G02520	2	-	P11
AT5G03150	2	C2H2-like zinc finger protein	P5
AT5G03270	2	lysine decarboxylase family protein	P3
AT5G04150	2	basic helix-loop-helix (bHLH) DNA-binding superfamily protein	P3
AT5G04450	2	-	P11
AT5G04650	2	transposable element gene	P15
AT5G04920	2	EAP30/Vps36 family protein	P3
AT5G05840	2	Protein of unknown function (DUF620)	P2
AT5G06180	2	Protein of unknown function (DUF1022)	P4
AT5G06710	2	homeobox from Arabidopsis thaliana	P11
AT5G08210	2	MIR834a; miRNA	P11
AT5G08310	2	Tetratricopeptide repeat (TPR)-like superfamily protein	P15
AT5G08340	2	Nucleotidylyl transferase superfamily protein	P3
AT5G08390	2	Transducin/WD40 repeat-like superfamily protein	P3
AT5G09370	2	Bifunctional inhibitor/lipid-transfer protein/seed storage 2S albumin superfamily protein	P13
AT5G09400	2	K+ uptake permease 7	P4
AT5G09940	2	Protein of unknown function (DUF1635)	P30
AT5G11400	2	Protein kinase superfamily protein	P15
AT5G11820	2	Plant self-incompatibility protein S1 family	P11
AT5G12240	2	-	P15
AT5G14080	2	Tetratricopeptide repeat (TPR)-like superfamily protein	P11
AT5G15000	2	-	P11
AT5G15590	2	-	P15
AT5G15710	2	Galactose oxidase/kelch repeat superfamily protein	P3
AT5G16530	2	Auxin efflux carrier family protein	P15
AT5G17540	2	HXXXD-type acyl-transferase family protein	P5
AT5G17720	2	alpha/beta-Hydrolases superfamily protein	P11
AT5G20460	2	-	P15
AT5G21150	2	Argonaute family protein	P11
AT5G24316	2	proline-rich family protein	P3
AT5G24540	2	beta glucosidase 31	P11
AT5G24820	2	Eukaryotic aspartyl protease family protein	P15
AT5G25410	2	Protein of Unknown Function (DUF239)	P15
AT5G27530	2	Pectin lyase-like superfamily protein	P11
AT5G28010	2	Polyketide cyclase/dehydrase and lipid transport superfamily protein	P5
AT5G28600	2	transposable element gene	P15
AT5G32550	2	-	P3
AT5G32630	2	transposable element gene	P15
AT5G34450	2	transposable element gene	P11
AT5G35060	2	-	P11
AT5G37660	2	plasmodesmata-located protein 7	P11
AT5G39620	2	RAB GTPase homolog G1	P15
AT5G39930	2	CLP1-similar protein 5	P3
AT5G40130	2	-	P11
AT5G40320	2	Cysteine/Histidine-rich C1 domain family protein	P5
AT5G40645	2	RPM1-interacting protein 4 (RIN4) family protein	P5
AT5G41440	2	RING/U-box superfamily protein	P11
AT5G41860	2	-	P3
AT5G42780	2	homeobox protein 27	P11
AT5G43590	2	Acyl transferase/acyl hydrolase/lysophospholipase superfamily protein	P5
AT5G43790	2	Pentatricopeptide repeat (PPR) superfamily protein	P2
AT5G43920	2	transducin family protein / WD-40 repeat family protein	P4
AT5G44010	2	-	P3
AT5G44760	2	C2 domain-containing protein	P15
AT5G44930	2	Exostosin family protein	P5
AT5G44980	2	F-box/RNI-like/FBD-like domains-containing protein	P11
AT5G45370	2	nodulin MtN21 /EamA-like transporter family protein	P11
AT5G46010	2	Homeodomain-like superfamily protein	P30
AT5G46880	2	homeobox-7	P15
AT5G47150	2	YDG/SRA domain-containing protein	P5
AT5G48080	2	-	P15
AT5G48990	2	Galactose oxidase/kelch repeat superfamily protein	P3
AT5G49960	2	-	P5
AT5G51220	2	ubiquinol-cytochrome C chaperone family protein	P11
AT5G52350	2	exocyst subunit exo70 family protein A3	P5
AT5G52870	2	-	P11
AT5G52890	2	AT hook motif-containing protein	P11
AT5G53410	2	-	P5
AT5G53680	2	RNA-binding (RRM/RBD/RNP motifs) family protein	P5
AT5G53770	2	Nucleotidyltransferase family protein	P4
AT5G54590	2	Protein kinase superfamily protein	P2
AT5G55830	2	Concanavalin A-like lectin protein kinase family protein	P5
AT5G57680	2	-	P5
AT5G58630	2	-	P15
AT5G59710	2	VIRE2 interacting protein 2	P11
AT5G60230	2	splicing endonuclease 2	P5
AT5G60320	2	Concanavalin A-like lectin protein kinase family protein	P40
AT5G60840	2	-	P3
AT5G60970	2	TEOSINTE BRANCHED 1, cycloidea and PCF transcription factor 5	P2
AT5G61110	2	zinc ion binding	P15
AT5G61800	2	Pentatricopeptide repeat (PPR) superfamily protein	P5
AT5G62850	2	Nodulin MtN3 family protein	P11
AT5G64060	2	NAC domain containing protein 103	P15
AT5G64790	2	O-Glycosyl hydrolases family 17 protein	P15
AT5G65170	2	VQ motif-containing protein	P3
AT5G66150	2	Glycosyl hydrolase family 38 protein	P11
AT5G66300	2	NAC domain containing protein 105	P15
AT1G01840	3	-	P4
AT1G02490	3	-	P3
AT1G03100	3	Pentatricopeptide repeat (PPR) superfamily protein	P4
AT1G05740	3	Eukaryotic protein of unknown function (DUF842)	P30
AT1G05920	3	Domain of unknown function (DUF313)	P15
AT1G06140	3	Pentatricopeptide repeat (PPR) superfamily protein	P11
AT1G08020	3	-	P15
AT1G09820	3	Pentatricopeptide repeat (PPR-like) superfamily protein	P4
AT1G11560	3	Oligosaccharyltransferase complex/magnesium transporter family protein	P15
AT1G11630	3	Tetratricopeptide repeat (TPR)-like superfamily protein	P2
AT1G13050	3	-	P4
AT1G15860	3	Domain of unknown function (DUF298)	P11
AT1G16640	3	AP2/B3-like transcriptional factor family protein	P3
AT1G16820	3	vacuolar ATP synthase catalytic subunit-related / V-ATPase-related / vacuolar proton pump-related	P5
AT1G17790	3	DNA-binding bromodomain-containing protein	P11
AT1G18030	3	Protein phosphatase 2C family protein	P4
AT1G18280	3	Bifunctional inhibitor/lipid-transfer protein/seed storage 2S albumin superfamily protein	P11
AT1G18350	3	MAP kinase kinase 7	P11
AT1G18440	3	Peptidyl-tRNA hydrolase family protein	P3
AT1G18830	3	Transducin/WD40 repeat-like superfamily protein	P11
AT1G19480	3	DNA glycosylase superfamily protein	P4
AT1G21730	3	P-loop containing nucleoside triphosphate hydrolases superfamily protein	P11
AT1G22030	3	-	P11
AT1G22240	3	pumilio 8	P15
AT1G22830	3	Tetratricopeptide repeat (TPR)-like superfamily protein	P11
AT1G24560	3	-	P11
AT1G24938	3	transposable element gene	P13
AT1G25330	3	basic helix-loop-helix (bHLH) DNA-binding superfamily protein	P15
AT1G26160	3	Metal-dependent phosphohydrolase	P3
AT1G27570	3	phosphatidylinositol 3- and 4-kinase family protein	P5
AT1G30795	3	Glycine-rich protein family	P5
AT1G32370	3	tobamovirus multiplication 2B	P5
AT1G32430	3	F-box and associated interaction domains-containing protein	P15
AT1G32590	3	transposable element gene	P15
AT1G33480	3	RING/U-box superfamily protein	P3
AT1G33900	3	P-loop containing nucleoside triphosphate hydrolases superfamily protein	P5
AT1G35750	3	pumilio 10	P3
AT1G36756	3	-	P15
AT1G40390	3	DNAse I-like superfamily protein	P15
AT1G42610	3	transposable element gene	P5
AT1G42710	3	General transcription factor 2-related zinc finger protein	P11
AT1G48800	3	Terpenoid cyclases/Protein prenyltransferases superfamily protein	P15
AT1G48950	3	C3HC zinc finger-like	P3
AT1G49170	3	Protein of unknown function (DUF167)	P3
AT1G49590	3	C2H2 and C2HC zinc fingers superfamily protein	P4
AT1G50400	3	Eukaryotic porin family protein	P4
AT1G50650	3	Stigma-specific Stig1 family protein	P15
AT1G50930	3	-	P15
AT1G51300	3	alpha/beta-Hydrolases superfamily protein	P5
AT1G51745	3	Tudor/PWWP/MBT superfamily protein	P11
AT1G52610	3	transposable element gene	P13
AT1G52630	3	O-fucosyltransferase family protein	P3
AT1G55180	3	phospholipase D alpha 4	P5
AT1G56160	3	myb domain protein 72	P5
AT1G56270	3	-	P3
AT1G56345	3	Pseudouridine synthase family protein	P15
AT1G56360	3	purple acid phosphatase 6	P15
AT1G56540	3	Disease resistance protein (TIR-NBS-LRR class) family	P11
AT1G57943	3	purine permease 17	P15
AT1G58170	3	Disease resistance-responsive (dirigent-like protein) family protein	P11
AT1G58190	3	receptor like protein 9	P5
AT1G59535	3	-	P15
AT1G59670	3	glutathione S-transferase TAU 15	P3
AT1G60670	3	Protein of unknown function (DUF3755)	P3
AT1G61550	3	S-locus lectin protein kinase family protein	P11
AT1G62460	3	transposable element gene	P15
AT1G65850	3	Disease resistance protein (TIR-NBS-LRR class) family	P15
AT1G66370	3	myb domain protein 113	P15
AT1G66380	3	myb domain protein 114	P5
AT1G66950	3	pleiotropic drug resistance 11	P11
AT1G68480	3	C2H2 and C2HC zinc fingers superfamily protein	P4
AT1G73050	3	Glucose-methanol-choline (GMC) oxidoreductase family protein	P15
AT1G73860	3	P-loop containing nucleoside triphosphate hydrolases superfamily protein	P4
AT1G74420	3	fucosyltransferase 3	P15
AT1G76050	3	Pseudouridine synthase family protein	P2
AT1G77980	3	AGAMOUS-like 66	P15
AT1G78120	3	Tetratricopeptide repeat (TPR)-like superfamily protein	P5
AT1G78790	3	-	P3
AT1G79350	3	RING/FYVE/PHD zinc finger superfamily protein	P5
AT1G80100	3	histidine phosphotransfer protein 6	P5
AT1G80730	3	zinc-finger protein 1	P5
AT2G01740	3	Tetratricopeptide repeat (TPR)-like superfamily protein	P11
AT2G04038	3	basic leucine-zipper 48	P11
AT2G05030	3	transposable element gene	P11
AT2G05720	3	Transducin/WD40 repeat-like superfamily protein	P15
AT2G07560	3	H(+)-ATPase 6	P11
AT2G07728	3	-	P11
AT2G07740	3	transposable element gene	P5
AT2G14670	3	sucrose-proton symporter 8	P2
AT2G15060	3	transposable element gene	P2
AT2G15900	3	Phox-associated domain;Phox-like;Sorting nexin, C-terminal	P3
AT2G18100	3	Protein of unknown function (DUF726)	P2
AT2G18830	3	-	P3
AT2G18970	3	-	P5
AT2G19430	3	DWD (DDB1-binding WD40 protein) hypersensitive to ABA 1	P3
AT2G19950	3	golgin candidate 1	P4
AT2G20310	3	RPM1 interacting protein 13	P3
AT2G21780	3	-	P11
AT2G22630	3	AGAMOUS-like 17	P5
AT2G23510	3	spermidine disinapoyl acyltransferase	P5
AT2G25380	3	-	P11
AT2G26130	3	RING/U-box protein with C6HC-type zinc finger	P15
AT2G26940	3	C2H2-type zinc finger family protein	P15
AT2G27620	3	-	P15
AT2G27750	3	Surfeit locus protein 6	P15
AT2G27990	3	BEL1-like homeodomain 8	P5
AT2G29860	3	Galactose oxidase/kelch repeat superfamily protein	P15
AT2G30300	3	Major facilitator superfamily protein	P11
AT2G30940	3	Protein kinase superfamily protein	P11
AT2G31340	3	embryo defective 1381	P4
AT2G32410	3	AXR1-like	P11
AT2G32460	3	myb domain protein 101	P15
AT2G32830	3	phosphate transporter 1;5	P11
AT2G33610	3	switch subunit 3	P11
AT2G33760	3	Pentatricopeptide repeat (PPR) superfamily protein	P2
AT2G34100	3	-	P15
AT2G34270	3	-	P15
AT2G34870	3	hydroxyproline-rich glycoprotein family protein	P5
AT2G39090	3	tetratricopeptide repeat (TPR)-containing protein	P4
AT2G39620	3	Pentatricopeptide repeat (PPR) superfamily protein	P15
AT2G39630	3	Nucleotide-diphospho-sugar transferases superfamily protein	P4
AT2G40630	3	Uncharacterised conserved protein (UCP030365)	P15
AT2G40720	3	Tetratricopeptide repeat (TPR)-like superfamily protein	P15
AT2G41690	3	heat shock transcription factor B3	P3
AT2G42380	3	Basic-leucine zipper (bZIP) transcription factor family protein	P2
AT2G44710	3	RNA-binding (RRM/RBD/RNP motifs) family protein	P3
AT2G44930	3	Plant protein of unknown function (DUF247)	P5
AT2G46660	3	cytochrome P450, family 78, subfamily A, polypeptide 6	P5
AT2G46850	3	Protein kinase superfamily protein	P11
AT2G46915	3	Protein of unknown function (DUF3754)	P15
AT2G47820	3	-	P15
AT3G05370	3	receptor like protein 31	P11
AT3G05430	3	Tudor/PWWP/MBT superfamily protein	P15
AT3G05750	3	-	P2
AT3G06120	3	basic helix-loop-helix (bHLH) DNA-binding superfamily protein	P2
AT3G06910	3	UB-like protease 1A	P3
AT3G07210	3	-	P5
AT3G09660	3	minichromosome maintenance 8	P15
AT3G10070	3	TBP-associated factor 12	P3
AT3G10780	3	emp24/gp25L/p24 family/GOLD family protein	P3
AT3G10830	3	-	P11
AT3G11080	3	receptor like protein 35	P5
AT3G12000	3	S-locus related protein SLR1, putative (S1)	P15
AT3G13220	3	ABC-2 type transporter family protein	P15
AT3G13840	3	GRAS family transcription factor	P5
AT3G14225	3	GDSL-motif lipase 4	P11
AT3G16160	3	Tesmin/TSO1-like CXC domain-containing protein	P15
AT3G16280	3	Integrase-type DNA-binding superfamily protein	P4
AT3G16490	3	IQ-domain 26	P4
AT3G17180	3	serine carboxypeptidase-like 33	P5
AT3G19750	3	-	P4
AT3G20010	3	SNF2 domain-containing protein / helicase domain-containing protein / zinc finger protein-related	P3
AT3G21660	3	UBX domain-containing protein	P15
AT3G23230	3	Integrase-type DNA-binding superfamily protein	P11
AT3G25170	3	ralf-like 26	P15
AT3G26050	3	TPX2 (targeting protein for Xklp2) protein family	P11
AT3G26930	3	Protein with RNI-like/FBD-like domains	P11
AT3G27470	3	Protein of unknown function (DUF707)	P4
AT3G27950	3	GDSL-like Lipase/Acylhydrolase superfamily protein	P5
AT3G28830	3	Protein of unknown function (DUF1216)	P15
AT3G28960	3	Transmembrane amino acid transporter family protein	P15
AT3G30200	3	Plant transposase (Ptta/En/Spm family)	P4
AT3G30845	3	-	P15
AT3G31360	3	transposable element gene	P15
AT3G32917	3	transposable element gene	P15
AT3G33064	3	transposable element gene	P15
AT3G43920	3	dicer-like 3	P4
AT3G45530	3	Cysteine/Histidine-rich C1 domain family protein	P3
AT3G45840	3	Cysteine/Histidine-rich C1 domain family protein	P3
AT3G46020	3	RNA-binding (RRM/RBD/RNP motifs) family protein	P3
AT3G46400	3	Leucine-rich repeat protein kinase family protein	P30
AT3G46500	3	2-oxoglutarate (2OG) and Fe(II)-dependent oxygenase superfamily protein	P5
AT3G47390	3	cytidine/deoxycytidylate deaminase family protein	P4
AT3G47970	3	-	P3
AT3G49660	3	Transducin/WD40 repeat-like superfamily protein	P4
AT3G50850	3	Putative methyltransferase family protein	P4
AT3G50870	3	GATA type zinc finger transcription factor family protein	P4
AT3G51350	3	Eukaryotic aspartyl protease family protein	P11
AT3G51680	3	NAD(P)-binding Rossmann-fold superfamily protein	P11
AT3G52260	3	Pseudouridine synthase family protein	P3
AT3G53320	3	-	P4
AT3G53680	3	Acyl-CoA N-acyltransferase with RING/FYVE/PHD-type zinc finger domain	P11
AT3G56670	3	-	P5
AT3G57250	3	Emsy N Terminus (ENT) domain-containing protein	P15
AT3G57770	3	Protein kinase superfamily protein	P3
AT3G58980	3	F-box family protein	P3
AT3G59460	3	-	P15
AT3G60720	3	plasmodesmata-located protein 8	P15
AT3G60780	3	Protein of unknown function (DUF1442)	P3
AT3G62080	3	SNF7 family protein	P3
AT4G00220	3	Lateral organ boundaries (LOB) domain family protein	P15
AT4G00240	3	phospholipase D beta 2	P11
AT4G00310	3	Putative membrane lipoprotein	P11
AT4G01110	3	-	P11
AT4G02900	3	ERD (early-responsive to dehydration stress) family protein	P2
AT4G03090	3	sequence-specific DNA binding;sequence-specific DNA binding transcription factors	P11
AT4G03340	3	Core-2/I-branching beta-1,6-N-acetylglucosaminyltransferase family protein	P5
AT4G03750	3	transposable element gene	P1
AT4G05030	3	Copper transport protein family	P11
AT4G08670	3	Bifunctional inhibitor/lipid-transfer protein/seed storage 2S albumin superfamily protein	P5
AT4G09100	3	RING/U-box superfamily protein	P11
AT4G09330	3	-	P5
AT4G09520	3	Cofactor-independent phosphoglycerate mutase	P4
AT4G09560	3	Protease-associated (PA) RING/U-box zinc finger family protein	P3
AT4G10370	3	Cysteine/Histidine-rich C1 domain family protein	P15
AT4G11050	3	glycosyl hydrolase 9C3	P5
AT4G11490	3	cysteine-rich RLK (RECEPTOR-like protein kinase) 33	P15
AT4G12960	3	Gamma interferon responsive lysosomal thiol (GILT) reductase family protein	P11
AT4G14650	3	-	P5
AT4G14970	3	-	P4
AT4G15270	3	glucosyltransferase-related	P5
AT4G16590	3	cellulose synthase-like A01	P3
AT4G16920	3	Disease resistance protein (TIR-NBS-LRR class) family	P11
AT4G18090	3	-	P15
AT4G18140	3	SCP1-like small phosphatase 4b	P11
AT4G18770	3	myb domain protein 98	P15
AT4G18960	3	K-box region and MADS-box transcription factor family protein	P5
AT4G19430	3	-	P11
AT4G19570	3	Chaperone DnaJ-domain superfamily protein	P11
AT4G21060	3	Galactosyltransferase family protein	P4
AT4G21080	3	Dof-type zinc finger domain-containing protein	P15
AT4G23000	3	Calcineurin-like metallo-phosphoesterase superfamily protein	P5
AT4G23230	3	cysteine-rich RLK (RECEPTOR-like protein kinase) 15	P11
AT4G24630	3	DHHC-type zinc finger family protein	P3
AT4G24640	3	Plant invertase/pectin methylesterase inhibitor superfamily protein	P15
AT4G24900	3	-	P4
AT4G25060	3	-	P11
AT4G25750	3	ABC-2 type transporter family protein	P2
AT4G25770	3	alpha/beta-Hydrolases superfamily protein	P5
AT4G27580	3	-	P11
AT4G29980	3	-	P15
AT4G30590	3	early nodulin-like protein 12	P15
AT4G31200	3	SWAP (Suppressor-of-White-APricot)/surp RNA-binding domain-containing protein	P11
AT4G31400	3	damaged DNA binding;DNA-directed DNA polymerases	P3
AT4G31620	3	Transcriptional factor B3 family protein	P4
AT4G32560	3	paramyosin-related	P5
AT4G32740	3	-	P11
AT4G33450	3	myb domain protein 69	P11
AT4G34310	3	alpha/beta-Hydrolases superfamily protein	P11
AT4G35280	3	C2H2-like zinc finger protein	P3
AT4G35700	3	zinc finger (C2H2 type) family protein	P15
AT4G36105	3	-	P15
AT4G36470	3	S-adenosyl-L-methionine-dependent methyltransferases superfamily protein	P11
AT4G37380	3	Tetratricopeptide repeat (TPR)-like superfamily protein	P2
AT4G39410	3	WRKY DNA-binding protein 13	P15
AT5G01490	3	cation exchanger 4	P5
AT5G02190	3	Eukaryotic aspartyl protease family protein	P5
AT5G03400	3	-	P11
AT5G03530	3	RAB GTPase homolog C2A	P3
AT5G03930	3	-	P15
AT5G04380	3	S-adenosyl-L-methionine-dependent methyltransferases superfamily protein	P11
AT5G06430	3	Thioredoxin superfamily protein	P11
AT5G06510	3	nuclear factor Y, subunit A10	P3
AT5G07430	3	Pectin lyase-like superfamily protein	P15
AT5G07720	3	Galactosyl transferase GMA12/MNN10 family protein	P5
AT5G08250	3	Cytochrome P450 superfamily protein	P5
AT5G11430	3	SPOC domain / Transcription elongation factor S-II protein	P11
AT5G12480	3	calmodulin-domain protein kinase 7	P4
AT5G16520	3	-	P11
AT5G17040	3	UDP-Glycosyltransferase superfamily protein	P3
AT5G17830	3	Plasma-membrane choline transporter family protein	P15
AT5G18770	3	F-box/FBD-like domains containing protein	P15
AT5G19130	3	GPI transamidase component family protein / Gaa1-like family protein	P4
AT5G19920	3	Transducin/WD40 repeat-like superfamily protein	P4
AT5G22030	3	ubiquitin-specific protease 8	P11
AT5G22400	3	Rho GTPase activating protein with PAK-box/P21-Rho-binding domain	P3
AT5G22870	3	Late embryogenesis abundant (LEA) hydroxyproline-rich glycoprotein family	P15
AT5G23150	3	Tudor/PWWP/MBT domain-containing protein	P11
AT5G23170	3	Protein kinase superfamily protein	P11
AT5G23180	3	-	P15
AT5G23800	3	DOMAIN OF UNKNOWN FUNCTION 724 10	P4
AT5G24900	3	cytochrome P450, family 714, subfamily A, polypeptide 2	P3
AT5G24980	3	-	P11
AT5G29060	3	transposable element gene	P11
AT5G29080	3	-	P30
AT5G35480	3	-	P2
AT5G36840	3	transposable element gene	P15
AT5G37880	3	transposable element gene	P15
AT5G38440	3	Plant self-incompatibility protein S1 family	P15
AT5G38730	3	Tetratricopeptide repeat (TPR)-like superfamily protein	P11
AT5G39350	3	Tetratricopeptide repeat (TPR)-like superfamily protein	P3
AT5G40680	3	Galactose oxidase/kelch repeat superfamily protein	P5
AT5G41090	3	NAC domain containing protein 95	P3
AT5G41620	3	-	P3
AT5G41780	3	myosin heavy chain-related	P15
AT5G44630	3	Terpenoid cyclases/Protein prenyltransferases superfamily protein	P5
AT5G46320	3	MADS-box family protein	P15
AT5G46460	3	Pentatricopeptide repeat (PPR) superfamily protein	P3
AT5G47600	3	HSP20-like chaperones superfamily protein	P15
AT5G48420	3	-	P11
AT5G49260	3	-	P4
AT5G49780	3	Leucine-rich repeat protein kinase family protein	P3
AT5G50140	3	Ankyrin repeat family protein	P15
AT5G51240	3	-	P4
AT5G52260	3	myb domain protein 19	P11
AT5G52430	3	hydroxyproline-rich glycoprotein family protein	P15
AT5G53060	3	RNA-binding KH domain-containing protein	P11
AT5G53100	3	NAD(P)-binding Rossmann-fold superfamily protein	P15
AT5G53690	3	-	P15
AT5G54570	3	beta glucosidase 41	P5
AT5G55320	3	MBOAT (membrane bound O-acyl transferase) family protein	P15
AT5G55350	3	MBOAT (membrane bound O-acyl transferase) family protein	P5
AT5G55360	3	MBOAT (membrane bound O-acyl transferase) family protein	P3
AT5G59020	3	Protein of unknown function (DUF3527)	P15
AT5G59190	3	subtilase family protein	P40
AT5G61320	3	cytochrome P450, family 89, subfamily A, polypeptide 3	P15
AT5G64010	3	-	P3
AT5G65230	3	myb domain protein 53	P3
AT5G65250	3	-	P4
AT5G65560	3	Pentatricopeptide repeat (PPR) superfamily protein	P4
AT5G65610	3	-	P5
AT5G66550	3	Maf-like protein	P2
ATMG00710	3	Polynucleotidyl transferase, ribonuclease H-like superfamily protein	P4
ATMG00890	3	-	P4
AT1G01530	4	AGAMOUS-like 28	P15
AT1G02620	4	Ras-related small GTP-binding family protein	P3
AT1G03170	4	Protein of unknown function (DUF3049)	P5
AT1G04030	4	-	P4
AT1G04670	4	-	P3
AT1G04950	4	TATA BOX ASSOCIATED FACTOR II 59	P11
AT1G05320	4	-	P5
AT1G05470	4	DNAse I-like superfamily protein	P4
AT1G05480	4	-	P2
AT1G06050	4	Protein of unknown function (DUF1336)	P3
AT1G06540	4	-	P11
AT1G06730	4	pfkB-like carbohydrate kinase family protein	P11
AT1G06850	4	basic leucine-zipper 52	P11
AT1G08065	4	alpha carbonic anhydrase 5	P15
AT1G10920	4	NB-ARC domain-containing disease resistance protein	P2
AT1G11160	4	Transducin/WD40 repeat-like superfamily protein	P11
AT1G11800	4	endonuclease/exonuclease/phosphatase family protein	P3
AT1G16150	4	wall associated kinase-like 4	P11
AT1G16190	4	Rad23 UV excision repair protein family	P4
AT1G17600	4	Disease resistance protein (TIR-NBS-LRR class) family	P11
AT1G19690	4	NAD(P)-binding Rossmann-fold superfamily protein	P4
AT1G21170	4	Exocyst complex component SEC5	P11
AT1G21320	4	nucleotide binding;nucleic acid binding	P15
AT1G22760	4	poly(A) binding protein 3	P11
AT1G23510	4	-	P15
AT1G23590	4	Domain of unknown function DUF220	P15
AT1G23700	4	Protein kinase superfamily protein	P15
AT1G23980	4	RING/U-box superfamily protein	P3
AT1G26620	4	Plant protein of unknown function (DUF863)	P4
AT1G28040	4	RING/U-box superfamily protein	P15
AT1G32300	4	D-arabinono-1,4-lactone oxidase family protein	P11
AT1G33950	4	Avirulence induced gene (AIG1) family protein	P11
AT1G34160	4	Tetratricopeptide repeat (TPR)-like superfamily protein	P4
AT1G35310	4	MLP-like protein 168	P3
AT1G44990	4	-	P3
AT1G48760	4	delta-adaptin	P5
AT1G49260	4	-	P15
AT1G51640	4	exocyst subunit exo70 family protein G2	P3
AT1G53490	4	RING/U-box superfamily protein	P3
AT1G55030	4	RNI-like superfamily protein	P15
AT1G55280	4	Lipase/lipooxygenase, PLAT/LH2 family protein	P15
AT1G56290	4	CwfJ-like family protein	P11
AT1G59640	4	BIG PETAL P	P4
AT1G59680	4	F-box associated ubiquitination effector family protein	P3
AT1G60060	4	Serine/threonine-protein kinase WNK (With No Lysine)-related	P3
AT1G60630	4	Leucine-rich repeat protein kinase family protein	P11
AT1G61640	4	Protein kinase superfamily protein	P4
AT1G64000	4	WRKY DNA-binding protein 56	P5
AT1G64570	4	Homeodomain-like superfamily protein	P11
AT1G66645	4	-	P11
AT1G67623	4	F-box family protein	P11
AT1G68160	4	Protein of unknown function (DUF3755)	P15
AT1G68740	4	EXS (ERD1/XPR1/SYG1) family protein	P5
AT1G70270	4	-	P5
AT1G71530	4	Protein kinase superfamily protein	P11
AT1G72840	4	Disease resistance protein (TIR-NBS-LRR class)	P11
AT1G74300	4	alpha/beta-Hydrolases superfamily protein	P4
AT1G74650	4	myb domain protein 31	P2
AT1G76420	4	NAC (No Apical Meristem) domain transcriptional regulator superfamily protein	P15
AT1G76510	4	ARID/BRIGHT DNA-binding domain-containing protein	P4
AT1G76660	4	-	P4
AT1G76740	4	-	P4
AT1G79220	4	Mitochondrial transcription termination factor family protein	P4
AT1G79800	4	early nodulin-like protein 7	P15
AT1G80350	4	P-loop containing nucleoside triphosphate hydrolases superfamily protein	P15
AT2G10690	4	transposable element gene	P15
AT2G16910	4	basic helix-loop-helix (bHLH) DNA-binding superfamily protein	P5
AT2G17940	4	Plant protein of unknown function (DUF827)	P5
AT2G17950	4	Homeodomain-like superfamily protein	P15
AT2G21300	4	ATP binding microtubule motor family protein	P4
AT2G22260	4	oxidoreductase, 2OG-Fe(II) oxygenase family protein	P3
AT2G22270	4	-	P4
AT2G22410	4	SLOW GROWTH 1	P3
AT2G23280	4	-	P4
AT2G24255	4	-	P15
AT2G26410	4	IQ-domain 4	P3
AT2G27760	4	tRNAisopentenyltransferase 2	P4
AT2G28830	4	PLANT U-BOX 12	P11
AT2G29100	4	glutamate receptor 2.9	P11
AT2G31120	4	-	P5
AT2G31860	4	-	P11
AT2G33680	4	Tetratricopeptide repeat (TPR)-like superfamily protein	P5
AT2G34670	4	Protein of unknown function (DUF630 and DUF632)	P15
AT2G35400	4	-	P2
AT2G37820	4	Cysteine/Histidine-rich C1 domain family protein	P5
AT2G38060	4	phosphate transporter 4;2	P5
AT2G38690	4	-	P15
AT2G39240	4	RNA polymerase I specific transcription initiation factor RRN3 protein	P5
AT2G40740	4	WRKY DNA-binding protein 55	P15
AT2G41080	4	Tetratricopeptide repeat (TPR)-like superfamily protein	P3
AT2G41370	4	Ankyrin repeat family protein / BTB/POZ domain-containing protein	P11
AT2G41590	4	-	P3
AT2G42860	4	-	P11
AT2G44440	4	Emsy N Terminus (ENT) domain-containing protein	P4
AT2G44810	4	alpha/beta-Hydrolases superfamily protein	P11
AT2G46380	4	Protein of unknown function (DUF3133)	P3
AT2G47750	4	putative indole-3-acetic acid-amido synthetase GH3.9	P2
AT3G03230	4	alpha/beta-Hydrolases superfamily protein	P15
AT3G05460	4	sporozoite surface protein-related	P15
AT3G06540	4	Rab escort protein	P11
AT3G09070	4	Protein of unknown function (DUF740)	P4
AT3G10880	4	-	P2
AT3G12070	4	RAB geranylgeranyl transferase beta subunit 2	P4
AT3G12720	4	myb domain protein 67	P5
AT3G14020	4	nuclear factor Y, subunit A6	P11
AT3G18295	4	Protein of unknown function (DUF1639)	P11
AT3G18870	4	Mitochondrial transcription termination factor family protein	P3
AT3G20220	4	SAUR-like auxin-responsive protein family	P15
AT3G22140	4	-	P15
AT3G23610	4	dual specificity protein phosphatase 1	P3
AT3G24820	4	BSD domain-containing protein	P4
AT3G25670	4	Leucine-rich repeat (LRR) family protein	P15
AT3G27650	4	LOB domain-containing protein 25	P5
AT3G28120	4	-	P15
AT3G33073	4	transposable element gene	P11
AT3G42940	4	-	P15
AT3G43840	4	3-oxo-5-alpha-steroid 4-dehydrogenase family protein	P11
AT3G46150	4	-	P11
AT3G46790	4	Tetratricopeptide repeat (TPR)-like superfamily protein	P11
AT3G47240	4	transposable element gene	P15
AT3G47440	4	tonoplast intrinsic protein 5;1	P1
AT3G47460	4	Structural maintenance of chromosomes (SMC) family protein	P4
AT3G51150	4	ATP binding microtubule motor family protein	P4
AT3G57140	4	sugar-dependent 1-like	P11
AT3G57820	4	-	P15
AT3G59000	4	F-box/RNI-like superfamily protein	P3
AT3G59560	4	-	P11
AT3G59630	4	diphthamide synthesis DPH2 family protein	P4
AT3G59730	4	Concanavalin A-like lectin protein kinase family protein	P5
AT3G60120	4	beta glucosidase 27	P11
AT3G61090	4	Putative endonuclease or glycosyl hydrolase	P15
AT3G61450	4	syntaxin of plants 73	P5
AT3G61950	4	basic helix-loop-helix (bHLH) DNA-binding superfamily protein	P2
AT4G00010	4	-	P4
AT4G01650	4	Polyketide cyclase / dehydrase and lipid transport protein	P11
AT4G01930	4	Cysteine/Histidine-rich C1 domain family protein	P11
AT4G03640	4	transposable element gene	P5
AT4G04280	4	transposable element gene	P11
AT4G05440	4	temperature sensing protein-related	P11
AT4G08820	4	transposable element gene	P11
AT4G10940	4	RING/U-box protein	P3
AT4G11450	4	Protein of unknown function (DUF3527)	P4
AT4G13610	4	DNA (cytosine-5-)-methyltransferase family protein	P15
AT4G15180	4	SET domain protein 2	P3
AT4G16680	4	P-loop containing nucleoside triphosphate hydrolases superfamily protein	P11
AT4G17480	4	alpha/beta-Hydrolases superfamily protein	P5
AT4G18630	4	Protein of unknown function (DUF688)	P5
AT4G19540	4	IND1(iron-sulfur protein required for NADH dehydrogenase)-like	P11
AT4G20450	4	Leucine-rich repeat protein kinase family protein	P5
AT4G24170	4	ATP binding microtubule motor family protein	P5
AT4G25020	4	D111/G-patch domain-containing protein	P11
AT4G25160	4	U-box domain-containing protein kinase family protein	P5
AT4G26640	4	WRKY family transcription factor family protein	P11
AT4G26980	4	RNI-like superfamily protein	P4
AT4G28420	4	Tyrosine transaminase family protein	P11
AT4G29910	4	origin recognition complex protein 5	P4
AT4G31520	4	SDA1 family protein	P4
AT4G32500	4	K+ transporter 5	P3
AT4G32780	4	phosphoinositide binding	P5
AT4G34020	4	Class I glutamine amidotransferase-like superfamily protein	P2
AT4G34840	4	Phosphorylase superfamily protein	P4
AT4G36870	4	BEL1-like homeodomain 2	P11
AT4G38000	4	DNA binding with one finger 4.7	P15
AT4G38380	4	MATE efflux family protein	P11
AT4G38780	4	Pre-mRNA-processing-splicing factor	P15
AT4G38830	4	cysteine-rich RLK (RECEPTOR-like protein kinase) 26	P5
AT4G38980	4	-	P4
AT4G40070	4	RING/U-box superfamily protein	P5
AT5G01770	4	HEAT repeat ;WD domain, G-beta repeat protein protein	P2
AT5G03410	4	-	P3
AT5G07530	4	glycine rich protein 17	P15
AT5G08070	4	TCP domain protein 17	P2
AT5G08270	4	-	P11
AT5G12400	4	DNA binding;zinc ion binding;DNA binding	P4
AT5G13480	4	Transducin/WD40 repeat-like superfamily protein	P4
AT5G14620	4	domains rearranged methyltransferase 2	P3
AT5G15440	4	EID1-like 1	P2
AT5G16310	4	Peptidase C12, ubiquitin carboxyl-terminal hydrolase 1	P3
AT5G20030	4	Plant Tudor-like RNA-binding protein	P2
AT5G20590	4	TRICHOME BIREFRINGENCE-LIKE 5	P4
AT5G22820	4	ARM repeat superfamily protein	P4
AT5G23480	4	SWIB/MDM2 domain;Plus-3;GYF	P11
AT5G24110	4	WRKY DNA-binding protein 30	P11
AT5G26960	4	Galactose oxidase/kelch repeat superfamily protein	P3
AT5G28490	4	Protein of unknown function (DUF640)	P4
AT5G28790	4	transposable element gene	P15
AT5G35150	4	transposable element gene	P11
AT5G35540	4	-	P15
AT5G37910	4	Protein with RING/U-box and TRAF-like domains	P15
AT5G38180	4	Bifunctional inhibitor/lipid-transfer protein/seed storage 2S albumin superfamily protein	P4
AT5G38760	4	Late embryogenesis abundant protein (LEA) family protein	P15
AT5G39870	4	Protein of unknown function (DUF1216)	P15
AT5G41480	4	Folylpolyglutamate synthetase family protein	P3
AT5G41550	4	Disease resistance protein (TIR-NBS-LRR class) family	P11
AT5G43110	4	pumilio 14	P11
AT5G44880	4	transposable element gene	P15
AT5G45220	4	Disease resistance protein (TIR-NBS-LRR class) family	P3
AT5G47280	4	ADR1-like 3	P3
AT5G49070	4	3-ketoacyl-CoA synthase 21	P5
AT5G50910	4	-	P5
AT5G50970	4	transducin family protein / WD-40 repeat family protein	P15
AT5G51160	4	Ankyrin repeat family protein	P5
AT5G51420	4	long-chain-alcohol O-fatty-acyltransferase family protein / wax synthase family protein	P15
AT5G51910	4	TCP family transcription factor	P4
AT5G52690	4	Copper transport protein family	P11
AT5G52880	4	F-box family protein	P3
AT5G55770	4	Cysteine/Histidine-rich C1 domain family protein	P15
AT5G57670	4	Protein kinase superfamily protein	P5
AT5G59840	4	Ras-related small GTP-binding family protein	P11
AT5G61930	4	Arabidopsis thaliana protein of unknown function (DUF794)	P11
AT5G63630	4	P-loop containing nucleoside triphosphate hydrolases superfamily protein	P15
AT5G63960	4	DNA binding;nucleotide binding;nucleic acid binding;DNA-directed DNA polymerases;DNA-directed DNA polymerases	P4
AT5G64470	4	Plant protein of unknown function (DUF828)	P3
AT5G64530	4	xylem NAC domain 1	P3
AT5G65100	4	Ethylene insensitive 3 family protein	P15
AT5G65520	4	Tetratricopeptide repeat (TPR)-like superfamily protein	P15
AT5G65570	4	Tetratricopeptide repeat (TPR)-like superfamily protein	P3
AT5G66020	4	Phosphoinositide phosphatase family protein	P11
AT5G67090	4	Subtilisin-like serine endopeptidase family protein	P5
ATMG00050	4	-	P15
AT1G03830	5	guanylate-binding family protein	P4
AT1G03960	5	Calcium-binding EF hand family protein	P4
AT1G04790	5	RING/U-box superfamily protein	P3
AT1G07030	5	Mitochondrial substrate carrier family protein	P11
AT1G10350	5	DNAJ heat shock family protein	P11
AT1G11120	5	-	P11
AT1G11710	5	Pentatricopeptide repeat (PPR) superfamily protein	P11
AT1G12460	5	Leucine-rich repeat protein kinase family protein	P4
AT1G13540	5	Protein of unknown function (DUF1262)	P11
AT1G14110	5	fucosyltransferase 9	P15
AT1G16050	5	-	P11
AT1G16440	5	root hair specific 3	P5
AT1G18710	5	myb domain protein 47	P11
AT1G19630	5	cytochrome P450, family 722, subfamily A, polypeptide 1	P2
AT1G20230	5	Pentatricopeptide repeat (PPR) superfamily protein	P4
AT1G20870	5	HSP20-like chaperones superfamily protein	P2
AT1G23380	5	KNOTTED1-like homeobox gene 6	P5
AT1G23560	5	Domain of unknown function (DUF220)	P5
AT1G30550	5	S-adenosyl-L-methionine-dependent methyltransferases superfamily protein	P2
AT1G33330	5	Class I peptide chain release factor	P2
AT1G33440	5	Major facilitator superfamily protein	P3
AT1G43010	5	Pentatricopeptide repeat (PPR) superfamily protein	P15
AT1G47660	5	-	P5
AT1G49180	5	protein kinase family protein	P2
AT1G50270	5	Pentatricopeptide repeat (PPR) superfamily protein	P4
AT1G52520	5	FAR1-related sequence 6	P11
AT1G53110	5	-	P4
AT1G54510	5	NIMA-related serine/threonine kinase 1	P11
AT1G54560	5	Myosin family protein with Dil domain	P15
AT1G59171	5	Inositol-pentakisphosphate 2-kinase family protein	P11
AT1G59950	5	NAD(P)-linked oxidoreductase superfamily protein	P4
AT1G60320	5	Toll-Interleukin-Resistance (TIR) domain family protein	P11
AT1G62720	5	Pentatricopeptide repeat (PPR-like) superfamily protein	P11
AT1G64560	5	-	P15
AT1G66960	5	Terpenoid cyclases family protein	P11
AT1G69990	5	Leucine-rich repeat protein kinase family protein	P11
AT1G70430	5	Protein kinase superfamily protein	P4
AT1G72990	5	beta-galactosidase 17	P5
AT1G73700	5	MATE efflux family protein	P2
AT1G73720	5	transducin family protein / WD-40 repeat family protein	P3
AT1G75870	5	-	P15
AT1G76190	5	SAUR-like auxin-responsive protein family	P3
AT1G77140	5	vacuolar protein sorting 45	P3
AT1G77300	5	histone methyltransferases(H3-K4 specific);histone methyltransferases(H3-K36 specific)	P4
AT1G77390	5	CYCLIN A1;2	P11
AT1G78530	5	Protein kinase superfamily protein	P5
AT1G78810	5	-	P3
AT1G79190	5	ARM repeat superfamily protein	P15
AT1G80610	5	-	P11
AT1G80970	5	XH domain-containing protein	P3
AT2G02310	5	phloem protein 2-B6	P11
AT2G03360	5	Glycosyltransferase family 61 protein	P11
AT2G05530	5	Glycine-rich protein family	P15
AT2G06090	5	Plant self-incompatibility protein S1 family	P11
AT2G13430	5	-	P15
AT2G14050	5	minichromosome maintenance 9	P11
AT2G15440	5	Protein of unknown function (DUF579)	P5
AT2G16250	5	Leucine-rich repeat protein kinase family protein	P4
AT2G17300	5	-	P5
AT2G17330	5	-	P15
AT2G17540	5	-	P3
AT2G18245	5	alpha/beta-Hydrolases superfamily protein	P4
AT2G18770	5	P-loop containing nucleoside triphosphate hydrolases superfamily protein	P2
AT2G19840	5	transposable element gene	P15
AT2G20410	5	RNA-binding ASCH domain protein	P11
AT2G21800	5	essential meiotic endonuclease 1A	P4
AT2G22050	5	Galactose oxidase/kelch repeat superfamily protein	P15
AT2G22120	5	RING/FYVE/PHD zinc finger superfamily protein	P2
AT2G23550	5	methyl esterase 6	P4
AT2G25300	5	Galactosyltransferase family protein	P3
AT2G25640	5	SPOC domain / Transcription elongation factor S-II protein	P11
AT2G28880	5	para-aminobenzoate (PABA) synthase family protein	P2
AT2G31085	5	CLAVATA3/ESR-RELATED 6	P5
AT2G31100	5	alpha/beta-Hydrolases superfamily protein	P15
AT2G34180	5	CBL-interacting protein kinase 13	P15
AT2G34780	5	maternal effect embryo arrest 22	P3
AT2G35733	5	-	P11
AT2G36485	5	ENTH/VHS family protein	P3
AT2G36660	5	poly(A) binding protein 7	P15
AT2G39910	5	ARM repeat superfamily protein	P15
AT3G01460	5	methyl-CPG-binding domain 9	P11
AT3G02680	5	nijmegen breakage syndrome 1	P11
AT3G03080	5	Zinc-binding dehydrogenase family protein	P15
AT3G03550	5	RING/U-box superfamily protein	P11
AT3G03970	5	ARM repeat superfamily protein	P3
AT3G04020	5	-	P11
AT3G04510	5	Protein of unknown function (DUF640)	P3
AT3G04980	5	DNAJ heat shock N-terminal domain-containing protein	P2
AT3G06620	5	PAS domain-containing protein tyrosine kinase family protein	P3
AT3G07550	5	RNI-like superfamily protein	P5
AT3G08570	5	Phototropic-responsive NPH3 family protein	P5
AT3G08700	5	ubiquitin-conjugating enzyme 12	P15
AT3G10560	5	Cytochrome P450 superfamily protein	P11
AT3G10600	5	cationic amino acid transporter 7	P11
AT3G11220	5	Paxneb protein-related	P3
AT3G11240	5	arginine-tRNA protein transferase 2	P4
AT3G13130	5	-	P11
AT3G13890	5	myb domain protein 26	P15
AT3G15390	5	silencing defective 5	P2
AT3G17050	5	transposable element gene	P5
AT3G18880	5	Nucleic acid-binding, OB-fold-like protein	P15
AT3G19160	5	ATP/ADP isopentenyltransferases	P15
AT3G19230	5	Leucine-rich repeat (LRR) family protein	P15
AT3G19670	5	pre-mRNA-processing protein 40B	P4
AT3G20420	5	RNAse THREE-like protein 2	P5
AT3G20620	5	F-box family protein-related	P3
AT3G21850	5	SKP1-like 9	P4
AT3G26040	5	HXXXD-type acyl-transferase family protein	P3
AT3G27620	5	alternative oxidase 1C	P4
AT3G32270	5	transposable element gene	P15
AT3G43700	5	BTB-POZ and MATH domain 6	P15
AT3G44230	5	-	P15
AT3G46770	5	AP2/B3-like transcriptional factor family protein	P15
AT3G49650	5	P-loop containing nucleoside triphosphate hydrolases superfamily protein	P15
AT3G50940	5	P-loop containing nucleoside triphosphate hydrolases superfamily protein	P11
AT3G51480	5	glutamate receptor 3.6	P15
AT3G52650	5	-	P2
AT3G52820	5	purple acid phosphatase 22	P5
AT3G55060	5	-	P4
AT3G57620	5	glyoxal oxidase-related protein	P15
AT3G59410	5	protein kinase family protein	P4
AT3G60510	5	ATP-dependent caseinolytic (Clp) protease/crotonase family protein	P4
AT3G60830	5	actin-related protein 7	P4
AT3G61340	5	F-box and associated interaction domains-containing protein	P15
AT3G63060	5	EID1-like 3	P11
AT3G63270	5	-	P3
AT4G00340	5	receptor-like protein kinase 4	P5
AT4G02910	5	-	P15
AT4G03170	5	AP2/B3-like transcriptional factor family protein	P15
AT4G03570	5	Cystatin/monellin superfamily protein	P3
AT4G04110	5	Toll-Interleukin-Resistance (TIR) domain family protein	P15
AT4G07880	5	-	P11
AT4G10130	5	DNAJ heat shock N-terminal domain-containing protein	P4
AT4G10220	5	Protein of Unknown Function (DUF239)	P15
AT4G13070	5	RNA-binding CRS1 / YhbY (CRM) domain protein	P15
AT4G13790	5	SAUR-like auxin-responsive protein family	P3
AT4G14600	5	Target SNARE coiled-coil domain protein	P4
AT4G15840	5	BTB/POZ domain-containing protein	P11
AT4G16280	5	RNA binding;abscisic acid binding	P11
AT4G16820	5	alpha/beta-Hydrolases superfamily protein	P11
AT4G19850	5	lectin-related	P5
AT4G19980	5	-	P11
AT4G22560	5	-	P11
AT4G23930	5	Late embryogenesis abundant (LEA) hydroxyproline-rich glycoprotein family	P4
AT4G24880	5	-	P4
AT4G26770	5	Phosphatidate cytidylyltransferase family protein	P5
AT4G27660	5	-	P11
AT4G28560	5	ROP-interactive CRIB motif-containing protein 7	P5
AT4G29370	5	Galactose oxidase/kelch repeat superfamily protein	P15
AT4G30230	5	-	P11
AT4G31940	5	cytochrome P450, family 82, subfamily C, polypeptide 4	P5
AT4G33160	5	F-box family protein	P11
AT4G34880	5	Amidase family protein	P3
AT4G37360	5	cytochrome P450, family 81, subfamily D, polypeptide 2	P15
AT4G37780	5	myb domain protein 87	P11
AT4G37850	5	basic helix-loop-helix (bHLH) DNA-binding superfamily protein	P5
AT4G37960	5	-	P5
AT5G02460	5	Dof-type zinc finger DNA-binding family protein	P5
AT5G03310	5	SAUR-like auxin-responsive protein family	P3
AT5G04570	5	-	P4
AT5G06070	5	C2H2 and C2HC zinc fingers superfamily protein	P15
AT5G08230	5	Tudor/PWWP/MBT domain-containing protein	P15
AT5G11940	5	Subtilase family protein	P15
AT5G13790	5	AGAMOUS-like 15	P5
AT5G14890	5	NHL domain-containing protein	P5
AT5G15760	5	Ribosomal protein PSRP-3/Ycf65	P2
AT5G16080	5	carboxyesterase 17	P3
AT5G19200	5	NAD(P)-binding Rossmann-fold superfamily protein	P3
AT5G26150	5	protein kinase family protein	P15
AT5G28210	5	mRNA capping enzyme family protein	P15
AT5G28530	5	FAR1-related sequence 10	P15
AT5G28800	5	-	P15
AT5G30145	5	-	P4
AT5G32460	5	Transcriptional factor B3 family protein	P11
AT5G33340	5	Eukaryotic aspartyl protease family protein	P15
AT5G33390	5	glycine-rich protein	P15
AT5G35570	5	O-fucosyltransferase family protein	P11
AT5G35770	5	Transducin/WD40 repeat-like superfamily protein	P11
AT5G36900	5	-	P15
AT5G38340	5	Disease resistance protein (TIR-NBS-LRR class) family	P3
AT5G41000	5	YELLOW STRIPE like 4	P4
AT5G41240	5	glutathione S-transferase THETA 2	P15
AT5G41660	5	-	P11
AT5G41720	5	-	P15
AT5G43690	5	P-loop containing nucleoside triphosphate hydrolases superfamily protein	P5
AT5G43980	5	plasmodesmata-located protein 1	P3
AT5G44660	5	-	P3
AT5G45050	5	Disease resistance protein (TIR-NBS-LRR class)	P3
AT5G46300	5	-	P15
AT5G46850	5	-	P3
AT5G49020	5	protein arginine methyltransferase 4A	P4
AT5G50440	5	membrin 12	P11
AT5G59260	5	Concanavalin A-like lectin protein kinase family protein	P5
AT5G59900	5	Pentatricopeptide repeat (PPR) superfamily protein	P11
AT5G65180	5	ENTH/VHS family protein	P2
AT5G66330	5	Leucine-rich repeat (LRR) family protein	P4
AT5G66800	5	-	P15
AT5G66960	5	Prolyl oligopeptidase family protein	P4
ATMG00880	5	-	P11
AT1G01200	6	RAB GTPase homolog A3	P3
AT1G03260	6	SNARE associated Golgi protein family	P11
AT1G04330	6	-	P5
AT1G04860	6	ubiquitin-specific protease 2	P4
AT1G05020	6	ENTH/ANTH/VHS superfamily protein	P5
AT1G05360	6	-	P3
AT1G08680	6	ARF GAP-like zinc finger-containing protein ZIGA4	P3
AT1G11290	6	Pentatricopeptide repeat (PPR) superfamily protein	P2
AT1G12180	6	-	P11
AT1G14390	6	Leucine-rich repeat protein kinase family protein	P11
AT1G16360	6	LEM3 (ligand-effect modulator 3) family protein / CDC50 family protein	P5
AT1G16420	6	metacaspase 8	P11
AT1G17260	6	autoinhibited H(+)-ATPase isoform 10	P3
AT1G17920	6	homeodomain GLABROUS 12	P5
AT1G22490	6	basic helix-loop-helix (bHLH) DNA-binding superfamily protein	P3
AT1G23690	6	Domain of unknown function DUF220	P15
AT1G23730	6	beta carbonic anhydrase 3	P11
AT1G26240	6	Proline-rich extensin-like family protein	P11
AT1G26530	6	PIN domain-like family protein	P5
AT1G28135	6	-	P11
AT1G31150	6	Domain of unknown function (DUF1985)	P5
AT1G32570	6	-	P2
AT1G35490	6	bZIP family transcription factor	P15
AT1G48980	6	2-oxoglutarate (2OG) and Fe(II)-dependent oxygenase superfamily protein	P11
AT1G49830	6	basic helix-loop-helix (bHLH) DNA-binding superfamily protein	P15
AT1G50000	6	methyltransferases	P2
AT1G50670	6	OTU-like cysteine protease family protein	P5
AT1G51350	6	ARM repeat superfamily protein	P3
AT1G51390	6	NFU domain protein 5	P3
AT1G51740	6	syntaxin of plants 81	P3
AT1G54390	6	PHD finger protein-related	P4
AT1G55870	6	Polynucleotidyl transferase, ribonuclease H-like superfamily protein	P5
AT1G56080	6	-	P11
AT1G61920	6	-	P3
AT1G62260	6	mitochondrial editing factor 9	P11
AT1G64960	6	ARM repeat superfamily protein	P4
AT1G67420	6	Zn-dependent exopeptidases superfamily protein	P11
AT1G68980	6	Tetratricopeptide repeat (TPR)-like superfamily protein	P5
AT1G70630	6	Nucleotide-diphospho-sugar transferase family protein	P11
AT1G70750	6	Protein of unknown function, DUF593	P3
AT1G73130	6	-	P5
AT1G75430	6	BEL1-like homeodomain 11	P4
AT1G75770	6	-	P2
AT1G79250	6	AGC kinase 1.7	P15
AT2G01210	6	Leucine-rich repeat protein kinase family protein	P4
AT2G04500	6	Cysteine/Histidine-rich C1 domain family protein	P5
AT2G04660	6	anaphase-promoting complex/cyclosome 2	P4
AT2G15880	6	Leucine-rich repeat (LRR) family protein	P3
AT2G16340	6	-	P11
AT2G18060	6	vascular related NAC-domain protein 1	P5
AT2G19200	6	unknown protein	P3
AT2G21090	6	Pentatricopeptide repeat (PPR-like) superfamily protein	P11
AT2G22100	6	RNA-binding (RRM/RBD/RNP motifs) family protein	P4
AT2G22200	6	Integrase-type DNA-binding superfamily protein	P3
AT2G23380	6	SET domain-containing protein	P4
AT2G25150	6	HXXXD-type acyl-transferase family protein	P5
AT2G25860	6	-	P2
AT2G28960	6	Leucine-rich repeat protein kinase family protein	P5
AT2G32310	6	CCT motif family protein	P11
AT2G32890	6	RALF-like 17	P11
AT2G35585	6	-	P5
AT2G36370	6	ubiquitin-protein ligases	P3
AT2G39280	6	Ypt/Rab-GAP domain of gyp1p superfamily protein	P4
AT2G39410	6	alpha/beta-Hydrolases superfamily protein	P11
AT2G39880	6	myb domain protein 25	P4
AT2G42250	6	cytochrome P450, family 712, subfamily A, polypeptide 1	P5
AT2G43660	6	Carbohydrate-binding X8 domain superfamily protein	P3
AT3G02000	6	Thioredoxin superfamily protein	P4
AT3G04310	6	-	P11
AT3G04460	6	peroxin-12	P4
AT3G06895	6	-	P11
AT3G08000	6	RNA-binding (RRM/RBD/RNP motifs) family protein	P4
AT3G10540	6	3-phosphoinositide-dependent protein kinase	P5
AT3G12820	6	myb domain protein 10	P5
AT3G14160	6	2-oxoglutarate-dependent dioxygenase family protein	P11
AT3G15220	6	Protein kinase superfamily protein	P3
AT3G16620	6	translocon outer complex protein 120	P5
AT3G17080	6	Plant self-incompatibility protein S1 family	P15
AT3G17730	6	NAC domain containing protein 57	P5
AT3G20040	6	Hexokinase	P11
AT3G21175	6	ZIM-like 1	P4
AT3G24250	6	glycine-rich protein	P15
AT3G25090	6	F-box associated ubiquitination effector family protein	P15
AT3G25280	6	Major facilitator superfamily protein	P15
AT3G25580	6	Thioredoxin superfamily protein	P3
AT3G26125	6	cytochrome P450, family 86, subfamily C, polypeptide 2	P5
AT3G27750	6	-	P2
AT3G29330	6	-	P3
AT3G44800	6	Meprin and TRAF (MATH) homology domain-containing protein	P15
AT3G48040	6	RHO-related protein from plants 10	P15
AT3G50010	6	Cysteine/Histidine-rich C1 domain family protein	P5
AT3G50180	6	Plant protein of unknown function (DUF247)	P5
AT3G54350	6	Forkhead-associated (FHA) domain-containing protein	P4
AT3G54800	6	Pleckstrin homology (PH) and lipid-binding START domains-containing protein	P5
AT3G55350	6	PIF / Ping-Pong family of plant transposases	P5
AT3G55880	6	Alpha/beta hydrolase related protein	P11
AT3G59530	6	Calcium-dependent phosphotriesterase superfamily protein	P11
AT3G60850	6	-	P3
AT3G61350	6	SKP1 interacting partner 4	P3
AT3G61390	6	RING/U-box superfamily protein	P15
AT3G61570	6	GRIP-related ARF-binding domain-containing protein 1	P4
AT3G61690	6	nucleotidyltransferases	P4
AT3G61970	6	AP2/B3-like transcriptional factor family protein	P2
AT3G62180	6	Plant invertase/pectin methylesterase inhibitor superfamily protein	P15
AT3G62230	6	F-box family protein	P15
AT4G00460	6	RHO guanyl-nucleotide exchange factor 3	P5
AT4G00960	6	Protein kinase superfamily protein	P4
AT4G00970	6	cysteine-rich RLK (RECEPTOR-like protein kinase) 41	P11
AT4G01470	6	tonoplast intrinsic protein 1;3	P15
AT4G04260	6	Bromo-adjacent homology (BAH) domain-containing protein	P11
AT4G04410	6	transposable element gene	P3
AT4G05640	6	transposable element gene	P15
AT4G07650	6	transposable element gene	P15
AT4G08250	6	GRAS family transcription factor	P15
AT4G09820	6	basic helix-loop-helix (bHLH) DNA-binding superfamily protein	P11
AT4G10260	6	pfkB-like carbohydrate kinase family protein	P5
AT4G10890	6	-	P11
AT4G11030	6	AMP-dependent synthetase and ligase family protein	P15
AT4G16150	6	calmodulin binding;transcription regulators	P3
AT4G16350	6	calcineurin B-like protein 6	P5
AT4G18020	6	CheY-like two-component responsive regulator family protein	P11
AT4G18410	6	transposable element gene	P11
AT4G20910	6	double-stranded RNA binding protein-related / DsRBD protein-related	P4
AT4G21865	6	-	P5
AT4G21940	6	calcium-dependent protein kinase 15	P11
AT4G25350	6	EXS (ERD1/XPR1/SYG1) family protein	P11
AT4G26830	6	O-Glycosyl hydrolases family 17 protein	P11
AT4G27370	6	P-loop containing nucleoside triphosphate hydrolases superfamily protein	P15
AT4G28680	6	L-tyrosine decarboxylase	P4
AT4G32130	6	Protein of unknown function (DUF2012)	P11
AT4G32730	6	Homeodomain-like protein	P3
AT4G33380	6	-	P3
AT4G33525	6	-	P4
AT4G35990	6	-	P4
AT4G36350	6	purple acid phosphatase 25	P15
AT4G39530	6	Tetratricopeptide repeat (TPR)-like superfamily protein	P3
AT5G01860	6	C2H2 and C2HC zinc fingers superfamily protein	P15
AT5G04790	6	-	P2
AT5G05660	6	sequence-specific DNA binding transcription factors;zinc ion binding;sequence-specific DNA binding transcription factors	P11
AT5G06100	6	myb domain protein 33	P11
AT5G06590	6	-	P5
AT5G06680	6	spindle pole body component 98	P3
AT5G06770	6	KH domain-containing protein / zinc finger (CCCH type) family protein	P5
AT5G07550	6	glycine-rich protein 19	P11
AT5G07700	6	myb domain protein 76	P2
AT5G09550	6	GDP dissociation inhibitor family protein / Rab GTPase activator family protein	P15
AT5G10970	6	C2H2 and C2HC zinc fingers superfamily protein	P3
AT5G11380	6	1-deoxy-D-xylulose 5-phosphate synthase 3	P2
AT5G11550	6	ARM repeat superfamily protein	P5
AT5G11570	6	Major facilitator superfamily protein	P5
AT5G12450	6	FBD-like domain family protein	P2
AT5G13380	6	Auxin-responsive GH3 family protein	P15
[truncated: 16,304 more rows]
