# Supplementary material for: Pan- and core- network analysis of co-expression genes in a model plant
Source: Sci Rep. 2016 Dec 16;6:38956. doi: 10.1038/srep38956 (PMC5159811; doi:10.1038/srep38956)
Supplement: Supplemental File 3 [file srep38956-s4.xls]

## Sheet: Sheet1
Supplemental file 3. The table of all edges of the core-network and their degree of universality (the number of networks they were observed).
Gene1	Gene2	Universality	Description for Gene1	Description for Gene2
AT3G47470	AT5G54270	32	light-harvesting chlorophyll-protein complex I subunit A4	light-harvesting chlorophyll B-binding protein 3
AT3G47470	AT3G54890	31	light-harvesting chlorophyll-protein complex I subunit A4	photosystem I light harvesting complex gene 1
AT5G01530	AT5G66570	30	light harvesting complex photosystem II	PS II oxygen-evolving complex 1
AT1G08380	AT1G30380	29	photosystem I subunit O	photosystem I subunit K
AT1G61520	AT3G54890	28	photosystem I light harvesting complex gene 3	photosystem I light harvesting complex gene 1
AT1G30380	AT4G10340	28	photosystem I subunit K	light harvesting complex of photosystem II 5
AT1G08380	AT4G12800	28	photosystem I subunit O	photosystem I subunit l
AT1G08380	AT2G06520	28	photosystem I subunit O	photosystem II subunit X
AT1G06680	AT5G66570	28	photosystem II subunit P-1	PS II oxygen-evolving complex 1
AT1G06680	AT1G08380	28	photosystem II subunit P-1	photosystem I subunit O
AT3G54890	AT5G54270	27	photosystem I light harvesting complex gene 1	light-harvesting chlorophyll B-binding protein 3
AT3G04840	AT4G31700	27	Ribosomal protein S3Ae	ribosomal protein S6
AT1G30380	AT4G28750	27	photosystem I subunit K	Photosystem I reaction centre subunit IV / PsaE protein
AT1G15820	AT3G47470	27	light harvesting complex photosystem II subunit 6	light-harvesting chlorophyll-protein complex I subunit A4
AT1G15820	AT1G52230	27	light harvesting complex photosystem II subunit 6	photosystem I subunit H2
AT1G08380	AT5G01530	27	photosystem I subunit O	light harvesting complex photosystem II
AT1G08380	AT3G54890	27	photosystem I subunit O	photosystem I light harvesting complex gene 1
AT1G06680	AT1G31330	27	photosystem II subunit P-1	photosystem I subunit F
AT3G58990	AT4G12030	26	isopropylmalate isomerase 1	bile acid transporter 5
AT2G36170	AT3G23390	26	Ubiquitin supergroup;Ribosomal protein L40e	Zinc-binding ribosomal protein family protein
AT1G67740	AT5G66570	26	photosystem II BY	PS II oxygen-evolving complex 1
AT1G61520	AT3G47470	26	photosystem I light harvesting complex gene 3	light-harvesting chlorophyll-protein complex I subunit A4
AT1G30380	AT5G66570	26	photosystem I subunit K	PS II oxygen-evolving complex 1
AT1G30380	AT3G54890	26	photosystem I subunit K	photosystem I light harvesting complex gene 1
AT1G30380	AT1G79040	26	photosystem I subunit K	photosystem II subunit R
AT1G08380	AT5G66570	26	photosystem I subunit O	PS II oxygen-evolving complex 1
AT1G08380	AT4G10340	26	photosystem I subunit O	light harvesting complex of photosystem II 5
AT1G08380	AT4G05180	26	photosystem I subunit O	photosystem II subunit Q-2
AT1G08380	AT2G30570	26	photosystem I subunit O	photosystem II reaction center W
AT1G06680	AT4G10340	26	photosystem II subunit P-1	light harvesting complex of photosystem II 5
AT1G06680	AT2G06520	26	photosystem II subunit P-1	photosystem II subunit X
AT3G60770	AT5G61170	25	Ribosomal protein S13/S15	Ribosomal protein S19e family protein
AT3G54890	AT4G10340	25	photosystem I light harvesting complex gene 1	light harvesting complex of photosystem II 5
AT3G04840	AT3G05590	25	Ribosomal protein S3Ae	ribosomal protein L18
AT2G06520	AT5G66570	25	photosystem II subunit X	PS II oxygen-evolving complex 1
AT1G79040	AT4G10340	25	photosystem II subunit R	light harvesting complex of photosystem II 5
AT1G67740	AT5G64040	25	photosystem II BY	photosystem I reaction center subunit PSI-N, chloroplast, putative / PSI-N, putative (PSAN)
AT1G55670	AT4G10340	25	photosystem I subunit G	light harvesting complex of photosystem II 5
AT1G48350	AT3G15190	25	Ribosomal L18p/L5e family protein	chloroplast 30S ribosomal protein S20, putative
AT1G31330	AT4G12800	25	photosystem I subunit F	photosystem I subunit l
AT1G15820	AT5G54270	25	light harvesting complex photosystem II subunit 6	light-harvesting chlorophyll B-binding protein 3
AT1G15820	AT4G05180	25	light harvesting complex photosystem II subunit 6	photosystem II subunit Q-2
AT1G08380	AT4G28750	25	photosystem I subunit O	Photosystem I reaction centre subunit IV / PsaE protein
AT1G08380	AT1G55670	25	photosystem I subunit O	photosystem I subunit G
AT1G08380	AT1G31330	25	photosystem I subunit O	photosystem I subunit F
AT1G06680	AT4G05180	25	photosystem II subunit P-1	photosystem II subunit Q-2
AT4G05180	AT5G64040	24	photosystem II subunit Q-2	photosystem I reaction center subunit PSI-N, chloroplast, putative / PSI-N, putative (PSAN)
AT3G26970	AT3G26980	24	-	membrane-anchored ubiquitin-fold protein 4 precursor
AT3G05590	AT5G16130	24	ribosomal protein L18	Ribosomal protein S7e family protein
AT2G36620	AT5G61170	24	ribosomal protein L24	Ribosomal protein S19e family protein
AT1G79040	AT5G66570	24	photosystem II subunit R	PS II oxygen-evolving complex 1
AT1G72370	AT3G09200	24	40s ribosomal protein SA	Ribosomal protein L10 family protein
AT1G67430	AT2G19730	24	Ribosomal protein L22p/L17e family protein	Ribosomal L28e protein family
AT1G61520	AT4G10340	24	photosystem I light harvesting complex gene 3	light harvesting complex of photosystem II 5
AT1G60950	AT2G06520	24	2Fe-2S ferredoxin-like superfamily protein	photosystem II subunit X
AT1G31330	AT2G06520	24	photosystem I subunit F	photosystem II subunit X
AT1G30380	AT5G01530	24	photosystem I subunit K	light harvesting complex photosystem II
AT1G30380	AT4G05180	24	photosystem I subunit K	photosystem II subunit Q-2
AT1G26880	AT3G23390	24	Ribosomal protein L34e superfamily protein	Zinc-binding ribosomal protein family protein
AT1G15820	AT4G02770	24	light harvesting complex photosystem II subunit 6	photosystem I subunit D-1
AT1G15820	AT3G54890	24	light harvesting complex photosystem II subunit 6	photosystem I light harvesting complex gene 1
AT1G15820	AT1G67740	24	light harvesting complex photosystem II subunit 6	photosystem II BY
AT1G08380	AT5G64040	24	photosystem I subunit O	photosystem I reaction center subunit PSI-N, chloroplast, putative / PSI-N, putative (PSAN)
AT1G08380	AT3G16140	24	photosystem I subunit O	photosystem I subunit H-1
AT1G08380	AT1G79040	24	photosystem I subunit O	photosystem II subunit R
AT1G06680	AT1G67740	24	photosystem II subunit P-1	photosystem II BY
AT1G06680	AT1G61520	24	photosystem II subunit P-1	photosystem I light harvesting complex gene 3
AT4G31700	AT5G61170	23	ribosomal protein S6	Ribosomal protein S19e family protein
AT4G10340	AT5G66570	23	light harvesting complex of photosystem II 5	PS II oxygen-evolving complex 1
AT4G10340	AT4G12800	23	light harvesting complex of photosystem II 5	photosystem I subunit l
AT4G05180	AT5G01530	23	photosystem II subunit Q-2	light harvesting complex photosystem II
AT3G55980	AT4G29780	23	salt-inducible zinc finger 1	-
AT3G16140	AT4G05180	23	photosystem I subunit H-1	photosystem II subunit Q-2
AT2G36620	AT3G05590	23	ribosomal protein L24	ribosomal protein L18
AT2G30570	AT4G12800	23	photosystem II reaction center W	photosystem I subunit l
AT1G79040	AT2G39730	23	photosystem II subunit R	rubisco activase
AT1G72370	AT4G00100	23	40s ribosomal protein SA	ribosomal protein S13A
AT1G72370	AT3G07110	23	40s ribosomal protein SA	Ribosomal protein L13 family protein
AT1G67740	AT5G01530	23	photosystem II BY	light harvesting complex photosystem II
AT1G67740	AT4G21280	23	photosystem II BY	photosystem II subunit QA
AT1G61520	AT5G01530	23	photosystem I light harvesting complex gene 3	light harvesting complex photosystem II
AT1G61520	AT4G12800	23	photosystem I light harvesting complex gene 3	photosystem I subunit l
AT1G48350	AT2G33450	23	Ribosomal L18p/L5e family protein	Ribosomal L28 family
AT1G48350	AT1G78630	23	Ribosomal L18p/L5e family protein	Ribosomal protein L13 family protein
AT1G48350	AT1G64510	23	Ribosomal L18p/L5e family protein	Translation elongation factor EF1B/ribosomal protein S6 family protein
AT1G32990	AT1G64510	23	plastid ribosomal protein l11	Translation elongation factor EF1B/ribosomal protein S6 family protein
AT1G31330	AT5G66570	23	photosystem I subunit F	PS II oxygen-evolving complex 1
AT1G31330	AT5G01530	23	photosystem I subunit F	light harvesting complex photosystem II
AT1G30380	AT4G12800	23	photosystem I subunit K	photosystem I subunit l
AT1G30380	AT2G06520	23	photosystem I subunit K	photosystem II subunit X
AT1G30380	AT1G61520	23	photosystem I subunit K	photosystem I light harvesting complex gene 3
AT1G30380	AT1G55670	23	photosystem I subunit K	photosystem I subunit G
AT1G18080	AT4G00100	23	Transducin/WD40 repeat-like superfamily protein	ribosomal protein S13A
AT1G18080	AT3G05590	23	Transducin/WD40 repeat-like superfamily protein	ribosomal protein L18
AT1G09200	AT5G59870	23	Histone superfamily protein	histone H2A 6
AT1G08380	AT1G15820	23	photosystem I subunit O	light harvesting complex photosystem II subunit 6
AT1G06680	AT4G03280	23	photosystem II subunit P-1	photosynthetic electron transfer C
AT1G06680	AT3G54890	23	photosystem II subunit P-1	photosystem I light harvesting complex gene 1
AT1G06680	AT1G30380	23	photosystem II subunit P-1	photosystem I subunit K
ATCG00470	ATCG00480	22	ATP synthase epsilon chain	ATP synthase subunit beta
AT5G01530	AT5G64040	22	light harvesting complex photosystem II	photosystem I reaction center subunit PSI-N, chloroplast, putative / PSI-N, putative (PSAN)
AT4G10340	AT5G01530	22	light harvesting complex of photosystem II 5	light harvesting complex photosystem II
AT4G05180	AT5G66570	22	photosystem II subunit Q-2	PS II oxygen-evolving complex 1
AT3G54890	AT5G66570	22	photosystem I light harvesting complex gene 1	PS II oxygen-evolving complex 1
AT3G54890	AT5G01530	22	photosystem I light harvesting complex gene 1	light harvesting complex photosystem II
AT3G51800	AT4G25630	22	metallopeptidase M24 family protein	fibrillarin 2
AT3G47470	AT5G01530	22	light-harvesting chlorophyll-protein complex I subunit A4	light harvesting complex photosystem II
AT3G23390	AT5G56710	22	Zinc-binding ribosomal protein family protein	Ribosomal protein L31e family protein
AT3G23390	AT4G14320	22	Zinc-binding ribosomal protein family protein	Zinc-binding ribosomal protein family protein
AT3G21055	AT4G21280	22	photosystem II subunit T	photosystem II subunit QA
AT3G16140	AT5G66570	22	photosystem I subunit H-1	PS II oxygen-evolving complex 1
AT3G16140	AT3G21055	22	photosystem I subunit H-1	photosystem II subunit T
AT3G12580	AT5G52640	22	heat shock protein 70	heat shock protein 90.1
AT3G07110	AT5G16130	22	Ribosomal protein L13 family protein	Ribosomal protein S7e family protein
AT3G05590	AT4G31700	22	ribosomal protein L18	ribosomal protein S6
AT2G34480	AT3G05560	22	Ribosomal protein L18ae/LX family protein	Ribosomal L22e protein family
AT2G33450	AT3G25920	22	Ribosomal L28 family	ribosomal protein L15
AT2G30510	AT2G30520	22	-	Phototropic-responsive NPH3 family protein
AT2G06520	AT4G12800	22	photosystem II subunit X	photosystem I subunit l
AT2G01250	AT3G04840	22	Ribosomal protein L30/L7 family protein	Ribosomal protein S3Ae
AT1G74470	AT5G13630	22	Pyridine nucleotide-disulphide oxidoreductase family protein	magnesium-chelatase subunit chlH, chloroplast, putative / Mg-protoporphyrin IX chelatase, putative (CHLH)
AT1G67740	AT4G05180	22	photosystem II BY	photosystem II subunit Q-2
AT1G67740	AT3G56940	22	photosystem II BY	dicarboxylate diiron protein, putative (Crd1)
AT1G64510	AT3G15190	22	Translation elongation factor EF1B/ribosomal protein S6 family protein	chloroplast 30S ribosomal protein S20, putative
AT1G61520	AT5G66570	22	photosystem I light harvesting complex gene 3	PS II oxygen-evolving complex 1
AT1G61520	AT5G54270	22	photosystem I light harvesting complex gene 3	light-harvesting chlorophyll B-binding protein 3
AT1G54780	AT1G67740	22	thylakoid lumen 18.3 kDa protein	photosystem II BY
AT1G52230	AT1G67740	22	photosystem I subunit H2	photosystem II BY
AT1G48630	AT3G18130	22	receptor for activated C kinase 1B	receptor for activated C kinase 1C
AT1G48350	AT3G54210	22	Ribosomal L18p/L5e family protein	Ribosomal protein L17 family protein
AT1G48350	AT3G13120	22	Ribosomal L18p/L5e family protein	Ribosomal protein S10p/S20e family protein
AT1G32990	AT3G13120	22	plastid ribosomal protein l11	Ribosomal protein S10p/S20e family protein
AT1G30380	AT3G16140	22	photosystem I subunit K	photosystem I subunit H-1
AT1G30380	AT1G31330	22	photosystem I subunit K	photosystem I subunit F
AT1G29070	AT1G64510	22	Ribosomal protein L34	Translation elongation factor EF1B/ribosomal protein S6 family protein
AT1G29070	AT1G48350	22	Ribosomal protein L34	Ribosomal L18p/L5e family protein
AT1G20340	AT4G10340	22	Cupredoxin superfamily protein	light harvesting complex of photosystem II 5
AT1G20340	AT1G30380	22	Cupredoxin superfamily protein	photosystem I subunit K
AT1G15820	AT5G66570	22	light harvesting complex photosystem II subunit 6	PS II oxygen-evolving complex 1
AT1G15820	AT5G01530	22	light harvesting complex photosystem II subunit 6	light harvesting complex photosystem II
AT1G15820	AT1G30380	22	light harvesting complex photosystem II subunit 6	photosystem I subunit K
AT1G08380	AT5G54270	22	photosystem I subunit O	light-harvesting chlorophyll B-binding protein 3
AT1G08380	AT4G21280	22	photosystem I subunit O	photosystem II subunit QA
AT1G06680	AT4G21280	22	photosystem II subunit P-1	photosystem II subunit QA
AT1G06680	AT3G47470	22	photosystem II subunit P-1	light-harvesting chlorophyll-protein complex I subunit A4
AT1G06680	AT1G55670	22	photosystem II subunit P-1	photosystem I subunit G
AT1G03130	AT1G15820	22	photosystem I subunit D-2	light harvesting complex photosystem II subunit 6
AT5G64040	AT5G66570	21	photosystem I reaction center subunit PSI-N, chloroplast, putative / PSI-N, putative (PSAN)	PS II oxygen-evolving complex 1
AT5G46110	AT5G66570	21	Glucose-6-phosphate/phosphate translocator-related	PS II oxygen-evolving complex 1
AT4G12800	AT5G66570	21	photosystem I subunit l	PS II oxygen-evolving complex 1
AT4G10340	AT5G54270	21	light harvesting complex of photosystem II 5	light-harvesting chlorophyll B-binding protein 3
AT4G03280	AT4G32260	21	photosynthetic electron transfer C	ATPase, F0 complex, subunit B/B', bacterial/chloroplast
AT4G01150	AT4G21280	21	-	photosystem II subunit QA
AT3G54890	AT4G05180	21	photosystem I light harvesting complex gene 1	photosystem II subunit Q-2
AT3G54210	AT5G14320	21	Ribosomal protein L17 family protein	Ribosomal protein S13/S18 family
AT3G52150	AT4G01310	21	RNA-binding (RRM/RBD/RNP motifs) family protein	Ribosomal L5P family protein
AT3G47470	AT4G10340	21	light-harvesting chlorophyll-protein complex I subunit A4	light harvesting complex of photosystem II 5
AT3G44750	AT4G25630	21	histone deacetylase 3	fibrillarin 2
AT3G23390	AT3G60770	21	Zinc-binding ribosomal protein family protein	Ribosomal protein S13/S15
AT3G08940	AT5G19940	21	light harvesting complex photosystem II	Plastid-lipid associated protein PAP / fibrillin family protein
AT3G07110	AT5G61170	21	Ribosomal protein L13 family protein	Ribosomal protein S19e family protein
AT3G04840	AT3G11510	21	Ribosomal protein S3Ae	Ribosomal protein S11 family protein
AT2G39730	AT4G10340	21	rubisco activase	light harvesting complex of photosystem II 5
AT2G33450	AT3G54210	21	Ribosomal L28 family	Ribosomal protein L17 family protein
AT2G32060	AT3G44590	21	Ribosomal protein L7Ae/L30e/S12e/Gadd45 family protein	60S acidic ribosomal protein family
AT2G32060	AT3G16080	21	Ribosomal protein L7Ae/L30e/S12e/Gadd45 family protein	Zinc-binding ribosomal protein family protein
AT2G30600	AT2G30610	21	BTB/POZ domain-containing protein	-
AT2G06520	AT4G10340	21	photosystem II subunit X	light harvesting complex of photosystem II 5
AT2G06520	AT2G39730	21	photosystem II subunit X	rubisco activase
AT2G01250	AT5G16130	21	Ribosomal protein L30/L7 family protein	Ribosomal protein S7e family protein
AT2G01250	AT4G16720	21	Ribosomal protein L30/L7 family protein	Ribosomal protein L23/L15e family protein
AT2G01250	AT3G05590	21	Ribosomal protein L30/L7 family protein	ribosomal protein L18
AT1G67740	AT5G46110	21	photosystem II BY	Glucose-6-phosphate/phosphate translocator-related
AT1G67740	AT3G16140	21	photosystem II BY	photosystem I subunit H-1
AT1G67740	AT2G06520	21	photosystem II BY	photosystem II subunit X
AT1G67430	AT2G34480	21	Ribosomal protein L22p/L17e family protein	Ribosomal protein L18ae/LX family protein
AT1G64510	AT3G54210	21	Translation elongation factor EF1B/ribosomal protein S6 family protein	Ribosomal protein L17 family protein
AT1G61520	AT4G28750	21	photosystem I light harvesting complex gene 3	Photosystem I reaction centre subunit IV / PsaE protein
AT1G61520	AT4G05180	21	photosystem I light harvesting complex gene 3	photosystem II subunit Q-2
AT1G61520	AT1G79040	21	photosystem I light harvesting complex gene 3	photosystem II subunit R
AT1G55670	AT5G66570	21	photosystem I subunit G	PS II oxygen-evolving complex 1
AT1G55670	AT5G54270	21	photosystem I subunit G	light-harvesting chlorophyll B-binding protein 3
AT1G55670	AT4G12800	21	photosystem I subunit G	photosystem I subunit l
AT1G55670	AT2G06520	21	photosystem I subunit G	photosystem II subunit X
AT1G52230	AT5G64040	21	photosystem I subunit H2	photosystem I reaction center subunit PSI-N, chloroplast, putative / PSI-N, putative (PSAN)
AT1G52230	AT4G05180	21	photosystem I subunit H2	photosystem II subunit Q-2
AT1G48350	AT5G14910	21	Ribosomal L18p/L5e family protein	Heavy metal transport/detoxification superfamily protein
AT1G42970	AT4G37930	21	glyceraldehyde-3-phosphate dehydrogenase B subunit	serine transhydroxymethyltransferase 1
AT1G42970	AT3G55800	21	glyceraldehyde-3-phosphate dehydrogenase B subunit	sedoheptulose-bisphosphatase
AT1G32990	AT3G52150	21	plastid ribosomal protein l11	RNA-binding (RRM/RBD/RNP motifs) family protein
AT1G31330	AT4G10340	21	photosystem I subunit F	light harvesting complex of photosystem II 5
AT1G31330	AT1G55670	21	photosystem I subunit F	photosystem I subunit G
AT1G30380	AT3G47470	21	photosystem I subunit K	light-harvesting chlorophyll-protein complex I subunit A4
AT1G30380	AT2G39730	21	photosystem I subunit K	rubisco activase
AT1G30380	AT1G52230	21	photosystem I subunit K	photosystem I subunit H2
AT1G27400	AT4G29410	21	Ribosomal protein L22p/L17e family protein	Ribosomal L28e protein family
AT1G26880	AT5G56710	21	Ribosomal protein L34e superfamily protein	Ribosomal protein L31e family protein
AT1G26880	AT4G31700	21	Ribosomal protein L34e superfamily protein	ribosomal protein S6
AT1G26880	AT3G04840	21	Ribosomal protein L34e superfamily protein	Ribosomal protein S3Ae
AT1G20340	AT2G06520	21	Cupredoxin superfamily protein	photosystem II subunit X
AT1G18080	AT1G72370	21	Transducin/WD40 repeat-like superfamily protein	40s ribosomal protein SA
AT1G15820	AT5G19940	21	light harvesting complex photosystem II subunit 6	Plastid-lipid associated protein PAP / fibrillin family protein
AT1G15820	AT3G16140	21	light harvesting complex photosystem II subunit 6	photosystem I subunit H-1
AT1G08380	AT3G47470	21	photosystem I subunit O	light-harvesting chlorophyll-protein complex I subunit A4
AT1G08380	AT1G67740	21	photosystem I subunit O	photosystem II BY
AT1G08380	AT1G61520	21	photosystem I subunit O	photosystem I light harvesting complex gene 3
AT1G08380	AT1G52230	21	photosystem I subunit O	photosystem I subunit H2
AT1G06680	AT5G46110	21	photosystem II subunit P-1	Glucose-6-phosphate/phosphate translocator-related
AT1G06680	AT4G12800	21	photosystem II subunit P-1	photosystem I subunit l
AT1G06680	AT1G60950	21	photosystem II subunit P-1	2Fe-2S ferredoxin-like superfamily protein
AT1G06680	AT1G15820	21	photosystem II subunit P-1	light harvesting complex photosystem II subunit 6
AT5G01530	AT5G46110	20	light harvesting complex photosystem II	Glucose-6-phosphate/phosphate translocator-related
AT4G24570	AT4G29780	20	dicarboxylate carrier 2	-
AT4G17560	AT5G47190	20	Ribosomal protein L19 family protein	Ribosomal protein L19 family protein
AT4G12800	AT5G54270	20	photosystem I subunit l	light-harvesting chlorophyll B-binding protein 3
AT4G05180	AT5G54270	20	photosystem II subunit Q-2	light-harvesting chlorophyll B-binding protein 3
AT4G05180	AT4G12800	20	photosystem II subunit Q-2	photosystem I subunit l
AT3G58990	AT4G13770	20	isopropylmalate isomerase 1	cytochrome P450, family 83, subfamily A, polypeptide 1
AT3G47470	AT4G05180	20	light-harvesting chlorophyll-protein complex I subunit A4	photosystem II subunit Q-2
AT3G47470	AT3G56940	20	light-harvesting chlorophyll-protein complex I subunit A4	dicarboxylate diiron protein, putative (Crd1)
AT3G46230	AT5G12030	20	heat shock protein 17.4	heat shock protein 17.6A
AT3G16140	AT5G46110	20	photosystem I subunit H-1	Glucose-6-phosphate/phosphate translocator-related
AT3G16140	AT4G12800	20	photosystem I subunit H-1	photosystem I subunit l
AT3G16080	AT5G64140	20	Zinc-binding ribosomal protein family protein	ribosomal protein S28
AT3G16080	AT5G56710	20	Zinc-binding ribosomal protein family protein	Ribosomal protein L31e family protein
AT3G16080	AT3G23390	20	Zinc-binding ribosomal protein family protein	Zinc-binding ribosomal protein family protein
AT3G12320	AT5G06980	20	-	-
AT3G08940	AT5G01530	20	light harvesting complex photosystem II	light harvesting complex photosystem II
AT3G07110	AT5G27850	20	Ribosomal protein L13 family protein	Ribosomal protein L18e/L15 superfamily protein
AT3G07110	AT3G60770	20	Ribosomal protein L13 family protein	Ribosomal protein S13/S15
AT3G07110	AT3G11510	20	Ribosomal protein L13 family protein	Ribosomal protein S11 family protein
AT3G05590	AT5G27850	20	ribosomal protein L18	Ribosomal protein L18e/L15 superfamily protein
AT3G04840	AT5G61170	20	Ribosomal protein S3Ae	Ribosomal protein S19e family protein
AT3G04840	AT3G07110	20	Ribosomal protein S3Ae	Ribosomal protein L13 family protein
AT2G46820	AT4G21280	20	photosystem I P subunit	photosystem II subunit QA
AT2G36620	AT3G05560	20	ribosomal protein L24	Ribosomal L22e protein family
AT2G36620	AT3G04840	20	ribosomal protein L24	Ribosomal protein S3Ae
AT2G34480	AT5G15200	20	Ribosomal protein L18ae/LX family protein	Ribosomal protein S4
AT2G33800	AT3G25920	20	Ribosomal protein S5 family protein	ribosomal protein L15
AT2G27710	AT5G16130	20	60S acidic ribosomal protein family	Ribosomal protein S7e family protein
AT2G25210	AT4G31985	20	Ribosomal protein L39 family protein	Ribosomal protein L39 family protein
AT2G25210	AT2G36170	20	Ribosomal protein L39 family protein	Ubiquitin supergroup;Ribosomal protein L40e
AT2G19730	AT5G27850	20	Ribosomal L28e protein family	Ribosomal protein L18e/L15 superfamily protein
AT2G19730	AT3G07110	20	Ribosomal L28e protein family	Ribosomal protein L13 family protein
AT2G06520	AT5G01530	20	photosystem II subunit X	light harvesting complex photosystem II
AT2G06520	AT3G21055	20	photosystem II subunit X	photosystem II subunit T
AT1G79040	AT4G28750	20	photosystem II subunit R	Photosystem I reaction centre subunit IV / PsaE protein
AT1G79040	AT2G06520	20	photosystem II subunit R	photosystem II subunit X
AT1G72370	AT3G11510	20	40s ribosomal protein SA	Ribosomal protein S11 family protein
AT1G72370	AT2G34480	20	40s ribosomal protein SA	Ribosomal protein L18ae/LX family protein
AT1G68010	AT4G22890	20	hydroxypyruvate reductase	PGR5-LIKE A
AT1G64510	AT3G25920	20	Translation elongation factor EF1B/ribosomal protein S6 family protein	ribosomal protein L15
AT1G55670	AT4G28750	20	photosystem I subunit G	Photosystem I reaction centre subunit IV / PsaE protein
AT1G55490	AT2G28000	20	chaperonin 60 beta	chaperonin-60alpha
AT1G54780	AT4G02770	20	thylakoid lumen 18.3 kDa protein	photosystem I subunit D-1
AT1G52230	AT3G54890	20	photosystem I subunit H2	photosystem I light harvesting complex gene 1
AT1G52230	AT3G47470	20	photosystem I subunit H2	light-harvesting chlorophyll-protein complex I subunit A4
AT1G32060	AT1G68010	20	phosphoribulokinase	hydroxypyruvate reductase
AT1G31330	AT4G05180	20	photosystem I subunit F	photosystem II subunit Q-2
AT1G31330	AT1G67740	20	photosystem I subunit F	photosystem II BY
AT1G31330	AT1G61520	20	photosystem I subunit F	photosystem I light harvesting complex gene 3
AT1G30380	AT5G64040	20	photosystem I subunit K	photosystem I reaction center subunit PSI-N, chloroplast, putative / PSI-N, putative (PSAN)
AT1G30380	AT5G54270	20	photosystem I subunit K	light-harvesting chlorophyll B-binding protein 3
AT1G30380	AT3G21055	20	photosystem I subunit K	photosystem II subunit T
AT1G27400	AT3G48930	20	Ribosomal protein L22p/L17e family protein	Nucleic acid-binding, OB-fold-like protein
AT1G26880	AT5G64140	20	Ribosomal protein L34e superfamily protein	ribosomal protein S28
AT1G26880	AT3G16080	20	Ribosomal protein L34e superfamily protein	Zinc-binding ribosomal protein family protein
AT1G26880	AT1G27400	20	Ribosomal protein L34e superfamily protein	Ribosomal protein L22p/L17e family protein
AT1G26665	AT4G27130	20	Mediator complex, subunit Med10	Translation initiation factor SUI1 family protein
AT1G20340	AT1G79040	20	Cupredoxin superfamily protein	photosystem II subunit R
AT1G18080	AT3G04840	20	Transducin/WD40 repeat-like superfamily protein	Ribosomal protein S3Ae
AT1G15820	AT5G64040	20	light harvesting complex photosystem II subunit 6	photosystem I reaction center subunit PSI-N, chloroplast, putative / PSI-N, putative (PSAN)
AT1G15820	AT3G08940	20	light harvesting complex photosystem II subunit 6	light harvesting complex photosystem II
AT1G12900	AT5G66570	20	glyceraldehyde 3-phosphate dehydrogenase A subunit 2	PS II oxygen-evolving complex 1
AT1G12900	AT5G46110	20	glyceraldehyde 3-phosphate dehydrogenase A subunit 2	Glucose-6-phosphate/phosphate translocator-related
AT1G12900	AT1G30380	20	glyceraldehyde 3-phosphate dehydrogenase A subunit 2	photosystem I subunit K
AT1G09340	AT3G55800	20	chloroplast RNA binding	sedoheptulose-bisphosphatase
AT1G08380	AT4G02770	20	photosystem I subunit O	photosystem I subunit D-1
AT1G08380	AT3G21055	20	photosystem I subunit O	photosystem II subunit T
AT1G08380	AT1G20340	20	photosystem I subunit O	Cupredoxin superfamily protein
AT1G07320	AT4G01310	20	ribosomal protein L4	Ribosomal L5P family protein
AT1G07070	AT5G61170	20	Ribosomal protein L35Ae family protein	Ribosomal protein S19e family protein
AT1G06680	AT5G01530	20	photosystem II subunit P-1	light harvesting complex photosystem II
AT1G06680	AT4G28750	20	photosystem II subunit P-1	Photosystem I reaction centre subunit IV / PsaE protein
AT1G03130	AT4G02770	20	photosystem I subunit D-2	photosystem I subunit D-1
AT1G03130	AT3G47470	20	photosystem I subunit D-2	light-harvesting chlorophyll-protein complex I subunit A4
AT1G03130	AT3G08940	20	photosystem I subunit D-2	light harvesting complex photosystem II
ATCG01090	ATCG01100	19	NADPH dehydrogenases	NADH dehydrogenase family protein
AT5G54270	AT5G66570	19	light-harvesting chlorophyll B-binding protein 3	PS II oxygen-evolving complex 1
AT5G54120	AT5G54130	19	-	Calcium-binding endonuclease/exonuclease/phosphatase family
AT5G52750	AT5G52760	19	Heavy metal transport/detoxification superfamily protein	Copper transport protein family
AT5G19940	AT5G66570	19	Plastid-lipid associated protein PAP / fibrillin family protein	PS II oxygen-evolving complex 1
AT4G28750	AT5G66570	19	Photosystem I reaction centre subunit IV / PsaE protein	PS II oxygen-evolving complex 1
AT4G28750	AT5G01530	19	Photosystem I reaction centre subunit IV / PsaE protein	light harvesting complex photosystem II
AT4G14365	AT5G52760	19	XB3 ortholog 4 in Arabidopsis thaliana	Copper transport protein family
AT4G05180	AT4G10340	19	photosystem II subunit Q-2	light harvesting complex of photosystem II 5
AT4G03280	AT5G66570	19	photosynthetic electron transfer C	PS II oxygen-evolving complex 1
AT4G03280	AT5G01530	19	photosynthetic electron transfer C	light harvesting complex photosystem II
AT4G02770	AT4G12800	19	photosystem I subunit D-1	photosystem I subunit l
AT3G58700	AT4G12600	19	Ribosomal L5P family protein	Ribosomal protein L7Ae/L30e/S12e/Gadd45 family protein
AT3G56910	AT5G13510	19	plastid-specific 50S ribosomal protein 5	Ribosomal protein L10 family protein
AT3G55280	AT5G56710	19	ribosomal protein L23AB	Ribosomal protein L31e family protein
AT3G54890	AT5G64040	19	photosystem I light harvesting complex gene 1	photosystem I reaction center subunit PSI-N, chloroplast, putative / PSI-N, putative (PSAN)
AT3G54890	AT4G12800	19	photosystem I light harvesting complex gene 1	photosystem I subunit l
AT3G53020	AT4G31700	19	Ribosomal protein L24e family protein	ribosomal protein S6
AT3G48730	AT3G52150	19	glutamate-1-semialdehyde 2,1-aminomutase 2	RNA-binding (RRM/RBD/RNP motifs) family protein
AT3G47470	AT4G02770	19	light-harvesting chlorophyll-protein complex I subunit A4	photosystem I subunit D-1
AT3G44750	AT4G12600	19	histone deacetylase 3	Ribosomal protein L7Ae/L30e/S12e/Gadd45 family protein
AT3G26650	AT4G10340	19	glyceraldehyde 3-phosphate dehydrogenase A subunit	light harvesting complex of photosystem II 5
AT3G26650	AT4G03280	19	glyceraldehyde 3-phosphate dehydrogenase A subunit	photosynthetic electron transfer C
AT3G25920	AT5G29771	19	ribosomal protein L15	-
AT3G25920	AT3G62030	19	ribosomal protein L15	rotamase CYP 4
AT3G25920	AT3G44890	19	ribosomal protein L15	ribosomal protein L9
AT3G23390	AT5G64140	19	Zinc-binding ribosomal protein family protein	ribosomal protein S28
AT3G23390	AT5G61170	19	Zinc-binding ribosomal protein family protein	Ribosomal protein S19e family protein
AT3G21055	AT3G54890	19	photosystem II subunit T	photosystem I light harvesting complex gene 1
AT3G19710	AT4G12030	19	branched-chain aminotransferase4	bile acid transporter 5
AT3G16140	AT5G64040	19	photosystem I subunit H-1	photosystem I reaction center subunit PSI-N, chloroplast, putative / PSI-N, putative (PSAN)
AT3G16140	AT5G01530	19	photosystem I subunit H-1	light harvesting complex photosystem II
AT3G16140	AT4G10340	19	photosystem I subunit H-1	light harvesting complex of photosystem II 5
AT3G16140	AT3G54890	19	photosystem I subunit H-1	photosystem I light harvesting complex gene 1
AT3G16080	AT5G16130	19	Zinc-binding ribosomal protein family protein	Ribosomal protein S7e family protein
AT3G16080	AT4G29410	19	Zinc-binding ribosomal protein family protein	Ribosomal L28e protein family
AT3G16080	AT3G55280	19	Zinc-binding ribosomal protein family protein	ribosomal protein L23AB
AT3G12320	AT3G54500	19	-	-
AT3G11510	AT3G60770	19	Ribosomal protein S11 family protein	Ribosomal protein S13/S15
AT3G08940	AT5G54270	19	light harvesting complex photosystem II	light-harvesting chlorophyll B-binding protein 3
AT3G08940	AT3G56940	19	light harvesting complex photosystem II	dicarboxylate diiron protein, putative (Crd1)
AT3G08940	AT3G47470	19	light harvesting complex photosystem II	light-harvesting chlorophyll-protein complex I subunit A4
AT3G07110	AT4G16720	19	Ribosomal protein L13 family protein	Ribosomal protein L23/L15e family protein
AT3G06700	AT4G31985	19	Ribosomal L29e protein family	Ribosomal protein L39 family protein
AT3G06680	AT3G23390	19	Ribosomal L29e protein family	Zinc-binding ribosomal protein family protein
AT3G05590	AT5G61170	19	ribosomal protein L18	Ribosomal protein S19e family protein
AT3G05560	AT5G56710	19	Ribosomal L22e protein family	Ribosomal protein L31e family protein
AT3G04840	AT5G16130	19	Ribosomal protein S3Ae	Ribosomal protein S7e family protein
AT3G04840	AT4G00100	19	Ribosomal protein S3Ae	ribosomal protein S13A
AT3G01500	AT5G14740	19	carbonic anhydrase 1	carbonic anhydrase 2
AT2G47610	AT5G61170	19	Ribosomal protein L7Ae/L30e/S12e/Gadd45 family protein	Ribosomal protein S19e family protein
AT2G46830	AT3G54500	19	circadian clock associated 1	-
AT2G46830	AT3G12320	19	circadian clock associated 1	-
AT2G46820	AT5G66570	19	photosystem I P subunit	PS II oxygen-evolving complex 1
AT2G39730	AT5G66570	19	rubisco activase	PS II oxygen-evolving complex 1
AT2G36620	AT5G56710	19	ribosomal protein L24	Ribosomal protein L31e family protein
AT2G36620	AT3G60770	19	ribosomal protein L24	Ribosomal protein S13/S15
AT2G36620	AT3G23390	19	ribosomal protein L24	Zinc-binding ribosomal protein family protein
AT2G36170	AT4G14320	19	Ubiquitin supergroup;Ribosomal protein L40e	Zinc-binding ribosomal protein family protein
AT2G34480	AT4G16720	19	Ribosomal protein L18ae/LX family protein	Ribosomal protein L23/L15e family protein
AT2G34480	AT4G00100	19	Ribosomal protein L18ae/LX family protein	ribosomal protein S13A
AT2G34480	AT3G11510	19	Ribosomal protein L18ae/LX family protein	Ribosomal protein S11 family protein
AT2G34480	AT3G05590	19	Ribosomal protein L18ae/LX family protein	ribosomal protein L18
AT2G30570	AT5G64040	19	photosystem II reaction center W	photosystem I reaction center subunit PSI-N, chloroplast, putative / PSI-N, putative (PSAN)
AT2G30570	AT4G21280	19	photosystem II reaction center W	photosystem II subunit QA
AT2G27710	AT5G61170	19	60S acidic ribosomal protein family	Ribosomal protein S19e family protein
AT2G27710	AT3G05590	19	60S acidic ribosomal protein family	ribosomal protein L18
AT2G27710	AT3G04840	19	60S acidic ribosomal protein family	Ribosomal protein S3Ae
AT2G19730	AT3G28900	19	Ribosomal L28e protein family	Ribosomal protein L34e superfamily protein
AT2G06520	AT5G64040	19	photosystem II subunit X	photosystem I reaction center subunit PSI-N, chloroplast, putative / PSI-N, putative (PSAN)
AT2G06520	AT4G28750	19	photosystem II subunit X	Photosystem I reaction centre subunit IV / PsaE protein
AT2G06520	AT4G05180	19	photosystem II subunit X	photosystem II subunit Q-2
AT2G01250	AT2G34480	19	Ribosomal protein L30/L7 family protein	Ribosomal protein L18ae/LX family protein
AT1G79040	AT5G01530	19	photosystem II subunit R	light harvesting complex photosystem II
AT1G78630	AT5G14910	19	Ribosomal protein L13 family protein	Heavy metal transport/detoxification superfamily protein
AT1G74470	AT3G56940	19	Pyridine nucleotide-disulphide oxidoreductase family protein	dicarboxylate diiron protein, putative (Crd1)
AT1G72370	AT4G31700	19	40s ribosomal protein SA	ribosomal protein S6
AT1G72370	AT3G60770	19	40s ribosomal protein SA	Ribosomal protein S13/S15
AT1G72370	AT3G05590	19	40s ribosomal protein SA	ribosomal protein L18
AT1G72370	AT3G04840	19	40s ribosomal protein SA	Ribosomal protein S3Ae
AT1G68590	AT3G56910	19	Ribosomal protein PSRP-3/Ycf65	plastid-specific 50S ribosomal protein 5
AT1G68010	AT5G09660	19	hydroxypyruvate reductase	peroxisomal NAD-malate dehydrogenase 2
AT1G67740	AT4G02770	19	photosystem II BY	photosystem I subunit D-1
AT1G67740	AT3G50820	19	photosystem II BY	photosystem II subunit O-2
AT1G64510	AT5G14320	19	Translation elongation factor EF1B/ribosomal protein S6 family protein	Ribosomal protein S13/S18 family
AT1G64510	AT3G13120	19	Translation elongation factor EF1B/ribosomal protein S6 family protein	Ribosomal protein S10p/S20e family protein
AT1G64510	AT1G78630	19	Translation elongation factor EF1B/ribosomal protein S6 family protein	Ribosomal protein L13 family protein
AT1G61520	AT3G16140	19	photosystem I light harvesting complex gene 3	photosystem I subunit H-1
AT1G55670	AT4G05180	19	photosystem I subunit G	photosystem II subunit Q-2
AT1G55670	AT3G54890	19	photosystem I subunit G	photosystem I light harvesting complex gene 1
AT1G55670	AT3G47470	19	photosystem I subunit G	light-harvesting chlorophyll-protein complex I subunit A4
AT1G55670	AT3G21055	19	photosystem I subunit G	photosystem II subunit T
AT1G55670	AT1G79040	19	photosystem I subunit G	photosystem II subunit R
AT1G55670	AT1G61520	19	photosystem I subunit G	photosystem I light harvesting complex gene 3
AT1G54780	AT4G21280	19	thylakoid lumen 18.3 kDa protein	photosystem II subunit QA
AT1G53540	AT3G46230	19	HSP20-like chaperones superfamily protein	heat shock protein 17.4
AT1G52230	AT3G56940	19	photosystem I subunit H2	dicarboxylate diiron protein, putative (Crd1)
AT1G52230	AT3G16140	19	photosystem I subunit H2	photosystem I subunit H-1
AT1G48350	AT5G14320	19	Ribosomal L18p/L5e family protein	Ribosomal protein S13/S18 family
AT1G48350	AT3G62030	19	Ribosomal L18p/L5e family protein	rotamase CYP 4
AT1G48350	AT3G56910	19	Ribosomal L18p/L5e family protein	plastid-specific 50S ribosomal protein 5
AT1G48350	AT3G44890	19	Ribosomal L18p/L5e family protein	ribosomal protein L9
AT1G48350	AT2G43030	19	Ribosomal L18p/L5e family protein	Ribosomal protein L3 family protein
AT1G32060	AT3G55800	19	phosphoribulokinase	sedoheptulose-bisphosphatase
AT1G31330	AT1G60950	19	photosystem I subunit F	2Fe-2S ferredoxin-like superfamily protein
AT1G31330	AT1G52230	19	photosystem I subunit F	photosystem I subunit H2
AT1G29070	AT3G54210	19	Ribosomal protein L34	Ribosomal protein L17 family protein
AT1G26880	AT5G16130	19	Ribosomal protein L34e superfamily protein	Ribosomal protein S7e family protein
AT1G26880	AT4G29410	19	Ribosomal protein L34e superfamily protein	Ribosomal L28e protein family
AT1G26880	AT3G55280	19	Ribosomal protein L34e superfamily protein	ribosomal protein L23AB
AT1G26880	AT3G06680	19	Ribosomal protein L34e superfamily protein	Ribosomal L29e protein family
AT1G26880	AT3G05590	19	Ribosomal protein L34e superfamily protein	ribosomal protein L18
AT1G26880	AT3G05560	19	Ribosomal protein L34e superfamily protein	Ribosomal L22e protein family
AT1G20340	AT5G64040	19	Cupredoxin superfamily protein	photosystem I reaction center subunit PSI-N, chloroplast, putative / PSI-N, putative (PSAN)
AT1G20340	AT4G03280	19	Cupredoxin superfamily protein	photosynthetic electron transfer C
AT1G18540	AT5G16130	19	Ribosomal protein L6 family protein	Ribosomal protein S7e family protein
AT1G15820	AT5G13630	19	light harvesting complex photosystem II subunit 6	magnesium-chelatase subunit chlH, chloroplast, putative / Mg-protoporphyrin IX chelatase, putative (CHLH)
AT1G15820	AT4G28750	19	light harvesting complex photosystem II subunit 6	Photosystem I reaction centre subunit IV / PsaE protein
AT1G15820	AT4G21280	19	light harvesting complex photosystem II subunit 6	photosystem II subunit QA
AT1G15820	AT4G12800	19	light harvesting complex photosystem II subunit 6	photosystem I subunit l
AT1G15820	AT3G56940	19	light harvesting complex photosystem II subunit 6	dicarboxylate diiron protein, putative (Crd1)
AT1G15820	AT1G31330	19	light harvesting complex photosystem II subunit 6	photosystem I subunit F
AT1G12900	AT4G21280	19	glyceraldehyde 3-phosphate dehydrogenase A subunit 2	photosystem II subunit QA
AT1G12900	AT3G56940	19	glyceraldehyde 3-phosphate dehydrogenase A subunit 2	dicarboxylate diiron protein, putative (Crd1)
AT1G12900	AT3G55800	19	glyceraldehyde 3-phosphate dehydrogenase A subunit 2	sedoheptulose-bisphosphatase
AT1G12900	AT1G67740	19	glyceraldehyde 3-phosphate dehydrogenase A subunit 2	photosystem II BY
AT1G08380	AT3G56940	19	photosystem I subunit O	dicarboxylate diiron protein, putative (Crd1)
AT1G08380	AT2G39730	19	photosystem I subunit O	rubisco activase
AT1G07320	AT3G15190	19	ribosomal protein L4	chloroplast 30S ribosomal protein S20, putative
AT1G07070	AT3G23390	19	Ribosomal protein L35Ae family protein	Zinc-binding ribosomal protein family protein
AT1G07070	AT2G36170	19	Ribosomal protein L35Ae family protein	Ubiquitin supergroup;Ribosomal protein L40e
AT1G07070	AT1G26880	19	Ribosomal protein L35Ae family protein	Ribosomal protein L34e superfamily protein
AT1G06680	AT5G64040	19	photosystem II subunit P-1	photosystem I reaction center subunit PSI-N, chloroplast, putative / PSI-N, putative (PSAN)
AT1G06680	AT3G21055	19	photosystem II subunit P-1	photosystem II subunit T
AT1G06680	AT3G16140	19	photosystem II subunit P-1	photosystem I subunit H-1
AT1G06680	AT2G39730	19	photosystem II subunit P-1	rubisco activase
AT1G06680	AT1G20340	19	photosystem II subunit P-1	Cupredoxin superfamily protein
AT1G04820	AT1G50010	19	tubulin alpha-4 chain	tubulin alpha-2 chain
AT1G03130	AT3G54890	19	photosystem I subunit D-2	photosystem I light harvesting complex gene 1
ATCG00420	ATCG00430	18	NADH dehydrogenase subunit J	photosystem II reaction center protein G
AT5G54270	AT5G64040	18	light-harvesting chlorophyll B-binding protein 3	photosystem I reaction center subunit PSI-N, chloroplast, putative / PSI-N, putative (PSAN)
AT5G16130	AT5G61170	18	Ribosomal protein S7e family protein	Ribosomal protein S19e family protein
AT5G13510	AT5G29771	18	Ribosomal protein L10 family protein	-
AT4G29410	AT5G56710	18	Ribosomal L28e protein family	Ribosomal protein L31e family protein
AT4G26230	AT5G56710	18	Ribosomal protein L31e family protein	Ribosomal protein L31e family protein
AT4G21280	AT4G28750	18	photosystem II subunit QA	Photosystem I reaction centre subunit IV / PsaE protein
AT4G16720	AT5G27850	18	Ribosomal protein L23/L15e family protein	Ribosomal protein L18e/L15 superfamily protein
AT4G14320	AT5G56710	18	Zinc-binding ribosomal protein family protein	Ribosomal protein L31e family protein
AT4G12800	AT5G01530	18	photosystem I subunit l	light harvesting complex photosystem II
AT4G12800	AT4G28750	18	photosystem I subunit l	Photosystem I reaction centre subunit IV / PsaE protein
AT4G10340	AT4G28750	18	light harvesting complex of photosystem II 5	Photosystem I reaction centre subunit IV / PsaE protein
AT4G09650	AT4G21280	18	ATP synthase delta-subunit gene	photosystem II subunit QA
AT4G05180	AT5G19940	18	photosystem II subunit Q-2	Plastid-lipid associated protein PAP / fibrillin family protein
AT4G05180	AT4G28750	18	photosystem II subunit Q-2	Photosystem I reaction centre subunit IV / PsaE protein
AT4G01150	AT5G66570	18	-	PS II oxygen-evolving complex 1
AT4G01150	AT5G01530	18	-	light harvesting complex photosystem II
AT3G62870	AT4G16720	18	Ribosomal protein L7Ae/L30e/S12e/Gadd45 family protein	Ribosomal protein L23/L15e family protein
AT3G62030	AT5G29771	18	rotamase CYP 4	-
AT3G60770	AT4G14320	18	Ribosomal protein S13/S15	Zinc-binding ribosomal protein family protein
AT3G56940	AT4G21280	18	dicarboxylate diiron protein, putative (Crd1)	photosystem II subunit QA
AT3G56340	AT5G16130	18	Ribosomal protein S26e family protein	Ribosomal protein S7e family protein
AT3G54210	AT5G13510	18	Ribosomal protein L17 family protein	Ribosomal protein L10 family protein
AT3G54210	AT3G56910	18	Ribosomal protein L17 family protein	plastid-specific 50S ribosomal protein 5
AT3G47470	AT5G64040	18	light-harvesting chlorophyll-protein complex I subunit A4	photosystem I reaction center subunit PSI-N, chloroplast, putative / PSI-N, putative (PSAN)
AT3G47470	AT4G12800	18	light-harvesting chlorophyll-protein complex I subunit A4	photosystem I subunit l
AT3G26650	AT3G47470	18	glyceraldehyde 3-phosphate dehydrogenase A subunit	light-harvesting chlorophyll-protein complex I subunit A4
AT3G25920	AT5G47190	18	ribosomal protein L15	Ribosomal protein L19 family protein
AT3G25920	AT3G54210	18	ribosomal protein L15	Ribosomal protein L17 family protein
AT3G23390	AT4G29410	18	Zinc-binding ribosomal protein family protein	Ribosomal L28e protein family
AT3G23390	AT3G55280	18	Zinc-binding ribosomal protein family protein	ribosomal protein L23AB
AT3G21055	AT5G66570	18	photosystem II subunit T	PS II oxygen-evolving complex 1
AT3G21055	AT5G01530	18	photosystem II subunit T	light harvesting complex photosystem II
AT3G21055	AT4G05180	18	photosystem II subunit T	photosystem II subunit Q-2
AT3G19710	AT5G23010	18	branched-chain aminotransferase4	methylthioalkylmalate synthase 1
AT3G19710	AT4G13770	18	branched-chain aminotransferase4	cytochrome P450, family 83, subfamily A, polypeptide 1
AT3G19710	AT3G58990	18	branched-chain aminotransferase4	isopropylmalate isomerase 1
AT3G18600	AT3G44750	18	P-loop containing nucleoside triphosphate hydrolases superfamily protein	histone deacetylase 3
AT3G16140	AT5G54270	18	photosystem I subunit H-1	light-harvesting chlorophyll B-binding protein 3
AT3G16140	AT4G28750	18	photosystem I subunit H-1	Photosystem I reaction centre subunit IV / PsaE protein
AT3G16080	AT3G60770	18	Zinc-binding ribosomal protein family protein	Ribosomal protein S13/S15
AT3G15190	AT3G54210	18	chloroplast 30S ribosomal protein S20, putative	Ribosomal protein L17 family protein
AT3G13120	AT3G25920	18	Ribosomal protein S10p/S20e family protein	ribosomal protein L15
AT3G11510	AT5G61170	18	Ribosomal protein S11 family protein	Ribosomal protein S19e family protein
AT3G11510	AT4G31700	18	Ribosomal protein S11 family protein	ribosomal protein S6
AT3G07110	AT4G17390	18	Ribosomal protein L13 family protein	Ribosomal protein L23/L15e family protein
AT3G07110	AT4G00100	18	Ribosomal protein L13 family protein	ribosomal protein S13A
AT3G06680	AT3G16080	18	Ribosomal L29e protein family	Zinc-binding ribosomal protein family protein
AT3G05590	AT4G17390	18	ribosomal protein L18	Ribosomal protein L23/L15e family protein
AT3G05590	AT3G07110	18	ribosomal protein L18	Ribosomal protein L13 family protein
AT3G05560	AT3G23390	18	Ribosomal L22e protein family	Zinc-binding ribosomal protein family protein
AT3G05560	AT3G16080	18	Ribosomal L22e protein family	Zinc-binding ribosomal protein family protein
AT3G04840	AT4G16720	18	Ribosomal protein S3Ae	Ribosomal protein L23/L15e family protein
AT3G04840	AT3G60770	18	Ribosomal protein S3Ae	Ribosomal protein S13/S15
AT2G47610	AT3G07110	18	Ribosomal protein L7Ae/L30e/S12e/Gadd45 family protein	Ribosomal protein L13 family protein
AT2G43100	AT4G13770	18	isopropylmalate isomerase 2	cytochrome P450, family 83, subfamily A, polypeptide 1
AT2G39460	AT3G23390	18	ribosomal protein L23AA	Zinc-binding ribosomal protein family protein
AT2G37660	AT3G48730	18	NAD(P)-binding Rossmann-fold superfamily protein	glutamate-1-semialdehyde 2,1-aminomutase 2
AT2G37660	AT3G44890	18	NAD(P)-binding Rossmann-fold superfamily protein	ribosomal protein L9
AT2G36170	AT3G59540	18	Ubiquitin supergroup;Ribosomal protein L40e	Ribosomal L38e protein family
AT2G36170	AT3G02080	18	Ubiquitin supergroup;Ribosomal protein L40e	Ribosomal protein S19e family protein
AT2G34480	AT3G04840	18	Ribosomal protein L18ae/LX family protein	Ribosomal protein S3Ae
AT2G33450	AT3G15190	18	Ribosomal L28 family	chloroplast 30S ribosomal protein S20, putative
AT2G33450	AT3G13120	18	Ribosomal L28 family	Ribosomal protein S10p/S20e family protein
AT2G32060	AT3G05560	18	Ribosomal protein L7Ae/L30e/S12e/Gadd45 family protein	Ribosomal L22e protein family
AT2G32060	AT2G36620	18	Ribosomal protein L7Ae/L30e/S12e/Gadd45 family protein	ribosomal protein L24
AT2G30570	AT4G28750	18	photosystem II reaction center W	Photosystem I reaction centre subunit IV / PsaE protein
AT2G30570	AT4G03280	18	photosystem II reaction center W	photosynthetic electron transfer C
AT2G30570	AT3G47470	18	photosystem II reaction center W	light-harvesting chlorophyll-protein complex I subunit A4
AT2G29500	AT3G46230	18	HSP20-like chaperones superfamily protein	heat shock protein 17.4
AT2G27710	AT4G31700	18	60S acidic ribosomal protein family	ribosomal protein S6
AT2G27530	AT2G36170	18	Ribosomal protein L1p/L10e family	Ubiquitin supergroup;Ribosomal protein L40e
AT2G20450	AT2G32060	18	Ribosomal protein L14	Ribosomal protein L7Ae/L30e/S12e/Gadd45 family protein
AT2G19730	AT4G14320	18	Ribosomal L28e protein family	Zinc-binding ribosomal protein family protein
AT2G19730	AT3G53020	18	Ribosomal L28e protein family	Ribosomal protein L24e family protein
AT2G19730	AT3G23390	18	Ribosomal L28e protein family	Zinc-binding ribosomal protein family protein
AT2G19730	AT3G02080	18	Ribosomal L28e protein family	Ribosomal protein S19e family protein
AT2G19730	AT2G39460	18	Ribosomal L28e protein family	ribosomal protein L23AA
AT2G19730	AT2G36170	18	Ribosomal L28e protein family	Ubiquitin supergroup;Ribosomal protein L40e
AT2G06520	AT4G21280	18	photosystem II subunit X	photosystem II subunit QA
AT2G06520	AT4G03280	18	photosystem II subunit X	photosynthetic electron transfer C
AT2G06520	AT4G02770	18	photosystem II subunit X	photosystem I subunit D-1
AT2G06520	AT3G54890	18	photosystem II subunit X	photosystem I light harvesting complex gene 1
AT2G01250	AT3G23390	18	Ribosomal protein L30/L7 family protein	Zinc-binding ribosomal protein family protein
AT2G01250	AT3G11510	18	Ribosomal protein L30/L7 family protein	Ribosomal protein S11 family protein
AT2G01250	AT3G05560	18	Ribosomal protein L30/L7 family protein	Ribosomal L22e protein family
AT2G01250	AT2G27710	18	Ribosomal protein L30/L7 family protein	60S acidic ribosomal protein family
AT2G01250	AT2G19730	18	Ribosomal protein L30/L7 family protein	Ribosomal L28e protein family
AT1G79850	AT5G13510	18	ribosomal protein S17	Ribosomal protein L10 family protein
AT1G79040	AT4G12800	18	photosystem II subunit R	photosystem I subunit l
AT1G79040	AT4G03280	18	photosystem II subunit R	photosynthetic electron transfer C
AT1G78630	AT3G54210	18	Ribosomal protein L13 family protein	Ribosomal protein L17 family protein
AT1G78630	AT3G25920	18	Ribosomal protein L13 family protein	ribosomal protein L15
AT1G78630	AT3G15190	18	Ribosomal protein L13 family protein	chloroplast 30S ribosomal protein S20, putative
AT1G78630	AT1G79850	18	Ribosomal protein L13 family protein	ribosomal protein S17
AT1G75690	AT3G50820	18	DnaJ/Hsp40 cysteine-rich domain superfamily protein	photosystem II subunit O-2
AT1G72370	AT5G61170	18	40s ribosomal protein SA	Ribosomal protein S19e family protein
AT1G72370	AT5G16130	18	40s ribosomal protein SA	Ribosomal protein S7e family protein
AT1G72370	AT2G01250	18	40s ribosomal protein SA	Ribosomal protein L30/L7 family protein
AT1G67740	AT3G47470	18	photosystem II BY	light-harvesting chlorophyll-protein complex I subunit A4
AT1G67740	AT2G46820	18	photosystem II BY	photosystem I P subunit
AT1G67430	AT1G72370	18	Ribosomal protein L22p/L17e family protein	40s ribosomal protein SA
AT1G64510	AT5G47190	18	Translation elongation factor EF1B/ribosomal protein S6 family protein	Ribosomal protein L19 family protein
AT1G64510	AT5G13510	18	Translation elongation factor EF1B/ribosomal protein S6 family protein	Ribosomal protein L10 family protein
AT1G64510	AT4G01310	18	Translation elongation factor EF1B/ribosomal protein S6 family protein	Ribosomal L5P family protein
AT1G64510	AT2G33800	18	Translation elongation factor EF1B/ribosomal protein S6 family protein	Ribosomal protein S5 family protein
AT1G64510	AT2G33450	18	Translation elongation factor EF1B/ribosomal protein S6 family protein	Ribosomal L28 family
AT1G64510	AT1G75350	18	Translation elongation factor EF1B/ribosomal protein S6 family protein	Ribosomal protein L31
AT1G61520	AT5G64040	18	photosystem I light harvesting complex gene 3	photosystem I reaction center subunit PSI-N, chloroplast, putative / PSI-N, putative (PSAN)
AT1G55670	AT3G16140	18	photosystem I subunit G	photosystem I subunit H-1
AT1G55490	AT5G55220	18	chaperonin 60 beta	trigger factor type chaperone family protein
AT1G54780	AT3G56940	18	thylakoid lumen 18.3 kDa protein	dicarboxylate diiron protein, putative (Crd1)
AT1G54780	AT2G06520	18	thylakoid lumen 18.3 kDa protein	photosystem II subunit X
AT1G52230	AT5G66570	18	photosystem I subunit H2	PS II oxygen-evolving complex 1
AT1G52230	AT5G01530	18	photosystem I subunit H2	light harvesting complex photosystem II
AT1G52230	AT4G28750	18	photosystem I subunit H2	Photosystem I reaction centre subunit IV / PsaE protein
AT1G52230	AT3G08940	18	photosystem I subunit H2	light harvesting complex photosystem II
AT1G48630	AT5G61170	18	receptor for activated C kinase 1B	Ribosomal protein S19e family protein
AT1G48350	AT5G29771	18	Ribosomal L18p/L5e family protein	-
AT1G48350	AT3G25920	18	Ribosomal L18p/L5e family protein	ribosomal protein L15
AT1G48350	AT1G79850	18	Ribosomal L18p/L5e family protein	ribosomal protein S17
AT1G48350	AT1G68590	18	Ribosomal L18p/L5e family protein	Ribosomal protein PSRP-3/Ycf65
AT1G32990	AT4G01310	18	plastid ribosomal protein l11	Ribosomal L5P family protein
AT1G32990	AT3G56910	18	plastid ribosomal protein l11	plastid-specific 50S ribosomal protein 5
AT1G32990	AT3G44890	18	plastid ribosomal protein l11	ribosomal protein L9
AT1G32990	AT3G11630	18	plastid ribosomal protein l11	Thioredoxin superfamily protein
AT1G31330	AT3G54890	18	photosystem I subunit F	photosystem I light harvesting complex gene 1
AT1G31330	AT2G39730	18	photosystem I subunit F	rubisco activase
AT1G31330	AT2G30570	18	photosystem I subunit F	photosystem II reaction center W
AT1G31330	AT1G79040	18	photosystem I subunit F	photosystem II subunit R
AT1G30380	AT4G03280	18	photosystem I subunit K	photosynthetic electron transfer C
AT1G30380	AT4G01150	18	photosystem I subunit K	-
AT1G29070	AT5G13510	18	Ribosomal protein L34	Ribosomal protein L10 family protein
AT1G29070	AT3G15190	18	Ribosomal protein L34	chloroplast 30S ribosomal protein S20, putative
AT1G29070	AT1G74970	18	Ribosomal protein L34	ribosomal protein S9
AT1G27730	AT2G38470	18	salt tolerance zinc finger	WRKY DNA-binding protein 33
AT1G27400	AT5G22440	18	Ribosomal protein L22p/L17e family protein	Ribosomal protein L1p/L10e family
AT1G27400	AT3G23390	18	Ribosomal protein L22p/L17e family protein	Zinc-binding ribosomal protein family protein
AT1G26880	AT5G61170	18	Ribosomal protein L34e superfamily protein	Ribosomal protein S19e family protein
AT1G26880	AT1G34030	18	Ribosomal protein L34e superfamily protein	Ribosomal protein S13/S18 family
AT1G22780	AT3G16080	18	Ribosomal protein S13/S18 family	Zinc-binding ribosomal protein family protein
AT1G20440	AT1G20450	18	cold-regulated 47	Dehydrin family protein
AT1G20340	AT4G21280	18	Cupredoxin superfamily protein	photosystem II subunit QA
AT1G20340	AT4G01150	18	Cupredoxin superfamily protein	-
AT1G20340	AT2G39730	18	Cupredoxin superfamily protein	rubisco activase
AT1G20340	AT1G61520	18	Cupredoxin superfamily protein	photosystem I light harvesting complex gene 3
AT1G20340	AT1G55670	18	Cupredoxin superfamily protein	photosystem I subunit G
AT1G18080	AT4G31700	18	Transducin/WD40 repeat-like superfamily protein	ribosomal protein S6
AT1G18080	AT2G47610	18	Transducin/WD40 repeat-like superfamily protein	Ribosomal protein L7Ae/L30e/S12e/Gadd45 family protein
AT1G18080	AT2G34480	18	Transducin/WD40 repeat-like superfamily protein	Ribosomal protein L18ae/LX family protein
AT1G18080	AT2G27710	18	Transducin/WD40 repeat-like superfamily protein	60S acidic ribosomal protein family
AT1G15820	AT4G10340	18	light harvesting complex photosystem II subunit 6	light harvesting complex of photosystem II 5
AT1G15820	AT2G06520	18	light harvesting complex photosystem II subunit 6	photosystem II subunit X
AT1G15820	AT1G54780	18	light harvesting complex photosystem II subunit 6	thylakoid lumen 18.3 kDa protein
AT1G14150	AT5G58260	18	PsbQ-like 2	oxidoreductases, acting on NADH or NADPH, quinone or similar compound as acceptor
AT1G09340	AT4G37930	18	chloroplast RNA binding	serine transhydroxymethyltransferase 1
AT1G08380	AT4G01150	18	photosystem I subunit O	-
AT1G08380	AT1G54780	18	photosystem I subunit O	thylakoid lumen 18.3 kDa protein
AT1G08360	AT2G36170	18	Ribosomal protein L1p/L10e family	Ubiquitin supergroup;Ribosomal protein L40e
AT1G07070	AT3G47370	18	Ribosomal protein L35Ae family protein	Ribosomal protein S10p/S20e family protein
AT1G06680	AT4G02770	18	photosystem II subunit P-1	photosystem I subunit D-1
AT1G06680	AT1G54780	18	photosystem II subunit P-1	thylakoid lumen 18.3 kDa protein
AT1G06680	AT1G12900	18	photosystem II subunit P-1	glyceraldehyde 3-phosphate dehydrogenase A subunit 2
AT1G05190	AT4G01310	18	Ribosomal protein L6 family	Ribosomal L5P family protein
AT1G04820	AT4G14960	18	tubulin alpha-4 chain	Tubulin/FtsZ family protein
AT1G04480	AT3G16080	18	Ribosomal protein L14p/L23e family protein	Zinc-binding ribosomal protein family protein
AT1G04270	AT4G00100	18	cytosolic ribosomal protein S15	ribosomal protein S13A
AT1G03130	AT1G67740	18	photosystem I subunit D-2	photosystem II BY
AT5G64840	AT5G67030	17	general control non-repressible 5	zeaxanthin epoxidase (ZEP) (ABA1)
AT5G56710	AT5G64140	17	Ribosomal protein L31e family protein	ribosomal protein S28
AT5G35970	AT5G67030	17	P-loop containing nucleoside triphosphate hydrolases superfamily protein	zeaxanthin epoxidase (ZEP) (ABA1)
AT5G16130	AT5G56710	17	Ribosomal protein S7e family protein	Ribosomal protein L31e family protein
AT5G14910	AT5G47190	17	Heavy metal transport/detoxification superfamily protein	Ribosomal protein L19 family protein
AT5G01530	AT5G54270	17	light harvesting complex photosystem II	light-harvesting chlorophyll B-binding protein 3
AT4G38970	AT5G46110	17	fructose-bisphosphate aldolase 2	Glucose-6-phosphate/phosphate translocator-related
AT4G32260	AT4G37930	17	ATPase, F0 complex, subunit B/B', bacterial/chloroplast	serine transhydroxymethyltransferase 1
AT4G28750	AT5G54270	17	Photosystem I reaction centre subunit IV / PsaE protein	light-harvesting chlorophyll B-binding protein 3
AT4G21280	AT5G66570	17	photosystem II subunit QA	PS II oxygen-evolving complex 1
AT4G21280	AT5G01530	17	photosystem II subunit QA	light harvesting complex photosystem II
AT4G21280	AT4G32260	17	photosystem II subunit QA	ATPase, F0 complex, subunit B/B', bacterial/chloroplast
AT4G10480	AT5G61170	17	Nascent polypeptide-associated complex (NAC), alpha subunit family protein	Ribosomal protein S19e family protein
AT4G05180	AT4G21280	17	photosystem II subunit Q-2	photosystem II subunit QA
AT4G03280	AT4G37930	17	photosynthetic electron transfer C	serine transhydroxymethyltransferase 1
AT4G03280	AT4G28750	17	photosynthetic electron transfer C	Photosystem I reaction centre subunit IV / PsaE protein
AT4G03280	AT4G04640	17	photosynthetic electron transfer C	ATPase, F1 complex, gamma subunit protein
AT4G02770	AT5G66570	17	photosystem I subunit D-1	PS II oxygen-evolving complex 1
AT4G02770	AT4G21280	17	photosystem I subunit D-1	photosystem II subunit QA
AT4G02270	AT5G67400	17	root hair specific 13	root hair specific 19
AT4G01150	AT5G46110	17	-	Glucose-6-phosphate/phosphate translocator-related
AT4G01050	AT5G46110	17	thylakoid rhodanese-like	Glucose-6-phosphate/phosphate translocator-related
AT4G00100	AT5G61170	17	ribosomal protein S13A	Ribosomal protein S19e family protein
AT3G62030	AT4G02530	17	rotamase CYP 4	chloroplast thylakoid lumen protein
AT3G60770	AT5G16130	17	Ribosomal protein S13/S15	Ribosomal protein S7e family protein
AT3G56940	AT5G13630	17	dicarboxylate diiron protein, putative (Crd1)	magnesium-chelatase subunit chlH, chloroplast, putative / Mg-protoporphyrin IX chelatase, putative (CHLH)
AT3G56290	AT5G24120	17	-	sigma factor E
AT3G55800	AT5G09660	17	sedoheptulose-bisphosphatase	peroxisomal NAD-malate dehydrogenase 2
AT3G55800	AT4G37930	17	sedoheptulose-bisphosphatase	serine transhydroxymethyltransferase 1
AT3G55280	AT5G22440	17	ribosomal protein L23AB	Ribosomal protein L1p/L10e family
AT3G55280	AT4G31700	17	ribosomal protein L23AB	ribosomal protein S6
AT3G54890	AT4G02770	17	photosystem I light harvesting complex gene 1	photosystem I subunit D-1
AT3G54500	AT5G06980	17	-	-
AT3G54210	AT5G29771	17	Ribosomal protein L17 family protein	-
AT3G54210	AT5G14910	17	Ribosomal protein L17 family protein	Heavy metal transport/detoxification superfamily protein
AT3G53020	AT4G16720	17	Ribosomal protein L24e family protein	Ribosomal protein L23/L15e family protein
AT3G52580	AT4G29410	17	Ribosomal protein S11 family protein	Ribosomal L28e protein family
AT3G52150	AT5G08280	17	RNA-binding (RRM/RBD/RNP motifs) family protein	hydroxymethylbilane synthase
AT3G48930	AT5G56710	17	Nucleic acid-binding, OB-fold-like protein	Ribosomal protein L31e family protein
AT3G48730	AT4G01310	17	glutamate-1-semialdehyde 2,1-aminomutase 2	Ribosomal L5P family protein
AT3G47470	AT4G28750	17	light-harvesting chlorophyll-protein complex I subunit A4	Photosystem I reaction centre subunit IV / PsaE protein
AT3G44890	AT5G47190	17	ribosomal protein L9	Ribosomal protein L19 family protein
AT3G44890	AT4G01310	17	ribosomal protein L9	Ribosomal L5P family protein
AT3G25920	AT5G13510	17	ribosomal protein L15	Ribosomal protein L10 family protein
AT3G25520	AT5G39740	17	ribosomal protein L5	ribosomal protein L5 B
AT3G23390	AT4G26230	17	Zinc-binding ribosomal protein family protein	Ribosomal protein L31e family protein
AT3G23390	AT3G56340	17	Zinc-binding ribosomal protein family protein	Ribosomal protein S26e family protein
AT3G23390	AT3G48930	17	Zinc-binding ribosomal protein family protein	Nucleic acid-binding, OB-fold-like protein
AT3G21055	AT4G28750	17	photosystem II subunit T	Photosystem I reaction centre subunit IV / PsaE protein
AT3G18600	AT4G25630	17	P-loop containing nucleoside triphosphate hydrolases superfamily protein	fibrillarin 2
AT3G16140	AT4G03280	17	photosystem I subunit H-1	photosynthetic electron transfer C
AT3G16140	AT4G01150	17	photosystem I subunit H-1	-
AT3G16080	AT5G61170	17	Zinc-binding ribosomal protein family protein	Ribosomal protein S19e family protein
AT3G16080	AT4G14320	17	Zinc-binding ribosomal protein family protein	Zinc-binding ribosomal protein family protein
AT3G15190	AT5G14320	17	chloroplast 30S ribosomal protein S20, putative	Ribosomal protein S13/S18 family
AT3G15190	AT4G01310	17	chloroplast 30S ribosomal protein S20, putative	Ribosomal L5P family protein
AT3G15190	AT3G44890	17	chloroplast 30S ribosomal protein S20, putative	ribosomal protein L9
AT3G15190	AT3G25920	17	chloroplast 30S ribosomal protein S20, putative	ribosomal protein L15
AT3G13120	AT5G14910	17	Ribosomal protein S10p/S20e family protein	Heavy metal transport/detoxification superfamily protein
AT3G13120	AT5G14320	17	Ribosomal protein S10p/S20e family protein	Ribosomal protein S13/S18 family
AT3G13120	AT4G01310	17	Ribosomal protein S10p/S20e family protein	Ribosomal L5P family protein
AT3G13120	AT3G15190	17	Ribosomal protein S10p/S20e family protein	chloroplast 30S ribosomal protein S20, putative
AT3G11510	AT5G16130	17	Ribosomal protein S11 family protein	Ribosomal protein S7e family protein
AT3G10610	AT4G29410	17	Ribosomal S17 family protein	Ribosomal L28e protein family
AT3G07110	AT4G31700	17	Ribosomal protein L13 family protein	ribosomal protein S6
AT3G05590	AT5G02870	17	ribosomal protein L18	Ribosomal protein L4/L1 family
AT3G05590	AT4G16720	17	ribosomal protein L18	Ribosomal protein L23/L15e family protein
AT3G05590	AT3G16080	17	ribosomal protein L18	Zinc-binding ribosomal protein family protein
AT3G05560	AT5G61170	17	Ribosomal L22e protein family	Ribosomal protein S19e family protein
AT3G05560	AT5G16130	17	Ribosomal L22e protein family	Ribosomal protein S7e family protein
AT3G05560	AT4G31700	17	Ribosomal L22e protein family	ribosomal protein S6
AT3G05560	AT4G17390	17	Ribosomal L22e protein family	Ribosomal protein L23/L15e family protein
AT3G05560	AT3G07110	17	Ribosomal L22e protein family	Ribosomal protein L13 family protein
AT3G05560	AT3G05590	17	Ribosomal L22e protein family	ribosomal protein L18
AT3G04840	AT5G52650	17	Ribosomal protein S3Ae	RNA binding Plectin/S10 domain-containing protein
AT3G04840	AT5G02870	17	Ribosomal protein S3Ae	Ribosomal protein L4/L1 family
AT3G04840	AT3G55280	17	Ribosomal protein S3Ae	ribosomal protein L23AB
AT2G47610	AT4G31700	17	Ribosomal protein L7Ae/L30e/S12e/Gadd45 family protein	ribosomal protein S6
AT2G46820	AT5G01530	17	photosystem I P subunit	light harvesting complex photosystem II
AT2G46820	AT3G21055	17	photosystem I P subunit	photosystem II subunit T
AT2G43030	AT3G54210	17	Ribosomal protein L3 family protein	Ribosomal protein L17 family protein
AT2G39730	AT5G54270	17	rubisco activase	light-harvesting chlorophyll B-binding protein 3
AT2G39730	AT4G38970	17	rubisco activase	fructose-bisphosphate aldolase 2
AT2G39730	AT4G03280	17	rubisco activase	photosynthetic electron transfer C
AT2G36620	AT5G16130	17	ribosomal protein L24	Ribosomal protein S7e family protein
AT2G36620	AT3G16080	17	ribosomal protein L24	Zinc-binding ribosomal protein family protein
AT2G36620	AT3G07110	17	ribosomal protein L24	Ribosomal protein L13 family protein
AT2G36170	AT5G27850	17	Ubiquitin supergroup;Ribosomal protein L40e	Ribosomal protein L18e/L15 superfamily protein
AT2G36170	AT5G23740	17	Ubiquitin supergroup;Ribosomal protein L40e	ribosomal protein S11-beta
AT2G36170	AT3G55280	17	Ubiquitin supergroup;Ribosomal protein L40e	ribosomal protein L23AB
AT2G36170	AT3G48930	17	Ubiquitin supergroup;Ribosomal protein L40e	Nucleic acid-binding, OB-fold-like protein
AT2G34480	AT3G09200	17	Ribosomal protein L18ae/LX family protein	Ribosomal protein L10 family protein
AT2G34480	AT2G39460	17	Ribosomal protein L18ae/LX family protein	ribosomal protein L23AA
AT2G33800	AT3G54210	17	Ribosomal protein S5 family protein	Ribosomal protein L17 family protein
AT2G33800	AT3G15190	17	Ribosomal protein S5 family protein	chloroplast 30S ribosomal protein S20, putative
AT2G33450	AT5G47190	17	Ribosomal L28 family	Ribosomal protein L19 family protein
AT2G33450	AT2G37660	17	Ribosomal L28 family	NAD(P)-binding Rossmann-fold superfamily protein
AT2G32060	AT5G16130	17	Ribosomal protein L7Ae/L30e/S12e/Gadd45 family protein	Ribosomal protein S7e family protein
AT2G32060	AT4G10480	17	Ribosomal protein L7Ae/L30e/S12e/Gadd45 family protein	Nascent polypeptide-associated complex (NAC), alpha subunit family protein
AT2G32060	AT3G60770	17	Ribosomal protein L7Ae/L30e/S12e/Gadd45 family protein	Ribosomal protein S13/S15
AT2G32060	AT3G58700	17	Ribosomal protein L7Ae/L30e/S12e/Gadd45 family protein	Ribosomal L5P family protein
AT2G30570	AT4G05180	17	photosystem II reaction center W	photosystem II subunit Q-2
AT2G30570	AT3G54890	17	photosystem II reaction center W	photosystem I light harvesting complex gene 1
AT2G30570	AT3G21055	17	photosystem II reaction center W	photosystem II subunit T
AT2G27710	AT4G00100	17	60S acidic ribosomal protein family	ribosomal protein S13A
AT2G27710	AT3G07110	17	60S acidic ribosomal protein family	Ribosomal protein L13 family protein
AT2G26500	AT4G21280	17	cytochrome b6f complex subunit (petM), putative	photosystem II subunit QA
AT2G25210	AT3G23390	17	Ribosomal protein L39 family protein	Zinc-binding ribosomal protein family protein
AT2G19730	AT4G00100	17	Ribosomal L28e protein family	ribosomal protein S13A
AT2G19730	AT3G56340	17	Ribosomal L28e protein family	Ribosomal protein S26e family protein
AT2G19730	AT2G37190	17	Ribosomal L28e protein family	Ribosomal protein L11 family protein
AT2G19730	AT2G34480	17	Ribosomal L28e protein family	Ribosomal protein L18ae/LX family protein
AT2G06520	AT5G46110	17	photosystem II subunit X	Glucose-6-phosphate/phosphate translocator-related
AT2G06520	AT4G01150	17	photosystem II subunit X	-
AT2G06520	AT3G56940	17	photosystem II subunit X	dicarboxylate diiron protein, putative (Crd1)
AT2G06520	AT3G16140	17	photosystem II subunit X	photosystem I subunit H-1
AT2G06520	AT2G46820	17	photosystem II subunit X	photosystem I P subunit
AT2G06520	AT2G30570	17	photosystem II subunit X	photosystem II reaction center W
AT2G01250	AT5G56710	17	Ribosomal protein L30/L7 family protein	Ribosomal protein L31e family protein
AT2G01250	AT4G31700	17	Ribosomal protein L30/L7 family protein	ribosomal protein S6
AT2G01250	AT4G17390	17	Ribosomal protein L30/L7 family protein	Ribosomal protein L23/L15e family protein
AT2G01250	AT3G62870	17	Ribosomal protein L30/L7 family protein	Ribosomal protein L7Ae/L30e/S12e/Gadd45 family protein
AT2G01250	AT3G16080	17	Ribosomal protein L30/L7 family protein	Zinc-binding ribosomal protein family protein
AT2G01250	AT3G09200	17	Ribosomal protein L30/L7 family protein	Ribosomal protein L10 family protein
AT2G01250	AT2G39460	17	Ribosomal protein L30/L7 family protein	ribosomal protein L23AA
AT2G01250	AT2G36620	17	Ribosomal protein L30/L7 family protein	ribosomal protein L24
AT1G79040	AT5G54270	17	photosystem II subunit R	light-harvesting chlorophyll B-binding protein 3
AT1G79040	AT3G54890	17	photosystem II subunit R	photosystem I light harvesting complex gene 1
AT1G79040	AT3G47470	17	photosystem II subunit R	light-harvesting chlorophyll-protein complex I subunit A4
AT1G79040	AT2G30570	17	photosystem II subunit R	photosystem II reaction center W
AT1G78630	AT5G14320	17	Ribosomal protein L13 family protein	Ribosomal protein S13/S18 family
AT1G78630	AT2G33800	17	Ribosomal protein L13 family protein	Ribosomal protein S5 family protein
AT1G78630	AT2G33450	17	Ribosomal protein L13 family protein	Ribosomal L28 family
AT1G72370	AT5G15200	17	40s ribosomal protein SA	Ribosomal protein S4
AT1G72370	AT4G16720	17	40s ribosomal protein SA	Ribosomal protein L23/L15e family protein
AT1G72370	AT3G05560	17	40s ribosomal protein SA	Ribosomal L22e protein family
AT1G72370	AT2G47610	17	40s ribosomal protein SA	Ribosomal protein L7Ae/L30e/S12e/Gadd45 family protein
AT1G69200	AT3G54090	17	fructokinase-like 2	fructokinase-like 1
AT1G67740	AT5G19940	17	photosystem II BY	Plastid-lipid associated protein PAP / fibrillin family protein
AT1G67740	AT5G13630	17	photosystem II BY	magnesium-chelatase subunit chlH, chloroplast, putative / Mg-protoporphyrin IX chelatase, putative (CHLH)
AT1G67740	AT4G12800	17	photosystem II BY	photosystem I subunit l
AT1G67740	AT3G54890	17	photosystem II BY	photosystem I light harvesting complex gene 1
AT1G67740	AT3G21055	17	photosystem II BY	photosystem II subunit T
AT1G67740	AT3G08940	17	photosystem II BY	light harvesting complex photosystem II
AT1G67740	AT2G30570	17	photosystem II BY	photosystem II reaction center W
AT1G67430	AT3G11510	17	Ribosomal protein L22p/L17e family protein	Ribosomal protein S11 family protein
AT1G67430	AT3G05560	17	Ribosomal protein L22p/L17e family protein	Ribosomal L22e protein family
AT1G61520	AT5G46110	17	photosystem I light harvesting complex gene 3	Glucose-6-phosphate/phosphate translocator-related
AT1G61520	AT4G02770	17	photosystem I light harvesting complex gene 3	photosystem I subunit D-1
AT1G61520	AT2G30570	17	photosystem I light harvesting complex gene 3	photosystem II reaction center W
AT1G61520	AT1G67740	17	photosystem I light harvesting complex gene 3	photosystem II BY
AT1G60950	AT5G01530	17	2Fe-2S ferredoxin-like superfamily protein	light harvesting complex photosystem II
AT1G60950	AT4G21280	17	2Fe-2S ferredoxin-like superfamily protein	photosystem II subunit QA
AT1G60950	AT1G67740	17	2Fe-2S ferredoxin-like superfamily protein	photosystem II BY
AT1G55670	AT5G01530	17	photosystem I subunit G	light harvesting complex photosystem II
AT1G54780	AT4G04640	17	thylakoid lumen 18.3 kDa protein	ATPase, F1 complex, gamma subunit protein
AT1G54780	AT2G30570	17	thylakoid lumen 18.3 kDa protein	photosystem II reaction center W
AT1G53540	AT2G29500	17	HSP20-like chaperones superfamily protein	HSP20-like chaperones superfamily protein
AT1G52230	AT5G54270	17	photosystem I subunit H2	light-harvesting chlorophyll B-binding protein 3
AT1G52230	AT4G21280	17	photosystem I subunit H2	photosystem II subunit QA
AT1G52230	AT4G12800	17	photosystem I subunit H2	photosystem I subunit l
AT1G52230	AT4G02770	17	photosystem I subunit H2	photosystem I subunit D-1
AT1G52230	AT2G06520	17	photosystem I subunit H2	photosystem II subunit X
AT1G52230	AT1G61520	17	photosystem I subunit H2	photosystem I light harvesting complex gene 3
AT1G51400	AT3G47470	17	Photosystem II 5 kD protein	light-harvesting chlorophyll-protein complex I subunit A4
AT1G48630	AT5G59850	17	receptor for activated C kinase 1B	Ribosomal protein S8 family protein
AT1G48630	AT5G16130	17	receptor for activated C kinase 1B	Ribosomal protein S7e family protein
AT1G48630	AT4G10480	17	receptor for activated C kinase 1B	Nascent polypeptide-associated complex (NAC), alpha subunit family protein
AT1G48630	AT3G16780	17	receptor for activated C kinase 1B	Ribosomal protein L19e family protein
AT1G48630	AT2G32060	17	receptor for activated C kinase 1B	Ribosomal protein L7Ae/L30e/S12e/Gadd45 family protein
AT1G48350	AT5G54600	17	Ribosomal L18p/L5e family protein	Translation protein SH3-like family protein
AT1G48350	AT5G47190	17	Ribosomal L18p/L5e family protein	Ribosomal protein L19 family protein
AT1G48350	AT5G13510	17	Ribosomal L18p/L5e family protein	Ribosomal protein L10 family protein
AT1G48350	AT2G37660	17	Ribosomal L18p/L5e family protein	NAD(P)-binding Rossmann-fold superfamily protein
AT1G48350	AT2G33800	17	Ribosomal L18p/L5e family protein	Ribosomal protein S5 family protein
AT1G42970	AT4G38970	17	glyceraldehyde-3-phosphate dehydrogenase B subunit	fructose-bisphosphate aldolase 2
AT1G42970	AT3G12780	17	glyceraldehyde-3-phosphate dehydrogenase B subunit	phosphoglycerate kinase 1
AT1G35680	AT5G47190	17	Ribosomal protein L21	Ribosomal protein L19 family protein
AT1G35680	AT4G01310	17	Ribosomal protein L21	Ribosomal L5P family protein
AT1G35680	AT1G48350	17	Ribosomal protein L21	Ribosomal L18p/L5e family protein
AT1G34030	AT5G07090	17	Ribosomal protein S13/S18 family	Ribosomal protein S4 (RPS4A) family protein
AT1G34030	AT4G15000	17	Ribosomal protein S13/S18 family	Ribosomal L27e protein family
AT1G34030	AT3G55280	17	Ribosomal protein S13/S18 family	ribosomal protein L23AB
AT1G32990	AT5G47190	17	plastid ribosomal protein l11	Ribosomal protein L19 family protein
AT1G32990	AT2G33450	17	plastid ribosomal protein l11	Ribosomal L28 family
AT1G31330	AT5G54270	17	photosystem I subunit F	light-harvesting chlorophyll B-binding protein 3
AT1G31330	AT5G46110	17	photosystem I subunit F	Glucose-6-phosphate/phosphate translocator-related
AT1G31330	AT4G28750	17	photosystem I subunit F	Photosystem I reaction centre subunit IV / PsaE protein
AT1G31330	AT3G56940	17	photosystem I subunit F	dicarboxylate diiron protein, putative (Crd1)
AT1G31330	AT3G47470	17	photosystem I subunit F	light-harvesting chlorophyll-protein complex I subunit A4
AT1G31330	AT3G16140	17	photosystem I subunit F	photosystem I subunit H-1
AT1G30380	AT5G46110	17	photosystem I subunit K	Glucose-6-phosphate/phosphate translocator-related
AT1G30380	AT4G04640	17	photosystem I subunit K	ATPase, F1 complex, gamma subunit protein
AT1G30380	AT4G02770	17	photosystem I subunit K	photosystem I subunit D-1
AT1G30380	AT1G67740	17	photosystem I subunit K	photosystem II BY
AT1G30380	AT1G54780	17	photosystem I subunit K	thylakoid lumen 18.3 kDa protein
AT1G29070	AT4G01310	17	Ribosomal protein L34	Ribosomal L5P family protein
AT1G29070	AT2G33800	17	Ribosomal protein L34	Ribosomal protein S5 family protein
AT1G29070	AT1G79850	17	Ribosomal protein L34	ribosomal protein S17
AT1G29070	AT1G35680	17	Ribosomal protein L34	Ribosomal protein L21
AT1G29070	AT1G32990	17	Ribosomal protein L34	plastid ribosomal protein l11
AT1G27400	AT3G16080	17	Ribosomal protein L22p/L17e family protein	Zinc-binding ribosomal protein family protein
AT1G27400	AT2G36620	17	Ribosomal protein L22p/L17e family protein	ribosomal protein L24
AT1G26880	AT4G12600	17	Ribosomal protein L34e superfamily protein	Ribosomal protein L7Ae/L30e/S12e/Gadd45 family protein
AT1G26880	AT3G47370	17	Ribosomal protein L34e superfamily protein	Ribosomal protein S10p/S20e family protein
AT1G26880	AT2G36170	17	Ribosomal protein L34e superfamily protein	Ubiquitin supergroup;Ribosomal protein L40e
AT1G26880	AT2G32060	17	Ribosomal protein L34e superfamily protein	Ribosomal protein L7Ae/L30e/S12e/Gadd45 family protein
AT1G26880	AT2G27710	17	Ribosomal protein L34e superfamily protein	60S acidic ribosomal protein family
AT1G23310	AT1G68010	17	glutamate:glyoxylate aminotransferase	hydroxypyruvate reductase
AT1G20340	AT5G66570	17	Cupredoxin superfamily protein	PS II oxygen-evolving complex 1
AT1G20340	AT5G54270	17	Cupredoxin superfamily protein	light-harvesting chlorophyll B-binding protein 3
AT1G20340	AT4G28750	17	Cupredoxin superfamily protein	Photosystem I reaction centre subunit IV / PsaE protein
AT1G18540	AT5G27850	17	Ribosomal protein L6 family protein	Ribosomal protein L18e/L15 superfamily protein
AT1G18540	AT2G01250	17	Ribosomal protein L6 family protein	Ribosomal protein L30/L7 family protein
AT1G15820	AT5G46110	17	light harvesting complex photosystem II subunit 6	Glucose-6-phosphate/phosphate translocator-related
AT1G15820	AT4G01150	17	light harvesting complex photosystem II subunit 6	-
AT1G15820	AT3G21055	17	light harvesting complex photosystem II subunit 6	photosystem II subunit T
AT1G15820	AT2G46820	17	light harvesting complex photosystem II subunit 6	photosystem I P subunit
AT1G15820	AT2G30570	17	light harvesting complex photosystem II subunit 6	photosystem II reaction center W
AT1G13270	AT5G63430	17	methionine aminopeptidase 1B	-
AT1G12900	AT5G01530	17	glyceraldehyde 3-phosphate dehydrogenase A subunit 2	light harvesting complex photosystem II
AT1G12900	AT3G26650	17	glyceraldehyde 3-phosphate dehydrogenase A subunit 2	glyceraldehyde 3-phosphate dehydrogenase A subunit
AT1G12900	AT3G21055	17	glyceraldehyde 3-phosphate dehydrogenase A subunit 2	photosystem II subunit T
AT1G12900	AT1G42970	17	glyceraldehyde 3-phosphate dehydrogenase A subunit 2	glyceraldehyde-3-phosphate dehydrogenase B subunit
AT1G09340	AT1G42970	17	chloroplast RNA binding	glyceraldehyde-3-phosphate dehydrogenase B subunit
AT1G08380	AT2G46820	17	photosystem I subunit O	photosystem I P subunit
AT1G08380	AT1G12900	17	photosystem I subunit O	glyceraldehyde 3-phosphate dehydrogenase A subunit 2
AT1G08360	AT3G23390	17	Ribosomal protein L1p/L10e family	Zinc-binding ribosomal protein family protein
AT1G07320	AT4G17560	17	ribosomal protein L4	Ribosomal protein L19 family protein
AT1G07320	AT3G52150	17	ribosomal protein L4	RNA-binding (RRM/RBD/RNP motifs) family protein
AT1G07320	AT1G74970	17	ribosomal protein L4	ribosomal protein S9
AT1G07320	AT1G29070	17	ribosomal protein L4	Ribosomal protein L34
AT1G07070	AT4G29410	17	Ribosomal protein L35Ae family protein	Ribosomal L28e protein family
AT1G07070	AT3G55280	17	Ribosomal protein L35Ae family protein	ribosomal protein L23AB
AT1G07070	AT2G20450	17	Ribosomal protein L35Ae family protein	Ribosomal protein L14
AT1G06680	AT4G04640	17	photosystem II subunit P-1	ATPase, F1 complex, gamma subunit protein
AT1G06680	AT4G01150	17	photosystem II subunit P-1	-
AT1G06680	AT3G56940	17	photosystem II subunit P-1	dicarboxylate diiron protein, putative (Crd1)
AT1G05190	AT3G25920	17	Ribosomal protein L6 family	ribosomal protein L15
AT1G03130	AT5G01530	17	photosystem I subunit D-2	light harvesting complex photosystem II
AT5G46110	AT5G64040	16	Glucose-6-phosphate/phosphate translocator-related	photosystem I reaction center subunit PSI-N, chloroplast, putative / PSI-N, putative (PSAN)
AT5G39740	AT5G59850	16	ribosomal protein L5 B	Ribosomal protein S8 family protein
AT5G16130	AT5G59850	16	Ribosomal protein S7e family protein	Ribosomal protein S8 family protein
AT5G14320	AT5G14910	16	Ribosomal protein S13/S18 family	Heavy metal transport/detoxification superfamily protein
AT5G13510	AT5G47190	16	Ribosomal protein L10 family protein	Ribosomal protein L19 family protein
AT4G32260	AT5G01530	16	ATPase, F0 complex, subunit B/B', bacterial/chloroplast	light harvesting complex photosystem II
AT4G31700	AT5G56710	16	ribosomal protein S6	Ribosomal protein L31e family protein
AT4G31700	AT5G22440	16	ribosomal protein S6	Ribosomal protein L1p/L10e family
AT4G31700	AT5G16130	16	ribosomal protein S6	Ribosomal protein S7e family protein
AT4G31700	AT5G02870	16	ribosomal protein S6	Ribosomal protein L4/L1 family
AT4G29410	AT5G16130	16	Ribosomal L28e protein family	Ribosomal protein S7e family protein
AT4G29060	AT5G55220	16	elongation factor Ts family protein	trigger factor type chaperone family protein
AT4G28750	AT5G64040	16	Photosystem I reaction centre subunit IV / PsaE protein	photosystem I reaction center subunit PSI-N, chloroplast, putative / PSI-N, putative (PSAN)
AT4G21280	AT5G46110	16	photosystem II subunit QA	Glucose-6-phosphate/phosphate translocator-related
AT4G16720	AT5G61170	16	Ribosomal protein L23/L15e family protein	Ribosomal protein S19e family protein
AT4G16720	AT5G56710	16	Ribosomal protein L23/L15e family protein	Ribosomal protein L31e family protein
AT4G16720	AT5G16130	16	Ribosomal protein L23/L15e family protein	Ribosomal protein S7e family protein
AT4G16720	AT4G31700	16	Ribosomal protein L23/L15e family protein	ribosomal protein S6
AT4G15000	AT5G61170	16	Ribosomal L27e protein family	Ribosomal protein S19e family protein
AT4G15000	AT5G56710	16	Ribosomal L27e protein family	Ribosomal protein L31e family protein
AT4G14320	AT5G16130	16	Zinc-binding ribosomal protein family protein	Ribosomal protein S7e family protein
AT4G12800	AT5G46110	16	photosystem I subunit l	Glucose-6-phosphate/phosphate translocator-related
AT4G10450	AT4G29410	16	Ribosomal protein L6 family	Ribosomal L28e protein family
AT4G10340	AT5G46110	16	light harvesting complex of photosystem II 5	Glucose-6-phosphate/phosphate translocator-related
AT4G04640	AT5G66570	16	ATPase, F1 complex, gamma subunit protein	PS II oxygen-evolving complex 1
AT4G04640	AT5G46110	16	ATPase, F1 complex, gamma subunit protein	Glucose-6-phosphate/phosphate translocator-related
AT4G04640	AT5G01530	16	ATPase, F1 complex, gamma subunit protein	light harvesting complex photosystem II
AT4G03280	AT4G12800	16	photosynthetic electron transfer C	photosystem I subunit l
AT4G03280	AT4G10340	16	photosynthetic electron transfer C	light harvesting complex of photosystem II 5
AT4G02770	AT5G64040	16	photosystem I subunit D-1	photosystem I reaction center subunit PSI-N, chloroplast, putative / PSI-N, putative (PSAN)
AT4G02770	AT4G28750	16	photosystem I subunit D-1	Photosystem I reaction centre subunit IV / PsaE protein
AT4G02770	AT4G05180	16	photosystem I subunit D-1	photosystem II subunit Q-2
AT4G02770	AT4G03280	16	photosystem I subunit D-1	photosynthetic electron transfer C
AT4G01310	AT4G17560	16	Ribosomal L5P family protein	Ribosomal protein L19 family protein
AT4G01150	AT4G12800	16	-	photosystem I subunit l
AT4G00100	AT4G17390	16	ribosomal protein S13A	Ribosomal protein L23/L15e family protein
AT4G00100	AT4G16720	16	ribosomal protein S13A	Ribosomal protein L23/L15e family protein
AT3G63140	AT4G37930	16	chloroplast stem-loop binding protein of 41 kDa	serine transhydroxymethyltransferase 1
AT3G60770	AT5G52650	16	Ribosomal protein S13/S15	RNA binding Plectin/S10 domain-containing protein
AT3G60770	AT4G00100	16	Ribosomal protein S13/S15	ribosomal protein S13A
AT3G57260	AT5G10760	16	beta-1,3-glucanase 2	Eukaryotic aspartyl protease family protein
AT3G56940	AT5G66570	16	dicarboxylate diiron protein, putative (Crd1)	PS II oxygen-evolving complex 1
AT3G56940	AT5G19940	16	dicarboxylate diiron protein, putative (Crd1)	Plastid-lipid associated protein PAP / fibrillin family protein
AT3G56940	AT4G12800	16	dicarboxylate diiron protein, putative (Crd1)	photosystem I subunit l
AT3G56940	AT4G04640	16	dicarboxylate diiron protein, putative (Crd1)	ATPase, F1 complex, gamma subunit protein
AT3G56940	AT4G02770	16	dicarboxylate diiron protein, putative (Crd1)	photosystem I subunit D-1
AT3G56340	AT5G61170	16	Ribosomal protein S26e family protein	Ribosomal protein S19e family protein
AT3G56340	AT5G56710	16	Ribosomal protein S26e family protein	Ribosomal protein L31e family protein
AT3G56340	AT4G00100	16	Ribosomal protein S26e family protein	ribosomal protein S13A
AT3G54890	AT4G28750	16	photosystem I light harvesting complex gene 1	Photosystem I reaction centre subunit IV / PsaE protein
AT3G54890	AT3G56940	16	photosystem I light harvesting complex gene 1	dicarboxylate diiron protein, putative (Crd1)
AT3G54210	AT3G62030	16	Ribosomal protein L17 family protein	rotamase CYP 4
AT3G53020	AT5G56710	16	Ribosomal protein L24e family protein	Ribosomal protein L31e family protein
AT3G53020	AT4G14320	16	Ribosomal protein L24e family protein	Zinc-binding ribosomal protein family protein
AT3G52150	AT5G47190	16	RNA-binding (RRM/RBD/RNP motifs) family protein	Ribosomal protein L19 family protein
AT3G52150	AT5G13510	16	RNA-binding (RRM/RBD/RNP motifs) family protein	Ribosomal protein L10 family protein
AT3G52150	AT3G54210	16	RNA-binding (RRM/RBD/RNP motifs) family protein	Ribosomal protein L17 family protein
AT3G49010	AT5G16130	16	breast basic conserved 1	Ribosomal protein S7e family protein
AT3G48930	AT5G61170	16	Nucleic acid-binding, OB-fold-like protein	Ribosomal protein S19e family protein
AT3G48930	AT5G22440	16	Nucleic acid-binding, OB-fold-like protein	Ribosomal protein L1p/L10e family
AT3G48730	AT5G55220	16	glutamate-1-semialdehyde 2,1-aminomutase 2	trigger factor type chaperone family protein
AT3G47470	AT5G66570	16	light-harvesting chlorophyll-protein complex I subunit A4	PS II oxygen-evolving complex 1
AT3G47470	AT5G13630	16	light-harvesting chlorophyll-protein complex I subunit A4	magnesium-chelatase subunit chlH, chloroplast, putative / Mg-protoporphyrin IX chelatase, putative (CHLH)
AT3G47470	AT4G04640	16	light-harvesting chlorophyll-protein complex I subunit A4	ATPase, F1 complex, gamma subunit protein
AT3G47370	AT5G64140	16	Ribosomal protein S10p/S20e family protein	ribosomal protein S28
AT3G47370	AT5G61170	16	Ribosomal protein S10p/S20e family protein	Ribosomal protein S19e family protein
AT3G44890	AT5G63310	16	ribosomal protein L9	nucleoside diphosphate kinase 2
AT3G44590	AT5G61170	16	60S acidic ribosomal protein family	Ribosomal protein S19e family protein
AT3G44590	AT4G10480	16	60S acidic ribosomal protein family	Nascent polypeptide-associated complex (NAC), alpha subunit family protein
AT3G28900	AT5G22440	16	Ribosomal protein L34e superfamily protein	Ribosomal protein L1p/L10e family
AT3G28900	AT5G16130	16	Ribosomal protein L34e superfamily protein	Ribosomal protein S7e family protein
AT3G26740	AT3G62550	16	CCR-like	Adenine nucleotide alpha hydrolases-like superfamily protein
AT3G25920	AT5G14910	16	ribosomal protein L15	Heavy metal transport/detoxification superfamily protein
AT3G25920	AT4G01310	16	ribosomal protein L15	Ribosomal L5P family protein
AT3G25920	AT3G56910	16	ribosomal protein L15	plastid-specific 50S ribosomal protein 5
AT3G23390	AT5G56670	16	Zinc-binding ribosomal protein family protein	Ribosomal protein S30 family protein
AT3G23390	AT5G27850	16	Zinc-binding ribosomal protein family protein	Ribosomal protein L18e/L15 superfamily protein
AT3G23390	AT5G16130	16	Zinc-binding ribosomal protein family protein	Ribosomal protein S7e family protein
AT3G23390	AT3G47370	16	Zinc-binding ribosomal protein family protein	Ribosomal protein S10p/S20e family protein
AT3G21055	AT5G64040	16	photosystem II subunit T	photosystem I reaction center subunit PSI-N, chloroplast, putative / PSI-N, putative (PSAN)
AT3G21055	AT4G12800	16	photosystem II subunit T	photosystem I subunit l
AT3G21055	AT4G10340	16	photosystem II subunit T	light harvesting complex of photosystem II 5
AT3G18130	AT5G02870	16	receptor for activated C kinase 1C	Ribosomal protein L4/L1 family
AT3G16140	AT4G21280	16	photosystem I subunit H-1	photosystem II subunit QA
AT3G16140	AT3G56940	16	photosystem I subunit H-1	dicarboxylate diiron protein, putative (Crd1)
AT3G16080	AT4G10480	16	Zinc-binding ribosomal protein family protein	Nascent polypeptide-associated complex (NAC), alpha subunit family protein
AT3G15190	AT5G47190	16	chloroplast 30S ribosomal protein S20, putative	Ribosomal protein L19 family protein
AT3G15190	AT3G62030	16	chloroplast 30S ribosomal protein S20, putative	rotamase CYP 4
AT3G13120	AT5G47190	16	Ribosomal protein S10p/S20e family protein	Ribosomal protein L19 family protein
AT3G13120	AT5G13510	16	Ribosomal protein S10p/S20e family protein	Ribosomal protein L10 family protein
AT3G13120	AT3G54210	16	Ribosomal protein S10p/S20e family protein	Ribosomal protein L17 family protein
AT3G11630	AT3G62030	16	Thioredoxin superfamily protein	rotamase CYP 4
AT3G11510	AT5G52650	16	Ribosomal protein S11 family protein	RNA binding Plectin/S10 domain-containing protein
AT3G11510	AT5G27850	16	Ribosomal protein S11 family protein	Ribosomal protein L18e/L15 superfamily protein
AT3G11510	AT4G25740	16	Ribosomal protein S11 family protein	RNA binding Plectin/S10 domain-containing protein
AT3G11510	AT4G16720	16	Ribosomal protein S11 family protein	Ribosomal protein L23/L15e family protein
AT3G11510	AT4G00100	16	Ribosomal protein S11 family protein	ribosomal protein S13A
AT3G11510	AT3G62870	16	Ribosomal protein S11 family protein	Ribosomal protein L7Ae/L30e/S12e/Gadd45 family protein
AT3G11510	AT3G56340	16	Ribosomal protein S11 family protein	Ribosomal protein S26e family protein
AT3G09200	AT5G15200	16	Ribosomal protein L10 family protein	Ribosomal protein S4
AT3G08940	AT3G54890	16	light harvesting complex photosystem II	photosystem I light harvesting complex gene 1
AT3G08740	AT5G11450	16	elongation factor P (EF-P) family protein	Mog1/PsbP/DUF1795-like photosystem II reaction center PsbP family protein
AT3G07110	AT3G09200	16	Ribosomal protein L13 family protein	Ribosomal protein L10 family protein
AT3G05590	AT5G56710	16	ribosomal protein L18	Ribosomal protein L31e family protein
AT3G05590	AT4G10480	16	ribosomal protein L18	Nascent polypeptide-associated complex (NAC), alpha subunit family protein
AT3G05590	AT4G00100	16	ribosomal protein L18	ribosomal protein S13A
AT3G05590	AT3G62870	16	ribosomal protein L18	Ribosomal protein L7Ae/L30e/S12e/Gadd45 family protein
AT3G05590	AT3G28900	16	ribosomal protein L18	Ribosomal protein L34e superfamily protein
AT3G05590	AT3G23390	16	ribosomal protein L18	Zinc-binding ribosomal protein family protein
AT3G05560	AT4G16720	16	Ribosomal L22e protein family	Ribosomal protein L23/L15e family protein
AT3G04840	AT5G56710	16	Ribosomal protein S3Ae	Ribosomal protein L31e family protein
AT3G04840	AT4G17390	16	Ribosomal protein S3Ae	Ribosomal protein L23/L15e family protein
AT3G02080	AT3G02560	16	Ribosomal protein S19e family protein	Ribosomal protein S7e family protein
AT2G47610	AT3G05590	16	Ribosomal protein L7Ae/L30e/S12e/Gadd45 family protein	ribosomal protein L18
AT2G47610	AT3G04840	16	Ribosomal protein L7Ae/L30e/S12e/Gadd45 family protein	Ribosomal protein S3Ae
AT2G46820	AT4G04640	16	photosystem I P subunit	ATPase, F1 complex, gamma subunit protein
AT2G43030	AT5G29771	16	Ribosomal protein L3 family protein	-
AT2G40490	AT5G08280	16	Uroporphyrinogen decarboxylase	hydroxymethylbilane synthase
AT2G39730	AT3G54890	16	rubisco activase	photosystem I light harvesting complex gene 1
AT2G37990	AT5G22650	16	ribosome biogenesis regulatory protein (RRS1) family protein	histone deacetylase 2B
AT2G37660	AT3G52150	16	NAD(P)-binding Rossmann-fold superfamily protein	RNA-binding (RRM/RBD/RNP motifs) family protein
AT2G37660	AT3G25920	16	NAD(P)-binding Rossmann-fold superfamily protein	ribosomal protein L15
AT2G36620	AT4G31700	16	ribosomal protein L24	ribosomal protein S6
AT2G36620	AT4G17390	16	ribosomal protein L24	Ribosomal protein L23/L15e family protein
AT2G36620	AT4G15000	16	ribosomal protein L24	Ribosomal L27e protein family
AT2G36620	AT4G10480	16	ribosomal protein L24	Nascent polypeptide-associated complex (NAC), alpha subunit family protein
AT2G36170	AT4G31985	16	Ubiquitin supergroup;Ribosomal protein L40e	Ribosomal protein L39 family protein
AT2G36170	AT4G29410	16	Ubiquitin supergroup;Ribosomal protein L40e	Ribosomal L28e protein family
AT2G36170	AT4G16720	16	Ubiquitin supergroup;Ribosomal protein L40e	Ribosomal protein L23/L15e family protein
AT2G36170	AT3G16080	16	Ubiquitin supergroup;Ribosomal protein L40e	Zinc-binding ribosomal protein family protein
AT2G34480	AT5G16130	16	Ribosomal protein L18ae/LX family protein	Ribosomal protein S7e family protein
AT2G34480	AT4G17390	16	Ribosomal protein L18ae/LX family protein	Ribosomal protein L23/L15e family protein
AT2G34480	AT3G53430	16	Ribosomal protein L18ae/LX family protein	Ribosomal protein L11 family protein
AT2G34480	AT3G07110	16	Ribosomal protein L18ae/LX family protein	Ribosomal protein L13 family protein
AT2G33800	AT5G47190	16	Ribosomal protein S5 family protein	Ribosomal protein L19 family protein
AT2G33450	AT5G29771	16	Ribosomal L28 family	-
AT2G33450	AT3G62030	16	Ribosomal L28 family	rotamase CYP 4
AT2G33450	AT3G52150	16	Ribosomal L28 family	RNA-binding (RRM/RBD/RNP motifs) family protein
AT2G32060	AT5G61170	16	Ribosomal protein L7Ae/L30e/S12e/Gadd45 family protein	Ribosomal protein S19e family protein
AT2G32060	AT5G52650	16	Ribosomal protein L7Ae/L30e/S12e/Gadd45 family protein	RNA binding Plectin/S10 domain-containing protein
AT2G32060	AT5G27850	16	Ribosomal protein L7Ae/L30e/S12e/Gadd45 family protein	Ribosomal protein L18e/L15 superfamily protein
AT2G32060	AT4G31700	16	Ribosomal protein L7Ae/L30e/S12e/Gadd45 family protein	ribosomal protein S6
AT2G32060	AT4G16720	16	Ribosomal protein L7Ae/L30e/S12e/Gadd45 family protein	Ribosomal protein L23/L15e family protein
AT2G32060	AT3G47370	16	Ribosomal protein L7Ae/L30e/S12e/Gadd45 family protein	Ribosomal protein S10p/S20e family protein
AT2G32060	AT3G05590	16	Ribosomal protein L7Ae/L30e/S12e/Gadd45 family protein	ribosomal protein L18
AT2G32060	AT3G04840	16	Ribosomal protein L7Ae/L30e/S12e/Gadd45 family protein	Ribosomal protein S3Ae
AT2G30570	AT4G02770	16	photosystem II reaction center W	photosystem I subunit D-1
AT2G30570	AT3G16140	16	photosystem II reaction center W	photosystem I subunit H-1
AT2G27710	AT4G16720	16	60S acidic ribosomal protein family	Ribosomal protein L23/L15e family protein
AT2G27710	AT2G36620	16	60S acidic ribosomal protein family	ribosomal protein L24
AT2G26500	AT4G01150	16	cytochrome b6f complex subunit (petM), putative	-
AT2G26500	AT2G30570	16	cytochrome b6f complex subunit (petM), putative	photosystem II reaction center W
AT2G21660	AT5G39410	16	cold, circadian rhythm, and rna binding 2	Saccharopine dehydrogenase
AT2G20450	AT3G47370	16	Ribosomal protein L14	Ribosomal protein S10p/S20e family protein
AT2G20260	AT3G16140	16	photosystem I subunit E-2	photosystem I subunit H-1
AT2G19730	AT4G31700	16	Ribosomal L28e protein family	ribosomal protein S6
AT2G19730	AT3G11510	16	Ribosomal L28e protein family	Ribosomal protein S11 family protein
AT2G15890	AT3G47160	16	maternal effect embryo arrest 14	RING/U-box superfamily protein
AT2G06520	AT4G04640	16	photosystem II subunit X	ATPase, F1 complex, gamma subunit protein
AT2G06520	AT3G47470	16	photosystem II subunit X	light-harvesting chlorophyll-protein complex I subunit A4
AT2G06520	AT2G26500	16	photosystem II subunit X	cytochrome b6f complex subunit (petM), putative
AT2G01250	AT5G27850	16	Ribosomal protein L30/L7 family protein	Ribosomal protein L18e/L15 superfamily protein
AT2G01250	AT5G23740	16	Ribosomal protein L30/L7 family protein	ribosomal protein S11-beta
AT2G01250	AT4G00100	16	Ribosomal protein L30/L7 family protein	ribosomal protein S13A
AT2G01250	AT3G56340	16	Ribosomal protein L30/L7 family protein	Ribosomal protein S26e family protein
AT2G01250	AT3G07110	16	Ribosomal protein L30/L7 family protein	Ribosomal protein L13 family protein
AT1G79850	AT4G01310	16	ribosomal protein S17	Ribosomal L5P family protein
AT1G79040	AT4G04640	16	photosystem II subunit R	ATPase, F1 complex, gamma subunit protein
AT1G75690	AT3G21055	16	DnaJ/Hsp40 cysteine-rich domain superfamily protein	photosystem II subunit T
AT1G74970	AT4G01310	16	ribosomal protein S9	Ribosomal L5P family protein
AT1G74730	AT4G09650	16	Protein of unknown function (DUF1118)	ATP synthase delta-subunit gene
AT1G74730	AT1G75690	16	Protein of unknown function (DUF1118)	DnaJ/Hsp40 cysteine-rich domain superfamily protein
AT1G73230	AT2G19730	16	Nascent polypeptide-associated complex NAC	Ribosomal L28e protein family
AT1G68590	AT5G13510	16	Ribosomal protein PSRP-3/Ycf65	Ribosomal protein L10 family protein
AT1G68590	AT3G54210	16	Ribosomal protein PSRP-3/Ycf65	Ribosomal protein L17 family protein
AT1G68010	AT3G55800	16	hydroxypyruvate reductase	sedoheptulose-bisphosphatase
AT1G68010	AT2G39730	16	hydroxypyruvate reductase	rubisco activase
AT1G68010	AT2G21330	16	hydroxypyruvate reductase	fructose-bisphosphate aldolase 1
AT1G67740	AT4G28750	16	photosystem II BY	Photosystem I reaction centre subunit IV / PsaE protein
AT1G67740	AT4G09650	16	photosystem II BY	ATP synthase delta-subunit gene
AT1G67740	AT4G04640	16	photosystem II BY	ATPase, F1 complex, gamma subunit protein
AT1G67740	AT4G01150	16	photosystem II BY	-
AT1G67740	AT1G79040	16	photosystem II BY	photosystem II subunit R
AT1G67740	AT1G74470	16	photosystem II BY	Pyridine nucleotide-disulphide oxidoreductase family protein
AT1G67430	AT4G00100	16	Ribosomal protein L22p/L17e family protein	ribosomal protein S13A
AT1G67430	AT3G53020	16	Ribosomal protein L22p/L17e family protein	Ribosomal protein L24e family protein
AT1G67430	AT3G49010	16	Ribosomal protein L22p/L17e family protein	breast basic conserved 1
AT1G67430	AT2G01250	16	Ribosomal protein L22p/L17e family protein	Ribosomal protein L30/L7 family protein
AT1G64510	AT3G56910	16	Translation elongation factor EF1B/ribosomal protein S6 family protein	plastid-specific 50S ribosomal protein 5
AT1G64510	AT3G47650	16	Translation elongation factor EF1B/ribosomal protein S6 family protein	DnaJ/Hsp40 cysteine-rich domain superfamily protein
AT1G64510	AT2G43030	16	Translation elongation factor EF1B/ribosomal protein S6 family protein	Ribosomal protein L3 family protein
AT1G64510	AT1G74970	16	Translation elongation factor EF1B/ribosomal protein S6 family protein	ribosomal protein S9
AT1G64510	AT1G68590	16	Translation elongation factor EF1B/ribosomal protein S6 family protein	Ribosomal protein PSRP-3/Ycf65
AT1G61520	AT2G06520	16	photosystem I light harvesting complex gene 3	photosystem II subunit X
AT1G60950	AT5G66570	16	2Fe-2S ferredoxin-like superfamily protein	PS II oxygen-evolving complex 1
AT1G55670	AT2G30570	16	photosystem I subunit G	photosystem II reaction center W
AT1G54780	AT4G22890	16	thylakoid lumen 18.3 kDa protein	PGR5-LIKE A
AT1G54780	AT4G10340	16	thylakoid lumen 18.3 kDa protein	light harvesting complex of photosystem II 5
AT1G54780	AT3G54890	16	thylakoid lumen 18.3 kDa protein	photosystem I light harvesting complex gene 1
AT1G54780	AT2G46820	16	thylakoid lumen 18.3 kDa protein	photosystem I P subunit
AT1G53540	AT5G12030	16	HSP20-like chaperones superfamily protein	heat shock protein 17.6A
AT1G52930	AT3G44750	16	Ribosomal RNA processing Brix domain protein	histone deacetylase 3
AT1G52300	AT5G56710	16	Zinc-binding ribosomal protein family protein	Ribosomal protein L31e family protein
AT1G52230	AT4G10340	16	photosystem I subunit H2	light harvesting complex of photosystem II 5
AT1G52230	AT4G03280	16	photosystem I subunit H2	photosynthetic electron transfer C
AT1G52230	AT4G01150	16	photosystem I subunit H2	-
AT1G52230	AT1G55670	16	photosystem I subunit H2	photosystem I subunit G
AT1G51400	AT3G08940	16	Photosystem II 5 kD protein	light harvesting complex photosystem II
AT1G51400	AT1G76100	16	Photosystem II 5 kD protein	plastocyanin 1
AT1G48630	AT4G31700	16	receptor for activated C kinase 1B	ribosomal protein S6
AT1G48630	AT3G16080	16	receptor for activated C kinase 1B	Zinc-binding ribosomal protein family protein
AT1G48630	AT2G36620	16	receptor for activated C kinase 1B	ribosomal protein L24
AT1G48350	AT1G74970	16	Ribosomal L18p/L5e family protein	ribosomal protein S9
AT1G44575	AT4G21280	16	Chlorophyll A-B binding family protein	photosystem II subunit QA
AT1G44575	AT1G67740	16	Chlorophyll A-B binding family protein	photosystem II BY
AT1G42970	AT5G66570	16	glyceraldehyde-3-phosphate dehydrogenase B subunit	PS II oxygen-evolving complex 1
AT1G42970	AT5G66190	16	glyceraldehyde-3-phosphate dehydrogenase B subunit	ferredoxin-NADP(+)-oxidoreductase 1
AT1G42970	AT3G26650	16	glyceraldehyde-3-phosphate dehydrogenase B subunit	glyceraldehyde 3-phosphate dehydrogenase A subunit
AT1G42970	AT2G21330	16	glyceraldehyde-3-phosphate dehydrogenase B subunit	fructose-bisphosphate aldolase 1
AT1G35680	AT5G14320	16	Ribosomal protein L21	Ribosomal protein S13/S18 family
AT1G35680	AT3G56910	16	Ribosomal protein L21	plastid-specific 50S ribosomal protein 5
AT1G32990	AT5G29771	16	plastid ribosomal protein l11	-
AT1G32990	AT5G13510	16	plastid ribosomal protein l11	Ribosomal protein L10 family protein
AT1G32990	AT3G15190	16	plastid ribosomal protein l11	chloroplast 30S ribosomal protein S20, putative
AT1G32990	AT2G37660	16	plastid ribosomal protein l11	NAD(P)-binding Rossmann-fold superfamily protein
AT1G32990	AT1G48350	16	plastid ribosomal protein l11	Ribosomal L18p/L5e family protein
AT1G32470	AT2G35370	16	Single hybrid motif superfamily protein	glycine decarboxylase complex H
AT1G32080	AT3G63140	16	membrane protein, putative	chloroplast stem-loop binding protein of 41 kDa
AT1G31330	AT5G64040	16	photosystem I subunit F	photosystem I reaction center subunit PSI-N, chloroplast, putative / PSI-N, putative (PSAN)
AT1G31330	AT4G21280	16	photosystem I subunit F	photosystem II subunit QA
AT1G31330	AT4G02770	16	photosystem I subunit F	photosystem I subunit D-1
AT1G31330	AT3G21055	16	photosystem I subunit F	photosystem II subunit T
AT1G31330	AT3G08940	16	photosystem I subunit F	light harvesting complex photosystem II
AT1G30380	AT4G21280	16	photosystem I subunit K	photosystem II subunit QA
AT1G30380	AT3G56940	16	photosystem I subunit K	dicarboxylate diiron protein, putative (Crd1)
AT1G30380	AT2G46820	16	photosystem I subunit K	photosystem I P subunit
AT1G30380	AT2G30570	16	photosystem I subunit K	photosystem II reaction center W
AT1G30380	AT1G44575	16	photosystem I subunit K	Chlorophyll A-B binding family protein
AT1G29250	AT4G12600	16	Alba DNA/RNA-binding protein	Ribosomal protein L7Ae/L30e/S12e/Gadd45 family protein
AT1G29070	AT5G47190	16	Ribosomal protein L34	Ribosomal protein L19 family protein
AT1G29070	AT5G14320	16	Ribosomal protein L34	Ribosomal protein S13/S18 family
AT1G29070	AT3G56910	16	Ribosomal protein L34	plastid-specific 50S ribosomal protein 5
AT1G29070	AT2G43030	16	Ribosomal protein L34	Ribosomal protein L3 family protein
AT1G29070	AT2G24090	16	Ribosomal protein L34	Ribosomal protein L35
AT1G27730	AT5G59820	16	salt tolerance zinc finger	C2H2-type zinc finger family protein
AT1G27400	AT5G61170	16	Ribosomal protein L22p/L17e family protein	Ribosomal protein S19e family protein
AT1G27400	AT5G58420	16	Ribosomal protein L22p/L17e family protein	Ribosomal protein S4 (RPS4A) family protein
AT1G27400	AT3G56340	16	Ribosomal protein L22p/L17e family protein	Ribosomal protein S26e family protein
AT1G27400	AT3G52580	16	Ribosomal protein L22p/L17e family protein	Ribosomal protein S11 family protein
AT1G27400	AT1G34030	16	Ribosomal protein L22p/L17e family protein	Ribosomal protein S13/S18 family
AT1G26910	AT2G32060	16	Ribosomal protein L16p/L10e family protein	Ribosomal protein L7Ae/L30e/S12e/Gadd45 family protein
AT1G26880	AT5G67510	16	Ribosomal protein L34e superfamily protein	Translation protein SH3-like family protein
AT1G26880	AT4G15000	16	Ribosomal protein L34e superfamily protein	Ribosomal L27e protein family
AT1G26880	AT3G53430	16	Ribosomal protein L34e superfamily protein	Ribosomal protein L11 family protein
AT1G26880	AT3G48930	16	Ribosomal protein L34e superfamily protein	Nucleic acid-binding, OB-fold-like protein
AT1G26880	AT3G07110	16	Ribosomal protein L34e superfamily protein	Ribosomal protein L13 family protein
AT1G26880	AT2G27530	16	Ribosomal protein L34e superfamily protein	Ribosomal protein L1p/L10e family
AT1G26880	AT2G20450	16	Ribosomal protein L34e superfamily protein	Ribosomal protein L14
AT1G26880	AT2G19730	16	Ribosomal protein L34e superfamily protein	Ribosomal L28e protein family
AT1G23740	AT2G34460	16	Oxidoreductase, zinc-binding dehydrogenase family protein	NAD(P)-binding Rossmann-fold superfamily protein
AT1G22780	AT5G56710	16	Ribosomal protein S13/S18 family	Ribosomal protein L31e family protein
AT1G22780	AT5G22440	16	Ribosomal protein S13/S18 family	Ribosomal protein L1p/L10e family
AT1G22780	AT4G14320	16	Ribosomal protein S13/S18 family	Zinc-binding ribosomal protein family protein
AT1G22780	AT2G36170	16	Ribosomal protein S13/S18 family	Ubiquitin supergroup;Ribosomal protein L40e
AT1G20340	AT4G12800	16	Cupredoxin superfamily protein	photosystem I subunit l
AT1G20340	AT4G04640	16	Cupredoxin superfamily protein	ATPase, F1 complex, gamma subunit protein
AT1G20340	AT2G46820	16	Cupredoxin superfamily protein	photosystem I P subunit
AT1G18540	AT5G56710	16	Ribosomal protein L6 family protein	Ribosomal protein L31e family protein
AT1G18540	AT4G31700	16	Ribosomal protein L6 family protein	ribosomal protein S6
AT1G18540	AT3G05590	16	Ribosomal protein L6 family protein	ribosomal protein L18
AT1G18540	AT3G04840	16	Ribosomal protein L6 family protein	Ribosomal protein S3Ae
AT1G18540	AT2G27710	16	Ribosomal protein L6 family protein	60S acidic ribosomal protein family
AT1G18080	AT5G61170	16	Transducin/WD40 repeat-like superfamily protein	Ribosomal protein S19e family protein
AT1G18080	AT4G16720	16	Transducin/WD40 repeat-like superfamily protein	Ribosomal protein L23/L15e family protein
AT1G18080	AT3G07110	16	Transducin/WD40 repeat-like superfamily protein	Ribosomal protein L13 family protein
AT1G18080	AT2G01250	16	Transducin/WD40 repeat-like superfamily protein	Ribosomal protein L30/L7 family protein
AT1G15820	AT1G74470	16	light harvesting complex photosystem II subunit 6	Pyridine nucleotide-disulphide oxidoreductase family protein
AT1G15820	AT1G61520	16	light harvesting complex photosystem II subunit 6	photosystem I light harvesting complex gene 3
AT1G14320	AT1G72370	16	Ribosomal protein L16p/L10e family protein	40s ribosomal protein SA
AT1G12900	AT5G64040	16	glyceraldehyde 3-phosphate dehydrogenase A subunit 2	photosystem I reaction center subunit PSI-N, chloroplast, putative / PSI-N, putative (PSAN)
AT1G12900	AT4G38970	16	glyceraldehyde 3-phosphate dehydrogenase A subunit 2	fructose-bisphosphate aldolase 2
AT1G12900	AT4G12800	16	glyceraldehyde 3-phosphate dehydrogenase A subunit 2	photosystem I subunit l
AT1G12900	AT4G10340	16	glyceraldehyde 3-phosphate dehydrogenase A subunit 2	light harvesting complex of photosystem II 5
AT1G12900	AT3G54890	16	glyceraldehyde 3-phosphate dehydrogenase A subunit 2	photosystem I light harvesting complex gene 1
AT1G12900	AT3G50820	16	glyceraldehyde 3-phosphate dehydrogenase A subunit 2	photosystem II subunit O-2
AT1G12900	AT3G16140	16	glyceraldehyde 3-phosphate dehydrogenase A subunit 2	photosystem I subunit H-1
AT1G12900	AT2G06520	16	glyceraldehyde 3-phosphate dehydrogenase A subunit 2	photosystem II subunit X
AT1G12900	AT1G52230	16	glyceraldehyde 3-phosphate dehydrogenase A subunit 2	photosystem I subunit H2
AT1G12900	AT1G20340	16	glyceraldehyde 3-phosphate dehydrogenase A subunit 2	Cupredoxin superfamily protein
AT1G10522	AT3G54090	16	-	fructokinase-like 1
AT1G08380	AT5G46110	16	photosystem I subunit O	Glucose-6-phosphate/phosphate translocator-related
AT1G08380	AT4G03280	16	photosystem I subunit O	photosynthetic electron transfer C
AT1G08380	AT3G26650	16	photosystem I subunit O	glyceraldehyde 3-phosphate dehydrogenase A subunit
AT1G08380	AT1G60950	16	photosystem I subunit O	2Fe-2S ferredoxin-like superfamily protein
AT1G08360	AT3G05590	16	Ribosomal protein L1p/L10e family	ribosomal protein L18
AT1G08360	AT1G22780	16	Ribosomal protein L1p/L10e family	Ribosomal protein S13/S18 family
AT1G07320	AT2G43030	16	ribosomal protein L4	Ribosomal protein L3 family protein
AT1G07320	AT1G64510	16	ribosomal protein L4	Translation elongation factor EF1B/ribosomal protein S6 family protein
AT1G07320	AT1G48350	16	ribosomal protein L4	Ribosomal L18p/L5e family protein
AT1G07070	AT3G16080	16	Ribosomal protein L35Ae family protein	Zinc-binding ribosomal protein family protein
AT1G06680	AT2G46820	16	photosystem II subunit P-1	photosystem I P subunit
AT1G06680	AT2G30570	16	photosystem II subunit P-1	photosystem II reaction center W
AT1G06680	AT1G79040	16	photosystem II subunit P-1	photosystem II subunit R
AT1G06680	AT1G52230	16	photosystem II subunit P-1	photosystem I subunit H2
AT1G05190	AT1G32990	16	Ribosomal protein L6 family	plastid ribosomal protein l11
AT1G03600	AT4G21280	16	photosystem II family protein	photosystem II subunit QA
AT1G03600	AT4G09650	16	photosystem II family protein	ATP synthase delta-subunit gene
AT1G03600	AT3G50820	16	photosystem II family protein	photosystem II subunit O-2
AT1G03600	AT2G21330	16	photosystem II family protein	fructose-bisphosphate aldolase 1
AT1G03600	AT1G67740	16	photosystem II family protein	photosystem II BY
AT1G03600	AT1G52230	16	photosystem II family protein	photosystem I subunit H2
AT1G03130	AT5G19940	16	photosystem I subunit D-2	Plastid-lipid associated protein PAP / fibrillin family protein
AT1G03130	AT1G52230	16	photosystem I subunit D-2	photosystem I subunit H2
AT1G03130	AT1G51400	16	photosystem I subunit D-2	Photosystem II 5 kD protein
AT1G03130	AT1G08380	16	photosystem I subunit D-2	photosystem I subunit O
AT1G01100	AT3G28900	16	60S acidic ribosomal protein family	Ribosomal protein L34e superfamily protein
ATCG00750	ATCG00760	15	ribosomal protein S11	ribosomal protein L36
ATCG00570	ATCG00580	15	photosystem II reaction center protein F	photosystem II reaction center protein E
ATCG00070	ATCG00120	15	photosystem II reaction center protein K precursor	ATP synthase subunit alpha
AT5G56710	AT5G61170	15	Ribosomal protein L31e family protein	Ribosomal protein S19e family protein
AT5G47190	AT5G63310	15	Ribosomal protein L19 family protein	nucleoside diphosphate kinase 2
AT5G16130	AT5G52650	15	Ribosomal protein S7e family protein	RNA binding Plectin/S10 domain-containing protein
AT5G14320	AT5G54600	15	Ribosomal protein S13/S18 family	Translation protein SH3-like family protein
AT4G38970	AT5G66570	15	fructose-bisphosphate aldolase 2	PS II oxygen-evolving complex 1
AT4G32260	AT5G66570	15	ATPase, F0 complex, subunit B/B', bacterial/chloroplast	PS II oxygen-evolving complex 1
AT4G29410	AT5G61170	15	Ribosomal L28e protein family	Ribosomal protein S19e family protein
AT4G29410	AT5G58420	15	Ribosomal L28e protein family	Ribosomal protein S4 (RPS4A) family protein
AT4G29410	AT5G22440	15	Ribosomal L28e protein family	Ribosomal protein L1p/L10e family
AT4G28750	AT5G46110	15	Photosystem I reaction centre subunit IV / PsaE protein	Glucose-6-phosphate/phosphate translocator-related
AT4G22890	AT5G09660	15	PGR5-LIKE A	peroxisomal NAD-malate dehydrogenase 2
AT4G21280	AT5G64040	15	photosystem II subunit QA	photosystem I reaction center subunit PSI-N, chloroplast, putative / PSI-N, putative (PSAN)
AT4G17390	AT4G31700	15	Ribosomal protein L23/L15e family protein	ribosomal protein S6
AT4G16720	AT4G17390	15	Ribosomal protein L23/L15e family protein	Ribosomal protein L23/L15e family protein
AT4G15000	AT5G07090	15	Ribosomal L27e protein family	Ribosomal protein S4 (RPS4A) family protein
AT4G12800	AT5G19940	15	photosystem I subunit l	Plastid-lipid associated protein PAP / fibrillin family protein
AT4G12800	AT4G21280	15	photosystem I subunit l	photosystem II subunit QA
AT4G10480	AT5G16130	15	Nascent polypeptide-associated complex (NAC), alpha subunit family protein	Ribosomal protein S7e family protein
AT4G10480	AT4G29410	15	Nascent polypeptide-associated complex (NAC), alpha subunit family protein	Ribosomal L28e protein family
AT4G10450	AT5G22440	15	Ribosomal protein L6 family	Ribosomal protein L1p/L10e family
AT4G10340	AT5G64040	15	light harvesting complex of photosystem II 5	photosystem I reaction center subunit PSI-N, chloroplast, putative / PSI-N, putative (PSAN)
AT4G09650	AT5G64040	15	ATP synthase delta-subunit gene	photosystem I reaction center subunit PSI-N, chloroplast, putative / PSI-N, putative (PSAN)
AT4G09650	AT5G08050	15	ATP synthase delta-subunit gene	Protein of unknown function (DUF1118)
AT4G05180	AT5G46110	15	photosystem II subunit Q-2	Glucose-6-phosphate/phosphate translocator-related
AT4G04640	AT5G64040	15	ATPase, F1 complex, gamma subunit protein	photosystem I reaction center subunit PSI-N, chloroplast, putative / PSI-N, putative (PSAN)
AT4G04640	AT4G21280	15	ATPase, F1 complex, gamma subunit protein	photosystem II subunit QA
AT4G04330	AT5G06690	15	Chaperonin-like RbcX protein	WCRKC thioredoxin 1
AT4G03280	AT5G64040	15	photosynthetic electron transfer C	photosystem I reaction center subunit PSI-N, chloroplast, putative / PSI-N, putative (PSAN)
AT4G03280	AT5G46110	15	photosynthetic electron transfer C	Glucose-6-phosphate/phosphate translocator-related
AT4G03280	AT5G35630	15	photosynthetic electron transfer C	glutamine synthetase 2
AT4G03280	AT4G38970	15	photosynthetic electron transfer C	fructose-bisphosphate aldolase 2
AT4G03280	AT4G21280	15	photosynthetic electron transfer C	photosystem II subunit QA
AT4G02770	AT5G01530	15	photosystem I subunit D-1	light harvesting complex photosystem II
AT4G01150	AT4G05180	15	-	photosystem II subunit Q-2
AT4G01150	AT4G04640	15	-	ATPase, F1 complex, gamma subunit protein
AT4G01150	AT4G03280	15	-	photosynthetic electron transfer C
AT4G00810	AT5G47700	15	60S acidic ribosomal protein family	60S acidic ribosomal protein family
AT4G00100	AT5G52650	15	ribosomal protein S13A	RNA binding Plectin/S10 domain-containing protein
AT4G00100	AT5G16130	15	ribosomal protein S13A	Ribosomal protein S7e family protein
AT3G63140	AT5G07020	15	chloroplast stem-loop binding protein of 41 kDa	proline-rich family protein
AT3G62870	AT5G16130	15	Ribosomal protein L7Ae/L30e/S12e/Gadd45 family protein	Ribosomal protein S7e family protein
AT3G62600	AT5G61790	15	DNAJ heat shock family protein	calnexin 1
AT3G60770	AT4G29410	15	Ribosomal protein S13/S15	Ribosomal L28e protein family
AT3G56940	AT4G10340	15	dicarboxylate diiron protein, putative (Crd1)	light harvesting complex of photosystem II 5
AT3G56940	AT4G03280	15	dicarboxylate diiron protein, putative (Crd1)	photosynthetic electron transfer C
AT3G56910	AT5G14320	15	plastid-specific 50S ribosomal protein 5	Ribosomal protein S13/S18 family
AT3G56340	AT5G27850	15	Ribosomal protein S26e family protein	Ribosomal protein L18e/L15 superfamily protein
AT3G56340	AT5G23740	15	Ribosomal protein S26e family protein	ribosomal protein S11-beta
AT3G56340	AT4G29410	15	Ribosomal protein S26e family protein	Ribosomal L28e protein family
AT3G55980	AT4G24570	15	salt-inducible zinc finger 1	dicarboxylate carrier 2
AT3G55280	AT5G64140	15	ribosomal protein L23AB	ribosomal protein S28
AT3G55280	AT5G61170	15	ribosomal protein L23AB	Ribosomal protein S19e family protein
AT3G54210	AT4G24770	15	Ribosomal protein L17 family protein	31-kDa RNA binding protein
AT3G54050	AT3G63140	15	high cyclic electron flow 1	chloroplast stem-loop binding protein of 41 kDa
AT3G54050	AT3G55800	15	high cyclic electron flow 1	sedoheptulose-bisphosphatase
AT3G53740	AT4G31985	15	Ribosomal protein L36e family protein	Ribosomal protein L39 family protein
AT3G53020	AT4G00100	15	Ribosomal protein L24e family protein	ribosomal protein S13A
AT3G52580	AT5G22440	15	Ribosomal protein S11 family protein	Ribosomal protein L1p/L10e family
AT3G50820	AT5G64040	15	photosystem II subunit O-2	photosystem I reaction center subunit PSI-N, chloroplast, putative / PSI-N, putative (PSAN)
AT3G50820	AT4G09650	15	photosystem II subunit O-2	ATP synthase delta-subunit gene
AT3G48930	AT5G27850	15	Nucleic acid-binding, OB-fold-like protein	Ribosomal protein L18e/L15 superfamily protein
AT3G48930	AT3G56340	15	Nucleic acid-binding, OB-fold-like protein	Ribosomal protein S26e family protein
AT3G48930	AT3G55280	15	Nucleic acid-binding, OB-fold-like protein	ribosomal protein L23AB
AT3G48730	AT5G47190	15	glutamate-1-semialdehyde 2,1-aminomutase 2	Ribosomal protein L19 family protein
AT3G48420	AT3G63140	15	Haloacid dehalogenase-like hydrolase (HAD) superfamily protein	chloroplast stem-loop binding protein of 41 kDa
AT3G47650	AT3G62030	15	DnaJ/Hsp40 cysteine-rich domain superfamily protein	rotamase CYP 4
AT3G47470	AT5G19940	15	light-harvesting chlorophyll-protein complex I subunit A4	Plastid-lipid associated protein PAP / fibrillin family protein
AT3G47470	AT4G21280	15	light-harvesting chlorophyll-protein complex I subunit A4	photosystem II subunit QA
AT3G47370	AT5G22440	15	Ribosomal protein S10p/S20e family protein	Ribosomal protein L1p/L10e family
AT3G47370	AT4G29410	15	Ribosomal protein S10p/S20e family protein	Ribosomal L28e protein family
AT3G47370	AT4G12600	15	Ribosomal protein S10p/S20e family protein	Ribosomal protein L7Ae/L30e/S12e/Gadd45 family protein
AT3G46230	AT5G12020	15	heat shock protein 17.4	17.6 kDa class II heat shock protein
AT3G44890	AT4G24750	15	ribosomal protein L9	Rhodanese/Cell cycle control phosphatase superfamily protein
AT3G44890	AT3G52150	15	ribosomal protein L9	RNA-binding (RRM/RBD/RNP motifs) family protein
AT3G44890	AT3G48730	15	ribosomal protein L9	glutamate-1-semialdehyde 2,1-aminomutase 2
AT3G44590	AT3G52580	15	60S acidic ribosomal protein family	Ribosomal protein S11 family protein
AT3G28900	AT5G47700	15	Ribosomal protein L34e superfamily protein	60S acidic ribosomal protein family
AT3G28900	AT3G44590	15	Ribosomal protein L34e superfamily protein	60S acidic ribosomal protein family
AT3G27160	AT3G54210	15	Ribosomal protein S21 family protein	Ribosomal protein L17 family protein
AT3G26650	AT5G54270	15	glyceraldehyde 3-phosphate dehydrogenase A subunit	light-harvesting chlorophyll B-binding protein 3
AT3G26650	AT4G38970	15	glyceraldehyde 3-phosphate dehydrogenase A subunit	fructose-bisphosphate aldolase 2
AT3G26650	AT4G12800	15	glyceraldehyde 3-phosphate dehydrogenase A subunit	photosystem I subunit l
AT3G25920	AT5G54600	15	ribosomal protein L15	Translation protein SH3-like family protein
AT3G25920	AT3G26060	15	ribosomal protein L15	Thioredoxin superfamily protein
AT3G25520	AT4G31700	15	ribosomal protein L5	ribosomal protein S6
AT3G23390	AT5G07090	15	Zinc-binding ribosomal protein family protein	Ribosomal protein S4 (RPS4A) family protein
AT3G23390	AT4G16720	15	Zinc-binding ribosomal protein family protein	Ribosomal protein L23/L15e family protein
AT3G23390	AT4G15000	15	Zinc-binding ribosomal protein family protein	Ribosomal L27e protein family
AT3G22230	AT3G53740	15	Ribosomal L27e protein family	Ribosomal protein L36e family protein
AT3G18130	AT4G31700	15	receptor for activated C kinase 1C	ribosomal protein S6
AT3G18130	AT4G10480	15	receptor for activated C kinase 1C	Nascent polypeptide-associated complex (NAC), alpha subunit family protein
AT3G16780	AT4G10480	15	Ribosomal protein L19e family protein	Nascent polypeptide-associated complex (NAC), alpha subunit family protein
AT3G16140	AT3G47470	15	photosystem I subunit H-1	light-harvesting chlorophyll-protein complex I subunit A4
AT3G16140	AT3G26650	15	photosystem I subunit H-1	glyceraldehyde 3-phosphate dehydrogenase A subunit
AT3G16080	AT5G67510	15	Zinc-binding ribosomal protein family protein	Translation protein SH3-like family protein
AT3G16080	AT4G16720	15	Zinc-binding ribosomal protein family protein	Ribosomal protein L23/L15e family protein
AT3G16080	AT3G56340	15	Zinc-binding ribosomal protein family protein	Ribosomal protein S26e family protein
AT3G16080	AT3G47370	15	Zinc-binding ribosomal protein family protein	Ribosomal protein S10p/S20e family protein
AT3G15190	AT5G29771	15	chloroplast 30S ribosomal protein S20, putative	-
AT3G15190	AT5G13510	15	chloroplast 30S ribosomal protein S20, putative	Ribosomal protein L10 family protein
AT3G15190	AT3G52150	15	chloroplast 30S ribosomal protein S20, putative	RNA-binding (RRM/RBD/RNP motifs) family protein
AT3G13120	AT4G17560	15	Ribosomal protein S10p/S20e family protein	Ribosomal protein L19 family protein
AT3G11630	AT3G54210	15	Thioredoxin superfamily protein	Ribosomal protein L17 family protein
AT3G11630	AT3G15190	15	Thioredoxin superfamily protein	chloroplast 30S ribosomal protein S20, putative
AT3G11510	AT5G41520	15	Ribosomal protein S11 family protein	RNA binding Plectin/S10 domain-containing protein
AT3G11510	AT4G15000	15	Ribosomal protein S11 family protein	Ribosomal L27e protein family
AT3G10610	AT3G55280	15	Ribosomal S17 family protein	ribosomal protein L23AB
AT3G08940	AT5G66570	15	light harvesting complex photosystem II	PS II oxygen-evolving complex 1
AT3G08940	AT5G46110	15	light harvesting complex photosystem II	Glucose-6-phosphate/phosphate translocator-related
AT3G08940	AT4G12800	15	light harvesting complex photosystem II	photosystem I subunit l
AT3G08940	AT4G05180	15	light harvesting complex photosystem II	photosystem II subunit Q-2
AT3G08940	AT3G16140	15	light harvesting complex photosystem II	photosystem I subunit H-1
AT3G07110	AT5G52650	15	Ribosomal protein L13 family protein	RNA binding Plectin/S10 domain-containing protein
AT3G07110	AT5G39740	15	Ribosomal protein L13 family protein	ribosomal protein L5 B
AT3G07110	AT5G22440	15	Ribosomal protein L13 family protein	Ribosomal protein L1p/L10e family
AT3G07110	AT3G28900	15	Ribosomal protein L13 family protein	Ribosomal protein L34e superfamily protein
AT3G07110	AT3G23390	15	Ribosomal protein L13 family protein	Zinc-binding ribosomal protein family protein
AT3G07110	AT3G16080	15	Ribosomal protein L13 family protein	Zinc-binding ribosomal protein family protein
AT3G05590	AT5G39740	15	ribosomal protein L18	ribosomal protein L5 B
AT3G05590	AT4G29410	15	ribosomal protein L18	Ribosomal L28e protein family
AT3G05590	AT3G11510	15	ribosomal protein L18	Ribosomal protein S11 family protein
AT3G05560	AT5G64140	15	Ribosomal L22e protein family	ribosomal protein S28
AT3G05560	AT5G56670	15	Ribosomal L22e protein family	Ribosomal protein S30 family protein
AT3G05560	AT4G00100	15	Ribosomal L22e protein family	ribosomal protein S13A
AT3G05560	AT3G60770	15	Ribosomal L22e protein family	Ribosomal protein S13/S15
AT3G04840	AT5G39740	15	Ribosomal protein S3Ae	ribosomal protein L5 B
AT3G04840	AT4G15000	15	Ribosomal protein S3Ae	Ribosomal L27e protein family
AT3G04840	AT3G56340	15	Ribosomal protein S3Ae	Ribosomal protein S26e family protein
AT3G04840	AT3G25520	15	Ribosomal protein S3Ae	ribosomal protein L5
AT3G04840	AT3G05560	15	Ribosomal protein S3Ae	Ribosomal L22e protein family
AT3G02560	AT5G52650	15	Ribosomal protein S7e family protein	RNA binding Plectin/S10 domain-containing protein
AT3G02080	AT5G23740	15	Ribosomal protein S19e family protein	ribosomal protein S11-beta
AT3G02080	AT3G11510	15	Ribosomal protein S19e family protein	Ribosomal protein S11 family protein
AT3G01500	AT4G32260	15	carbonic anhydrase 1	ATPase, F0 complex, subunit B/B', bacterial/chloroplast
AT3G01500	AT4G03280	15	carbonic anhydrase 1	photosynthetic electron transfer C
AT3G01480	AT3G52150	15	cyclophilin 38	RNA-binding (RRM/RBD/RNP motifs) family protein
AT2G47610	AT5G22440	15	Ribosomal protein L7Ae/L30e/S12e/Gadd45 family protein	Ribosomal protein L1p/L10e family
AT2G46820	AT5G64040	15	photosystem I P subunit	photosystem I reaction center subunit PSI-N, chloroplast, putative / PSI-N, putative (PSAN)
AT2G46820	AT4G10340	15	photosystem I P subunit	light harvesting complex of photosystem II 5
AT2G46820	AT4G05180	15	photosystem I P subunit	photosystem II subunit Q-2
AT2G46820	AT4G01150	15	photosystem I P subunit	-
AT2G46820	AT3G16140	15	photosystem I P subunit	photosystem I subunit H-1
AT2G44120	AT4G29410	15	Ribosomal protein L30/L7 family protein	Ribosomal L28e protein family
AT2G44120	AT4G17390	15	Ribosomal protein L30/L7 family protein	Ribosomal protein L23/L15e family protein
AT2G44120	AT2G47610	15	Ribosomal protein L30/L7 family protein	Ribosomal protein L7Ae/L30e/S12e/Gadd45 family protein
AT2G43030	AT5G14320	15	Ribosomal protein L3 family protein	Ribosomal protein S13/S18 family
AT2G42220	AT4G09650	15	Rhodanese/Cell cycle control phosphatase superfamily protein	ATP synthase delta-subunit gene
AT2G40360	AT3G44750	15	Transducin/WD40 repeat-like superfamily protein	histone deacetylase 3
AT2G39730	AT4G37930	15	rubisco activase	serine transhydroxymethyltransferase 1
AT2G39730	AT4G04640	15	rubisco activase	ATPase, F1 complex, gamma subunit protein
AT2G39730	AT3G56940	15	rubisco activase	dicarboxylate diiron protein, putative (Crd1)
AT2G39460	AT5G56710	15	ribosomal protein L23AA	Ribosomal protein L31e family protein
AT2G39460	AT3G56340	15	ribosomal protein L23AA	Ribosomal protein S26e family protein
AT2G39460	AT3G48930	15	ribosomal protein L23AA	Nucleic acid-binding, OB-fold-like protein
AT2G39460	AT3G04840	15	ribosomal protein L23AA	Ribosomal protein S3Ae
AT2G37660	AT4G17560	15	NAD(P)-binding Rossmann-fold superfamily protein	Ribosomal protein L19 family protein
AT2G37190	AT3G60770	15	Ribosomal protein L11 family protein	Ribosomal protein S13/S15
AT2G37190	AT3G07110	15	Ribosomal protein L11 family protein	Ribosomal protein L13 family protein
AT2G37190	AT3G02560	15	Ribosomal protein L11 family protein	Ribosomal protein S7e family protein
AT2G36620	AT5G64140	15	ribosomal protein L24	ribosomal protein S28
AT2G36620	AT5G52650	15	ribosomal protein L24	RNA binding Plectin/S10 domain-containing protein
AT2G36620	AT3G44590	15	ribosomal protein L24	60S acidic ribosomal protein family
AT2G36620	AT3G11510	15	ribosomal protein L24	Ribosomal protein S11 family protein
AT2G36170	AT5G56670	15	Ubiquitin supergroup;Ribosomal protein L40e	Ribosomal protein S30 family protein
AT2G36170	AT4G26230	15	Ubiquitin supergroup;Ribosomal protein L40e	Ribosomal protein L31e family protein
AT2G36170	AT3G53020	15	Ubiquitin supergroup;Ribosomal protein L40e	Ribosomal protein L24e family protein
AT2G36170	AT3G47370	15	Ubiquitin supergroup;Ribosomal protein L40e	Ribosomal protein S10p/S20e family protein
AT2G36170	AT3G02560	15	Ubiquitin supergroup;Ribosomal protein L40e	Ribosomal protein S7e family protein
AT2G34480	AT3G62870	15	Ribosomal protein L18ae/LX family protein	Ribosomal protein L7Ae/L30e/S12e/Gadd45 family protein
AT2G34480	AT2G36620	15	Ribosomal protein L18ae/LX family protein	ribosomal protein L24
AT2G34460	AT3G26570	15	NAD(P)-binding Rossmann-fold superfamily protein	phosphate transporter 2;1
AT2G33800	AT5G14320	15	Ribosomal protein S5 family protein	Ribosomal protein S13/S18 family
AT2G33800	AT4G24770	15	Ribosomal protein S5 family protein	31-kDa RNA binding protein
AT2G33800	AT4G01310	15	Ribosomal protein S5 family protein	Ribosomal L5P family protein
AT2G33800	AT3G27160	15	Ribosomal protein S5 family protein	Ribosomal protein S21 family protein
AT2G33450	AT5G14910	15	Ribosomal L28 family	Heavy metal transport/detoxification superfamily protein
AT2G32060	AT5G59850	15	Ribosomal protein L7Ae/L30e/S12e/Gadd45 family protein	Ribosomal protein S8 family protein
AT2G32060	AT3G18130	15	Ribosomal protein L7Ae/L30e/S12e/Gadd45 family protein	receptor for activated C kinase 1C
AT2G32060	AT3G16780	15	Ribosomal protein L7Ae/L30e/S12e/Gadd45 family protein	Ribosomal protein L19e family protein
AT2G32060	AT3G07110	15	Ribosomal protein L7Ae/L30e/S12e/Gadd45 family protein	Ribosomal protein L13 family protein
AT2G31880	AT4G14365	15	Leucine-rich repeat protein kinase family protein	XB3 ortholog 4 in Arabidopsis thaliana
AT2G30570	AT5G66570	15	photosystem II reaction center W	PS II oxygen-evolving complex 1
AT2G30570	AT5G54270	15	photosystem II reaction center W	light-harvesting chlorophyll B-binding protein 3
AT2G30570	AT4G10340	15	photosystem II reaction center W	light harvesting complex of photosystem II 5
AT2G29500	AT5G12030	15	HSP20-like chaperones superfamily protein	heat shock protein 17.6A
AT2G26500	AT4G28750	15	cytochrome b6f complex subunit (petM), putative	Photosystem I reaction centre subunit IV / PsaE protein
AT2G26500	AT4G10340	15	cytochrome b6f complex subunit (petM), putative	light harvesting complex of photosystem II 5
AT2G26500	AT3G26650	15	cytochrome b6f complex subunit (petM), putative	glyceraldehyde 3-phosphate dehydrogenase A subunit
AT2G25210	AT5G27850	15	Ribosomal protein L39 family protein	Ribosomal protein L18e/L15 superfamily protein
AT2G25210	AT5G22440	15	Ribosomal protein L39 family protein	Ribosomal protein L1p/L10e family
AT2G25210	AT4G14320	15	Ribosomal protein L39 family protein	Zinc-binding ribosomal protein family protein
AT2G24090	AT3G54210	15	Ribosomal protein L35	Ribosomal protein L17 family protein
AT2G23810	AT5G06320	15	tetraspanin8	NDR1/HIN1-like 3
AT2G21330	AT3G55800	15	fructose-bisphosphate aldolase 1	sedoheptulose-bisphosphatase
AT2G21330	AT3G26570	15	fructose-bisphosphate aldolase 1	phosphate transporter 2;1
AT2G20560	AT3G24500	15	DNAJ heat shock family protein	multiprotein bridging factor 1C
AT2G20450	AT4G10480	15	Ribosomal protein L14	Nascent polypeptide-associated complex (NAC), alpha subunit family protein
AT2G20450	AT3G44590	15	Ribosomal protein L14	60S acidic ribosomal protein family
AT2G19730	AT4G16720	15	Ribosomal L28e protein family	Ribosomal protein L23/L15e family protein
AT2G19730	AT2G47610	15	Ribosomal L28e protein family	Ribosomal protein L7Ae/L30e/S12e/Gadd45 family protein
AT2G19730	AT2G25210	15	Ribosomal L28e protein family	Ribosomal protein L39 family protein
AT2G19450	AT5G39410	15	membrane bound O-acyl transferase (MBOAT) family protein	Saccharopine dehydrogenase
AT2G06520	AT5G54270	15	photosystem II subunit X	light-harvesting chlorophyll B-binding protein 3
AT2G05620	AT5G02120	15	proton gradient regulation 5	one helix protein
AT2G01250	AT5G61170	15	Ribosomal protein L30/L7 family protein	Ribosomal protein S19e family protein
AT2G01250	AT5G15200	15	Ribosomal protein L30/L7 family protein	Ribosomal protein S4
AT2G01250	AT4G15000	15	Ribosomal protein L30/L7 family protein	Ribosomal L27e protein family
AT2G01250	AT3G53430	15	Ribosomal protein L30/L7 family protein	Ribosomal protein L11 family protein
AT2G01250	AT3G53020	15	Ribosomal protein L30/L7 family protein	Ribosomal protein L24e family protein
AT2G01250	AT3G48930	15	Ribosomal protein L30/L7 family protein	Nucleic acid-binding, OB-fold-like protein
AT1G79850	AT5G17870	15	ribosomal protein S17	plastid-specific 50S ribosomal protein 6
AT1G79850	AT3G52150	15	ribosomal protein S17	RNA-binding (RRM/RBD/RNP motifs) family protein
AT1G79850	AT3G15190	15	ribosomal protein S17	chloroplast 30S ribosomal protein S20, putative
AT1G79850	AT2G43030	15	ribosomal protein S17	Ribosomal protein L3 family protein
AT1G79040	AT2G26500	15	photosystem II subunit R	cytochrome b6f complex subunit (petM), putative
AT1G78630	AT4G01310	15	Ribosomal protein L13 family protein	Ribosomal L5P family protein
AT1G78630	AT3G44890	15	Ribosomal protein L13 family protein	ribosomal protein L9
AT1G78630	AT3G13120	15	Ribosomal protein L13 family protein	Ribosomal protein S10p/S20e family protein
AT1G75690	AT5G19940	15	DnaJ/Hsp40 cysteine-rich domain superfamily protein	Plastid-lipid associated protein PAP / fibrillin family protein
AT1G75690	AT5G02120	15	DnaJ/Hsp40 cysteine-rich domain superfamily protein	one helix protein
AT1G75690	AT4G22890	15	DnaJ/Hsp40 cysteine-rich domain superfamily protein	PGR5-LIKE A
AT1G75350	AT5G54600	15	Ribosomal protein L31	Translation protein SH3-like family protein
AT1G75350	AT3G13120	15	Ribosomal protein L31	Ribosomal protein S10p/S20e family protein
AT1G74970	AT3G15190	15	ribosomal protein S9	chloroplast 30S ribosomal protein S20, putative
AT1G74970	AT2G33800	15	ribosomal protein S9	Ribosomal protein S5 family protein
AT1G74470	AT5G46110	15	Pyridine nucleotide-disulphide oxidoreductase family protein	Glucose-6-phosphate/phosphate translocator-related
AT1G74470	AT3G47470	15	Pyridine nucleotide-disulphide oxidoreductase family protein	light-harvesting chlorophyll-protein complex I subunit A4
AT1G74090	AT3G58990	15	desulfo-glucosinolate sulfotransferase 18	isopropylmalate isomerase 1
AT1G73800	AT1G73805	15	-	Calmodulin binding protein-like
AT1G73230	AT5G61170	15	Nascent polypeptide-associated complex NAC	Ribosomal protein S19e family protein
AT1G73230	AT3G07110	15	Nascent polypeptide-associated complex NAC	Ribosomal protein L13 family protein
AT1G72370	AT5G52650	15	40s ribosomal protein SA	RNA binding Plectin/S10 domain-containing protein
AT1G72370	AT3G62870	15	40s ribosomal protein SA	Ribosomal protein L7Ae/L30e/S12e/Gadd45 family protein
AT1G72370	AT3G53020	15	40s ribosomal protein SA	Ribosomal protein L24e family protein
AT1G72370	AT3G49910	15	40s ribosomal protein SA	Translation protein SH3-like family protein
AT1G72370	AT3G24830	15	40s ribosomal protein SA	Ribosomal protein L13 family protein
AT1G72370	AT2G36620	15	40s ribosomal protein SA	ribosomal protein L24
AT1G72370	AT2G27710	15	40s ribosomal protein SA	60S acidic ribosomal protein family
AT1G72370	AT2G19730	15	40s ribosomal protein SA	Ribosomal L28e protein family
AT1G70760	AT2G39470	15	inorganic carbon transport protein-related	PsbP-like protein 2
AT1G68590	AT2G33450	15	Ribosomal protein PSRP-3/Ycf65	Ribosomal L28 family
AT1G68010	AT4G37930	15	hydroxypyruvate reductase	serine transhydroxymethyltransferase 1
AT1G68010	AT4G32260	15	hydroxypyruvate reductase	ATPase, F0 complex, subunit B/B', bacterial/chloroplast
AT1G67740	AT5G54270	15	photosystem II BY	light-harvesting chlorophyll B-binding protein 3
AT1G67740	AT4G32260	15	photosystem II BY	ATPase, F0 complex, subunit B/B', bacterial/chloroplast
AT1G67740	AT4G10340	15	photosystem II BY	light harvesting complex of photosystem II 5
AT1G67740	AT4G03280	15	photosystem II BY	photosynthetic electron transfer C
AT1G67740	AT2G39730	15	photosystem II BY	rubisco activase
AT1G67430	AT5G15200	15	Ribosomal protein L22p/L17e family protein	Ribosomal protein S4
AT1G67430	AT4G16720	15	Ribosomal protein L22p/L17e family protein	Ribosomal protein L23/L15e family protein
AT1G67430	AT3G23390	15	Ribosomal protein L22p/L17e family protein	Zinc-binding ribosomal protein family protein
AT1G67430	AT2G44120	15	Ribosomal protein L22p/L17e family protein	Ribosomal protein L30/L7 family protein
AT1G67430	AT2G27720	15	Ribosomal protein L22p/L17e family protein	60S acidic ribosomal protein family
AT1G64510	AT5G14910	15	Translation elongation factor EF1B/ribosomal protein S6 family protein	Heavy metal transport/detoxification superfamily protein
AT1G64510	AT3G52150	15	Translation elongation factor EF1B/ribosomal protein S6 family protein	RNA-binding (RRM/RBD/RNP motifs) family protein
AT1G64510	AT3G11630	15	Translation elongation factor EF1B/ribosomal protein S6 family protein	Thioredoxin superfamily protein
AT1G64510	AT1G79850	15	Translation elongation factor EF1B/ribosomal protein S6 family protein	ribosomal protein S17
AT1G61520	AT4G03280	15	photosystem I light harvesting complex gene 3	photosynthetic electron transfer C
AT1G61520	AT3G56940	15	photosystem I light harvesting complex gene 3	dicarboxylate diiron protein, putative (Crd1)
AT1G61520	AT3G21055	15	photosystem I light harvesting complex gene 3	photosystem II subunit T
AT1G61520	AT2G39730	15	photosystem I light harvesting complex gene 3	rubisco activase
AT1G60950	AT4G12800	15	2Fe-2S ferredoxin-like superfamily protein	photosystem I subunit l
AT1G60950	AT4G10340	15	2Fe-2S ferredoxin-like superfamily protein	light harvesting complex of photosystem II 5
AT1G60950	AT4G04640	15	2Fe-2S ferredoxin-like superfamily protein	ATPase, F1 complex, gamma subunit protein
AT1G60950	AT3G54890	15	2Fe-2S ferredoxin-like superfamily protein	photosystem I light harvesting complex gene 1
AT1G60950	AT2G46820	15	2Fe-2S ferredoxin-like superfamily protein	photosystem I P subunit
AT1G55670	AT2G39730	15	photosystem I subunit G	rubisco activase
AT1G55490	AT5G46580	15	chaperonin 60 beta	pentatricopeptide (PPR) repeat-containing protein
AT1G54780	AT4G03280	15	thylakoid lumen 18.3 kDa protein	photosynthetic electron transfer C
AT1G54780	AT3G55800	15	thylakoid lumen 18.3 kDa protein	sedoheptulose-bisphosphatase
AT1G54780	AT3G50820	15	thylakoid lumen 18.3 kDa protein	photosystem II subunit O-2
AT1G54780	AT3G16140	15	thylakoid lumen 18.3 kDa protein	photosystem I subunit H-1
AT1G53540	AT5G12020	15	HSP20-like chaperones superfamily protein	17.6 kDa class II heat shock protein
AT1G52930	AT3G18600	15	Ribosomal RNA processing Brix domain protein	P-loop containing nucleoside triphosphate hydrolases superfamily protein
AT1G52300	AT3G23390	15	Zinc-binding ribosomal protein family protein	Zinc-binding ribosomal protein family protein
AT1G51400	AT1G67740	15	Photosystem II 5 kD protein	photosystem II BY
AT1G48350	AT5G17870	15	Ribosomal L18p/L5e family protein	plastid-specific 50S ribosomal protein 6
AT1G48350	AT4G01310	15	Ribosomal L18p/L5e family protein	Ribosomal L5P family protein
AT1G48350	AT3G52150	15	Ribosomal L18p/L5e family protein	RNA-binding (RRM/RBD/RNP motifs) family protein
AT1G48350	AT3G08740	15	Ribosomal L18p/L5e family protein	elongation factor P (EF-P) family protein
AT1G44446	AT3G59400	15	Pheophorbide a oxygenase family protein with Rieske [2Fe-2S] domain	enzyme binding;tetrapyrrole binding
AT1G42970	AT5G09660	15	glyceraldehyde-3-phosphate dehydrogenase B subunit	peroxisomal NAD-malate dehydrogenase 2
AT1G42970	AT4G03280	15	glyceraldehyde-3-phosphate dehydrogenase B subunit	photosynthetic electron transfer C
AT1G42970	AT3G63140	15	glyceraldehyde-3-phosphate dehydrogenase B subunit	chloroplast stem-loop binding protein of 41 kDa
AT1G42970	AT3G50820	15	glyceraldehyde-3-phosphate dehydrogenase B subunit	photosystem II subunit O-2
AT1G42970	AT1G68010	15	glyceraldehyde-3-phosphate dehydrogenase B subunit	hydroxypyruvate reductase
AT1G42970	AT1G67740	15	glyceraldehyde-3-phosphate dehydrogenase B subunit	photosystem II BY
AT1G42970	AT1G44575	15	glyceraldehyde-3-phosphate dehydrogenase B subunit	Chlorophyll A-B binding family protein
AT1G34030	AT5G58420	15	Ribosomal protein S13/S18 family	Ribosomal protein S4 (RPS4A) family protein
AT1G34030	AT5G56710	15	Ribosomal protein S13/S18 family	Ribosomal protein L31e family protein
AT1G34030	AT5G22440	15	Ribosomal protein S13/S18 family	Ribosomal protein L1p/L10e family
AT1G34030	AT3G22230	15	Ribosomal protein S13/S18 family	Ribosomal L27e protein family
AT1G34030	AT2G36170	15	Ribosomal protein S13/S18 family	Ubiquitin supergroup;Ribosomal protein L40e
AT1G32990	AT5G14910	15	plastid ribosomal protein l11	Heavy metal transport/detoxification superfamily protein
AT1G32990	AT5G14320	15	plastid ribosomal protein l11	Ribosomal protein S13/S18 family
AT1G32990	AT3G62030	15	plastid ribosomal protein l11	rotamase CYP 4
AT1G32990	AT3G48730	15	plastid ribosomal protein l11	glutamate-1-semialdehyde 2,1-aminomutase 2
AT1G32990	AT3G25920	15	plastid ribosomal protein l11	ribosomal protein L15
AT1G32990	AT2G33800	15	plastid ribosomal protein l11	Ribosomal protein S5 family protein
AT1G32990	AT1G35680	15	plastid ribosomal protein l11	Ribosomal protein L21
AT1G32470	AT3G26060	15	Single hybrid motif superfamily protein	Thioredoxin superfamily protein
AT1G31330	AT5G19940	15	photosystem I subunit F	Plastid-lipid associated protein PAP / fibrillin family protein
AT1G31330	AT4G03280	15	photosystem I subunit F	photosynthetic electron transfer C
AT1G31330	AT4G01150	15	photosystem I subunit F	-
AT1G30380	AT1G60950	15	photosystem I subunit K	2Fe-2S ferredoxin-like superfamily protein
AT1G29250	AT3G58700	15	Alba DNA/RNA-binding protein	Ribosomal L5P family protein
AT1G29070	AT3G44890	15	Ribosomal protein L34	ribosomal protein L9
AT1G29070	AT3G25920	15	Ribosomal protein L34	ribosomal protein L15
AT1G29070	AT2G33450	15	Ribosomal protein L34	Ribosomal L28 family
AT1G28330	AT2G33830	15	dormancy-associated protein-like 1	Dormancy/auxin associated family protein
AT1G27730	AT2G40140	15	salt tolerance zinc finger	zinc finger (CCCH-type) family protein
AT1G27400	AT5G56710	15	Ribosomal protein L22p/L17e family protein	Ribosomal protein L31e family protein
AT1G27400	AT5G16130	15	Ribosomal protein L22p/L17e family protein	Ribosomal protein S7e family protein
AT1G27400	AT4G15000	15	Ribosomal protein L22p/L17e family protein	Ribosomal L27e protein family
AT1G27400	AT3G11510	15	Ribosomal protein L22p/L17e family protein	Ribosomal protein S11 family protein
AT1G27400	AT3G07110	15	Ribosomal protein L22p/L17e family protein	Ribosomal protein L13 family protein
AT1G27400	AT3G05590	15	Ribosomal protein L22p/L17e family protein	ribosomal protein L18
AT1G26910	AT4G10450	15	Ribosomal protein L16p/L10e family protein	Ribosomal protein L6 family
AT1G26880	AT5G59850	15	Ribosomal protein L34e superfamily protein	Ribosomal protein S8 family protein
AT1G26880	AT3G60770	15	Ribosomal protein L34e superfamily protein	Ribosomal protein S13/S15
AT1G26880	AT3G53020	15	Ribosomal protein L34e superfamily protein	Ribosomal protein L24e family protein
AT1G26880	AT2G39460	15	Ribosomal protein L34e superfamily protein	ribosomal protein L23AA
AT1G26880	AT2G36620	15	Ribosomal protein L34e superfamily protein	ribosomal protein L24
AT1G26880	AT1G67430	15	Ribosomal protein L34e superfamily protein	Ribosomal protein L22p/L17e family protein
AT1G26880	AT1G48630	15	Ribosomal protein L34e superfamily protein	receptor for activated C kinase 1B
AT1G26880	AT1G29250	15	Ribosomal protein L34e superfamily protein	Alba DNA/RNA-binding protein
AT1G23740	AT3G01060	15	Oxidoreductase, zinc-binding dehydrogenase family protein	-
AT1G22780	AT3G07110	15	Ribosomal protein S13/S18 family	Ribosomal protein L13 family protein
AT1G22780	AT3G02560	15	Ribosomal protein S13/S18 family	Ribosomal protein S7e family protein
AT1G22780	AT2G27530	15	Ribosomal protein S13/S18 family	Ribosomal protein L1p/L10e family
AT1G20340	AT3G47470	15	Cupredoxin superfamily protein	light-harvesting chlorophyll-protein complex I subunit A4
AT1G20340	AT3G26650	15	Cupredoxin superfamily protein	glyceraldehyde 3-phosphate dehydrogenase A subunit
AT1G20340	AT2G30570	15	Cupredoxin superfamily protein	photosystem II reaction center W
AT1G20340	AT1G54780	15	Cupredoxin superfamily protein	thylakoid lumen 18.3 kDa protein
AT1G20340	AT1G31330	15	Cupredoxin superfamily protein	photosystem I subunit F
AT1G18540	AT4G29410	15	Ribosomal protein L6 family protein	Ribosomal L28e protein family
AT1G18540	AT1G26880	15	Ribosomal protein L6 family protein	Ribosomal protein L34e superfamily protein
AT1G18250	AT4G31840	15	Pathogenesis-related thaumatin superfamily protein	early nodulin-like protein 15
AT1G18080	AT5G15200	15	Transducin/WD40 repeat-like superfamily protein	Ribosomal protein S4
AT1G18080	AT3G09200	15	Transducin/WD40 repeat-like superfamily protein	Ribosomal protein L10 family protein
AT1G18080	AT3G05560	15	Transducin/WD40 repeat-like superfamily protein	Ribosomal L22e protein family
AT1G18060	AT4G35250	15	-	NAD(P)-binding Rossmann-fold superfamily protein
AT1G15980	AT3G55800	15	NDH-dependent cyclic electron flow 1	sedoheptulose-bisphosphatase
AT1G15820	AT4G04640	15	light harvesting complex photosystem II subunit 6	ATPase, F1 complex, gamma subunit protein
AT1G15820	AT2G20260	15	light harvesting complex photosystem II subunit 6	photosystem I subunit E-2
AT1G15820	AT1G60950	15	light harvesting complex photosystem II subunit 6	2Fe-2S ferredoxin-like superfamily protein
AT1G15820	AT1G55670	15	light harvesting complex photosystem II subunit 6	photosystem I subunit G
AT1G15820	AT1G44575	15	light harvesting complex photosystem II subunit 6	Chlorophyll A-B binding family protein
AT1G15820	AT1G42970	15	light harvesting complex photosystem II subunit 6	glyceraldehyde-3-phosphate dehydrogenase B subunit
AT1G15820	AT1G20340	15	light harvesting complex photosystem II subunit 6	Cupredoxin superfamily protein
AT1G14150	AT3G63140	15	PsbQ-like 2	chloroplast stem-loop binding protein of 41 kDa
AT1G12900	AT4G09650	15	glyceraldehyde 3-phosphate dehydrogenase A subunit 2	ATP synthase delta-subunit gene
AT1G12900	AT4G05180	15	glyceraldehyde 3-phosphate dehydrogenase A subunit 2	photosystem II subunit Q-2
AT1G12900	AT1G61520	15	glyceraldehyde 3-phosphate dehydrogenase A subunit 2	photosystem I light harvesting complex gene 3
AT1G12900	AT1G15820	15	glyceraldehyde 3-phosphate dehydrogenase A subunit 2	light harvesting complex photosystem II subunit 6
AT1G09340	AT3G48420	15	chloroplast RNA binding	Haloacid dehalogenase-like hydrolase (HAD) superfamily protein
AT1G09340	AT1G68010	15	chloroplast RNA binding	hydroxypyruvate reductase
AT1G09340	AT1G55480	15	chloroplast RNA binding	protein containing PDZ domain, a K-box domain, and a TPR region
AT1G09340	AT1G15980	15	chloroplast RNA binding	NDH-dependent cyclic electron flow 1
AT1G09210	AT5G61790	15	calreticulin 1b	calnexin 1
AT1G08380	AT2G26500	15	photosystem I subunit O	cytochrome b6f complex subunit (petM), putative
AT1G08380	AT1G51400	15	photosystem I subunit O	Photosystem II 5 kD protein
AT1G08360	AT5G56710	15	Ribosomal protein L1p/L10e family	Ribosomal protein L31e family protein
AT1G08360	AT3G62870	15	Ribosomal protein L1p/L10e family	Ribosomal protein L7Ae/L30e/S12e/Gadd45 family protein
AT1G08360	AT2G25210	15	Ribosomal protein L1p/L10e family	Ribosomal protein L39 family protein
AT1G08360	AT2G19730	15	Ribosomal protein L1p/L10e family	Ribosomal L28e protein family
AT1G08360	AT2G01250	15	Ribosomal protein L1p/L10e family	Ribosomal protein L30/L7 family protein
AT1G08360	AT1G27400	15	Ribosomal protein L1p/L10e family	Ribosomal protein L22p/L17e family protein
AT1G07320	AT3G13120	15	ribosomal protein L4	Ribosomal protein S10p/S20e family protein
AT1G07320	AT2G33800	15	ribosomal protein L4	Ribosomal protein S5 family protein
AT1G07070	AT3G48930	15	Ribosomal protein L35Ae family protein	Nucleic acid-binding, OB-fold-like protein
AT1G06680	AT5G54270	15	photosystem II subunit P-1	light-harvesting chlorophyll B-binding protein 3
AT1G06680	AT4G37930	15	photosystem II subunit P-1	serine transhydroxymethyltransferase 1
AT1G06680	AT3G08940	15	photosystem II subunit P-1	light harvesting complex photosystem II
AT1G06680	AT2G26500	15	photosystem II subunit P-1	cytochrome b6f complex subunit (petM), putative
AT1G06040	AT3G47500	15	B-box zinc finger family protein	cycling DOF factor 3
AT1G05190	AT1G35680	15	Ribosomal protein L6 family	Ribosomal protein L21
AT1G05190	AT1G07320	15	Ribosomal protein L6 family	ribosomal protein L4
AT1G04480	AT4G29410	15	Ribosomal protein L14p/L23e family protein	Ribosomal L28e protein family
AT1G04270	AT5G61170	15	cytosolic ribosomal protein S15	Ribosomal protein S19e family protein
AT1G04270	AT5G16130	15	cytosolic ribosomal protein S15	Ribosomal protein S7e family protein
AT1G04270	AT4G16720	15	cytosolic ribosomal protein S15	Ribosomal protein L23/L15e family protein
AT1G04270	AT2G34480	15	cytosolic ribosomal protein S15	Ribosomal protein L18ae/LX family protein
AT1G04270	AT2G27720	15	cytosolic ribosomal protein S15	60S acidic ribosomal protein family
AT1G04270	AT1G72370	15	cytosolic ribosomal protein S15	40s ribosomal protein SA
AT1G03600	AT5G46110	15	photosystem II family protein	Glucose-6-phosphate/phosphate translocator-related
AT1G03600	AT3G16140	15	photosystem II family protein	photosystem I subunit H-1
AT1G03600	AT1G75690	15	photosystem II family protein	DnaJ/Hsp40 cysteine-rich domain superfamily protein
AT1G03600	AT1G15820	15	photosystem II family protein	light harvesting complex photosystem II subunit 6
AT1G03130	AT3G56940	15	photosystem I subunit D-2	dicarboxylate diiron protein, putative (Crd1)
AT1G03130	AT3G27690	15	photosystem I subunit D-2	photosystem II light harvesting complex gene 2.3
AT1G01100	AT2G19730	15	60S acidic ribosomal protein family	Ribosomal L28e protein family
AT1G01100	AT1G22780	15	60S acidic ribosomal protein family	Ribosomal protein S13/S18 family
ATCG00480	ATCG00720	14	ATP synthase subunit beta	photosynthetic electron transfer B
AT5G61170	AT5G64140	14	Ribosomal protein S19e family protein	ribosomal protein S28
AT5G59850	AT5G61170	14	Ribosomal protein S8 family protein	Ribosomal protein S19e family protein
AT5G56670	AT5G56710	14	Ribosomal protein S30 family protein	Ribosomal protein L31e family protein
AT5G50730	AT5G50740	14	-	Heavy metal transport/detoxification superfamily protein
AT5G46110	AT5G54270	14	Glucose-6-phosphate/phosphate translocator-related	light-harvesting chlorophyll B-binding protein 3
AT5G29771	AT5G63310	14	-	nucleoside diphosphate kinase 2
AT5G27850	AT5G52650	14	Ribosomal protein L18e/L15 superfamily protein	RNA binding Plectin/S10 domain-containing protein
AT5G27850	AT5G39740	14	Ribosomal protein L18e/L15 superfamily protein	ribosomal protein L5 B
AT5G23740	AT5G56710	14	ribosomal protein S11-beta	Ribosomal protein L31e family protein
AT5G22440	AT5G61170	14	Ribosomal protein L1p/L10e family	Ribosomal protein S19e family protein
AT5G16130	AT5G27850	14	Ribosomal protein S7e family protein	Ribosomal protein L18e/L15 superfamily protein
AT5G14320	AT5G29771	14	Ribosomal protein S13/S18 family	-
AT5G13630	AT5G66570	14	magnesium-chelatase subunit chlH, chloroplast, putative / Mg-protoporphyrin IX chelatase, putative (CHLH)	PS II oxygen-evolving complex 1
AT5G09660	AT5G23120	14	peroxisomal NAD-malate dehydrogenase 2	photosystem II stability/assembly factor, chloroplast (HCF136)
AT5G07090	AT5G22440	14	Ribosomal protein S4 (RPS4A) family protein	Ribosomal protein L1p/L10e family
AT5G02870	AT5G61170	14	Ribosomal protein L4/L1 family	Ribosomal protein S19e family protein
AT5G02870	AT5G16130	14	Ribosomal protein L4/L1 family	Ribosomal protein S7e family protein
AT4G38970	AT5G01530	14	fructose-bisphosphate aldolase 2	light harvesting complex photosystem II
AT4G37760	AT5G35970	14	squalene epoxidase 3	P-loop containing nucleoside triphosphate hydrolases superfamily protein
AT4G33300	AT5G04720	14	ADR1-like 1	ADR1-like 2
AT4G32260	AT5G66190	14	ATPase, F0 complex, subunit B/B', bacterial/chloroplast	ferredoxin-NADP(+)-oxidoreductase 1
AT4G32260	AT5G64040	14	ATPase, F0 complex, subunit B/B', bacterial/chloroplast	photosystem I reaction center subunit PSI-N, chloroplast, putative / PSI-N, putative (PSAN)
AT4G32260	AT5G46110	14	ATPase, F0 complex, subunit B/B', bacterial/chloroplast	Glucose-6-phosphate/phosphate translocator-related
AT4G29060	AT5G03940	14	elongation factor Ts family protein	chloroplast signal recognition particle 54 kDa subunit
AT4G27700	AT5G19940	14	Rhodanese/Cell cycle control phosphatase superfamily protein	Plastid-lipid associated protein PAP / fibrillin family protein
AT4G27280	AT5G51190	14	Calcium-binding EF-hand family protein	Integrase-type DNA-binding superfamily protein
AT4G25630	AT5G22650	14	fibrillarin 2	histone deacetylase 2B
AT4G25080	AT5G19940	14	magnesium-protoporphyrin IX methyltransferase	Plastid-lipid associated protein PAP / fibrillin family protein
AT4G24770	AT5G13510	14	31-kDa RNA binding protein	Ribosomal protein L10 family protein
AT4G22890	AT4G37930	14	PGR5-LIKE A	serine transhydroxymethyltransferase 1
AT4G17560	AT5G63310	14	Ribosomal protein L19 family protein	nucleoside diphosphate kinase 2
AT4G17390	AT5G61170	14	Ribosomal protein L23/L15e family protein	Ribosomal protein S19e family protein
AT4G17390	AT5G16130	14	Ribosomal protein L23/L15e family protein	Ribosomal protein S7e family protein
AT4G16720	AT5G52650	14	Ribosomal protein L23/L15e family protein	RNA binding Plectin/S10 domain-containing protein
AT4G15000	AT5G22440	14	Ribosomal L27e protein family	Ribosomal protein L1p/L10e family
AT4G14320	AT5G27850	14	Zinc-binding ribosomal protein family protein	Ribosomal protein L18e/L15 superfamily protein
AT4G14320	AT5G23740	14	Zinc-binding ribosomal protein family protein	ribosomal protein S11-beta
AT4G12800	AT5G64040	14	photosystem I subunit l	photosystem I reaction center subunit PSI-N, chloroplast, putative / PSI-N, putative (PSAN)
AT4G12800	AT4G32260	14	photosystem I subunit l	ATPase, F0 complex, subunit B/B', bacterial/chloroplast
AT4G12030	AT4G13770	14	bile acid transporter 5	cytochrome P450, family 83, subfamily A, polypeptide 1
AT4G10480	AT5G56710	14	Nascent polypeptide-associated complex (NAC), alpha subunit family protein	Ribosomal protein L31e family protein
AT4G10480	AT5G02870	14	Nascent polypeptide-associated complex (NAC), alpha subunit family protein	Ribosomal protein L4/L1 family
AT4G10480	AT4G31700	14	Nascent polypeptide-associated complex (NAC), alpha subunit family protein	ribosomal protein S6
AT4G10480	AT4G15000	14	Nascent polypeptide-associated complex (NAC), alpha subunit family protein	Ribosomal L27e protein family
AT4G10340	AT4G38970	14	light harvesting complex of photosystem II 5	fructose-bisphosphate aldolase 2
AT4G10340	AT4G21280	14	light harvesting complex of photosystem II 5	photosystem II subunit QA
AT4G09650	AT5G66190	14	ATP synthase delta-subunit gene	ferredoxin-NADP(+)-oxidoreductase 1
AT4G09650	AT5G13630	14	ATP synthase delta-subunit gene	magnesium-chelatase subunit chlH, chloroplast, putative / Mg-protoporphyrin IX chelatase, putative (CHLH)
AT4G09650	AT4G18480	14	ATP synthase delta-subunit gene	P-loop containing nucleoside triphosphate hydrolases superfamily protein
AT4G04640	AT4G38970	14	ATPase, F1 complex, gamma subunit protein	fructose-bisphosphate aldolase 2
AT4G04640	AT4G37930	14	ATPase, F1 complex, gamma subunit protein	serine transhydroxymethyltransferase 1
AT4G04640	AT4G32260	14	ATPase, F1 complex, gamma subunit protein	ATPase, F0 complex, subunit B/B', bacterial/chloroplast
AT4G03280	AT4G05180	14	photosynthetic electron transfer C	photosystem II subunit Q-2
AT4G02770	AT5G54270	14	photosystem I subunit D-1	light-harvesting chlorophyll B-binding protein 3
AT4G02770	AT5G46110	14	photosystem I subunit D-1	Glucose-6-phosphate/phosphate translocator-related
AT4G02770	AT5G19940	14	photosystem I subunit D-1	Plastid-lipid associated protein PAP / fibrillin family protein
AT4G02770	AT4G04640	14	photosystem I subunit D-1	ATPase, F1 complex, gamma subunit protein
AT4G02270	AT4G26010	14	root hair specific 13	Peroxidase superfamily protein
AT4G01310	AT5G29771	14	Ribosomal L5P family protein	-
AT4G01310	AT5G13510	14	Ribosomal L5P family protein	Ribosomal protein L10 family protein
AT4G01150	AT4G32260	14	-	ATPase, F0 complex, subunit B/B', bacterial/chloroplast
AT4G01150	AT4G28750	14	-	Photosystem I reaction centre subunit IV / PsaE protein
AT4G01150	AT4G10340	14	-	light harvesting complex of photosystem II 5
AT4G00100	AT4G31700	14	ribosomal protein S13A	ribosomal protein S6
AT3G63410	AT5G13510	14	S-adenosyl-L-methionine-dependent methyltransferases superfamily protein	Ribosomal protein L10 family protein
AT3G62870	AT5G41520	14	Ribosomal protein L7Ae/L30e/S12e/Gadd45 family protein	RNA binding Plectin/S10 domain-containing protein
AT3G62870	AT5G23740	14	Ribosomal protein L7Ae/L30e/S12e/Gadd45 family protein	ribosomal protein S11-beta
AT3G62870	AT4G29410	14	Ribosomal protein L7Ae/L30e/S12e/Gadd45 family protein	Ribosomal L28e protein family
AT3G62870	AT4G00100	14	Ribosomal protein L7Ae/L30e/S12e/Gadd45 family protein	ribosomal protein S13A
AT3G60770	AT5G56710	14	Ribosomal protein S13/S15	Ribosomal protein L31e family protein
AT3G60770	AT4G16720	14	Ribosomal protein S13/S15	Ribosomal protein L23/L15e family protein
AT3G60770	AT4G10480	14	Ribosomal protein S13/S15	Nascent polypeptide-associated complex (NAC), alpha subunit family protein
AT3G60770	AT3G62870	14	Ribosomal protein S13/S15	Ribosomal protein L7Ae/L30e/S12e/Gadd45 family protein
AT3G56940	AT5G54270	14	dicarboxylate diiron protein, putative (Crd1)	light-harvesting chlorophyll B-binding protein 3
AT3G56940	AT5G46110	14	dicarboxylate diiron protein, putative (Crd1)	Glucose-6-phosphate/phosphate translocator-related
AT3G56940	AT5G01530	14	dicarboxylate diiron protein, putative (Crd1)	light harvesting complex photosystem II
AT3G56940	AT4G28750	14	dicarboxylate diiron protein, putative (Crd1)	Photosystem I reaction centre subunit IV / PsaE protein
AT3G56940	AT4G22890	14	dicarboxylate diiron protein, putative (Crd1)	PGR5-LIKE A
AT3G56910	AT5G14910	14	plastid-specific 50S ribosomal protein 5	Heavy metal transport/detoxification superfamily protein
AT3G56910	AT4G01310	14	plastid-specific 50S ribosomal protein 5	Ribosomal L5P family protein
AT3G56910	AT3G62030	14	plastid-specific 50S ribosomal protein 5	rotamase CYP 4
AT3G56340	AT5G64140	14	Ribosomal protein S26e family protein	ribosomal protein S28
AT3G56340	AT4G31700	14	Ribosomal protein S26e family protein	ribosomal protein S6
AT3G56340	AT4G16720	14	Ribosomal protein S26e family protein	Ribosomal protein L23/L15e family protein
AT3G56340	AT3G60770	14	Ribosomal protein S26e family protein	Ribosomal protein S13/S15
AT3G55800	AT4G38970	14	sedoheptulose-bisphosphatase	fructose-bisphosphate aldolase 2
AT3G55800	AT4G21280	14	sedoheptulose-bisphosphatase	photosystem II subunit QA
AT3G55800	AT4G09650	14	sedoheptulose-bisphosphatase	ATP synthase delta-subunit gene
AT3G55800	AT3G63140	14	sedoheptulose-bisphosphatase	chloroplast stem-loop binding protein of 41 kDa
AT3G55280	AT5G16130	14	ribosomal protein L23AB	Ribosomal protein S7e family protein
AT3G55280	AT4G29410	14	ribosomal protein L23AB	Ribosomal L28e protein family
AT3G55280	AT3G56340	14	ribosomal protein L23AB	Ribosomal protein S26e family protein
AT3G54890	AT5G19940	14	photosystem I light harvesting complex gene 1	Plastid-lipid associated protein PAP / fibrillin family protein
AT3G54890	AT5G13630	14	photosystem I light harvesting complex gene 1	magnesium-chelatase subunit chlH, chloroplast, putative / Mg-protoporphyrin IX chelatase, putative (CHLH)
AT3G54890	AT4G04640	14	photosystem I light harvesting complex gene 1	ATPase, F1 complex, gamma subunit protein
AT3G54890	AT4G03280	14	photosystem I light harvesting complex gene 1	photosynthetic electron transfer C
AT3G54050	AT4G21280	14	high cyclic electron flow 1	photosystem II subunit QA
AT3G53430	AT5G59850	14	Ribosomal protein L11 family protein	Ribosomal protein S8 family protein
AT3G53430	AT4G15000	14	Ribosomal protein L11 family protein	Ribosomal L27e protein family
AT3G53020	AT3G62870	14	Ribosomal protein L24e family protein	Ribosomal protein L7Ae/L30e/S12e/Gadd45 family protein
AT3G53020	AT3G55280	14	Ribosomal protein L24e family protein	ribosomal protein L23AB
AT3G52580	AT4G10450	14	Ribosomal protein S11 family protein	Ribosomal protein L6 family
AT3G52180	AT4G09020	14	dual specificity protein phosphatase (DsPTP1) family protein	isoamylase 3
AT3G52150	AT4G18480	14	RNA-binding (RRM/RBD/RNP motifs) family protein	P-loop containing nucleoside triphosphate hydrolases superfamily protein
AT3G52150	AT4G17560	14	RNA-binding (RRM/RBD/RNP motifs) family protein	Ribosomal protein L19 family protein
AT3G50820	AT5G66570	14	photosystem II subunit O-2	PS II oxygen-evolving complex 1
AT3G49010	AT4G16720	14	breast basic conserved 1	Ribosomal protein L23/L15e family protein
AT3G48930	AT5G47700	14	Nucleic acid-binding, OB-fold-like protein	60S acidic ribosomal protein family
AT3G48930	AT4G29410	14	Nucleic acid-binding, OB-fold-like protein	Ribosomal L28e protein family
AT3G48930	AT3G60770	14	Nucleic acid-binding, OB-fold-like protein	Ribosomal protein S13/S15
AT3G48730	AT5G63310	14	glutamate-1-semialdehyde 2,1-aminomutase 2	nucleoside diphosphate kinase 2
AT3G47650	AT5G13510	14	DnaJ/Hsp40 cysteine-rich domain superfamily protein	Ribosomal protein L10 family protein
AT3G47470	AT4G03280	14	light-harvesting chlorophyll-protein complex I subunit A4	photosynthetic electron transfer C
AT3G47370	AT3G53430	14	Ribosomal protein S10p/S20e family protein	Ribosomal protein L11 family protein
AT3G47160	AT4G39090	14	RING/U-box superfamily protein	Papain family cysteine protease
AT3G44750	AT3G51800	14	histone deacetylase 3	metallopeptidase M24 family protein
AT3G44590	AT3G60770	14	60S acidic ribosomal protein family	Ribosomal protein S13/S15
AT3G44590	AT3G47370	14	60S acidic ribosomal protein family	Ribosomal protein S10p/S20e family protein
AT3G44260	AT4G24570	14	Polynucleotidyl transferase, ribonuclease H-like superfamily protein	dicarboxylate carrier 2
AT3G28900	AT4G15000	14	Ribosomal protein L34e superfamily protein	Ribosomal L27e protein family
AT3G28900	AT3G47370	14	Ribosomal protein L34e superfamily protein	Ribosomal protein S10p/S20e family protein
AT3G26650	AT4G28750	14	glyceraldehyde 3-phosphate dehydrogenase A subunit	Photosystem I reaction centre subunit IV / PsaE protein
AT3G26650	AT3G56940	14	glyceraldehyde 3-phosphate dehydrogenase A subunit	dicarboxylate diiron protein, putative (Crd1)
AT3G26570	AT3G59400	14	phosphate transporter 2;1	enzyme binding;tetrapyrrole binding
AT3G25920	AT5G63310	14	ribosomal protein L15	nucleoside diphosphate kinase 2
AT3G25920	AT5G14320	14	ribosomal protein L15	Ribosomal protein S13/S18 family
AT3G25920	AT4G02530	14	ribosomal protein L15	chloroplast thylakoid lumen protein
AT3G25920	AT3G47650	14	ribosomal protein L15	DnaJ/Hsp40 cysteine-rich domain superfamily protein
AT3G25520	AT4G00100	14	ribosomal protein L5	ribosomal protein S13A
AT3G24830	AT5G15200	14	Ribosomal protein L13 family protein	Ribosomal protein S4
AT3G24830	AT4G16720	14	Ribosomal protein L13 family protein	Ribosomal protein L23/L15e family protein
AT3G23390	AT4G31985	14	Zinc-binding ribosomal protein family protein	Ribosomal protein L39 family protein
AT3G23390	AT3G59540	14	Zinc-binding ribosomal protein family protein	Ribosomal L38e protein family
AT3G23390	AT3G53740	14	Zinc-binding ribosomal protein family protein	Ribosomal protein L36e family protein
AT3G23390	AT3G53430	14	Zinc-binding ribosomal protein family protein	Ribosomal protein L11 family protein
AT3G23390	AT3G25520	14	Zinc-binding ribosomal protein family protein	ribosomal protein L5
AT3G22840	AT4G14690	14	Chlorophyll A-B binding family protein	Chlorophyll A-B binding family protein
AT3G22230	AT5G27770	14	Ribosomal L27e protein family	Ribosomal L22e protein family
AT3G22230	AT4G15000	14	Ribosomal L27e protein family	Ribosomal L27e protein family
AT3G21055	AT5G66190	14	photosystem II subunit T	ferredoxin-NADP(+)-oxidoreductase 1
AT3G21055	AT4G32260	14	photosystem II subunit T	ATPase, F0 complex, subunit B/B', bacterial/chloroplast
AT3G21055	AT4G03280	14	photosystem II subunit T	photosynthetic electron transfer C
AT3G21055	AT4G01150	14	photosystem II subunit T	-
AT3G21055	AT3G47470	14	photosystem II subunit T	light-harvesting chlorophyll-protein complex I subunit A4
AT3G21055	AT3G26650	14	photosystem II subunit T	glyceraldehyde 3-phosphate dehydrogenase A subunit
AT3G18130	AT5G61170	14	receptor for activated C kinase 1C	Ribosomal protein S19e family protein
AT3G16080	AT5G58420	14	Zinc-binding ribosomal protein family protein	Ribosomal protein S4 (RPS4A) family protein
AT3G16080	AT4G31985	14	Zinc-binding ribosomal protein family protein	Ribosomal protein L39 family protein
AT3G16080	AT4G15000	14	Zinc-binding ribosomal protein family protein	Ribosomal L27e protein family
AT3G16080	AT3G53020	14	Zinc-binding ribosomal protein family protein	Ribosomal protein L24e family protein
AT3G16080	AT3G48930	14	Zinc-binding ribosomal protein family protein	Nucleic acid-binding, OB-fold-like protein
AT3G15190	AT5G14910	14	chloroplast 30S ribosomal protein S20, putative	Heavy metal transport/detoxification superfamily protein
AT3G15190	AT3G56910	14	chloroplast 30S ribosomal protein S20, putative	plastid-specific 50S ribosomal protein 5
AT3G13120	AT5G29771	14	Ribosomal protein S10p/S20e family protein	-
AT3G13120	AT3G52150	14	Ribosomal protein S10p/S20e family protein	RNA-binding (RRM/RBD/RNP motifs) family protein
AT3G12780	AT4G03280	14	phosphoglycerate kinase 1	photosynthetic electron transfer C
AT3G12780	AT4G01150	14	phosphoglycerate kinase 1	-
AT3G12780	AT3G54210	14	phosphoglycerate kinase 1	Ribosomal protein L17 family protein
AT3G11630	AT5G13510	14	Thioredoxin superfamily protein	Ribosomal protein L10 family protein
AT3G11630	AT3G25920	14	Thioredoxin superfamily protein	ribosomal protein L15
AT3G11510	AT5G15200	14	Ribosomal protein S11 family protein	Ribosomal protein S4
AT3G11510	AT3G28900	14	Ribosomal protein S11 family protein	Ribosomal protein L34e superfamily protein
AT3G11510	AT3G25520	14	Ribosomal protein S11 family protein	ribosomal protein L5
AT3G11510	AT3G23390	14	Ribosomal protein S11 family protein	Zinc-binding ribosomal protein family protein
AT3G10610	AT3G16080	14	Ribosomal S17 family protein	Zinc-binding ribosomal protein family protein
AT3G09200	AT4G00100	14	Ribosomal protein L10 family protein	ribosomal protein S13A
AT3G07110	AT5G47700	14	Ribosomal protein L13 family protein	60S acidic ribosomal protein family
AT3G07110	AT3G47370	14	Ribosomal protein L13 family protein	Ribosomal protein S10p/S20e family protein
AT3G07110	AT3G25520	14	Ribosomal protein L13 family protein	ribosomal protein L5
AT3G06700	AT3G48930	14	Ribosomal L29e protein family	Nucleic acid-binding, OB-fold-like protein
AT3G05590	AT5G52650	14	ribosomal protein L18	RNA binding Plectin/S10 domain-containing protein
AT3G05590	AT3G60770	14	ribosomal protein L18	Ribosomal protein S13/S15
AT3G05590	AT3G53020	14	ribosomal protein L18	Ribosomal protein L24e family protein
AT3G05590	AT3G49010	14	ribosomal protein L18	breast basic conserved 1
AT3G05590	AT3G25520	14	ribosomal protein L18	ribosomal protein L5
AT3G05560	AT5G39740	14	Ribosomal L22e protein family	ribosomal protein L5 B
AT3G05560	AT5G27850	14	Ribosomal L22e protein family	Ribosomal protein L18e/L15 superfamily protein
AT3G05560	AT5G15200	14	Ribosomal L22e protein family	Ribosomal protein S4
AT3G05560	AT5G02870	14	Ribosomal L22e protein family	Ribosomal protein L4/L1 family
AT3G05560	AT4G29410	14	Ribosomal L22e protein family	Ribosomal L28e protein family
AT3G05560	AT4G15000	14	Ribosomal L22e protein family	Ribosomal L27e protein family
AT3G05560	AT4G10480	14	Ribosomal L22e protein family	Nascent polypeptide-associated complex (NAC), alpha subunit family protein
AT3G05560	AT3G47370	14	Ribosomal L22e protein family	Ribosomal protein S10p/S20e family protein
AT3G05560	AT3G11510	14	Ribosomal L22e protein family	Ribosomal protein S11 family protein
AT3G05560	AT3G09200	14	Ribosomal L22e protein family	Ribosomal protein L10 family protein
AT3G05560	AT3G06680	14	Ribosomal L22e protein family	Ribosomal L29e protein family
AT3G04920	AT3G53020	14	Ribosomal protein S24e family protein	Ribosomal protein L24e family protein
AT3G04840	AT5G59850	14	Ribosomal protein S3Ae	Ribosomal protein S8 family protein
AT3G04840	AT4G25740	14	Ribosomal protein S3Ae	RNA binding Plectin/S10 domain-containing protein
AT3G04840	AT3G48930	14	Ribosomal protein S3Ae	Nucleic acid-binding, OB-fold-like protein
AT3G04840	AT3G23390	14	Ribosomal protein S3Ae	Zinc-binding ribosomal protein family protein
AT3G04840	AT3G09200	14	Ribosomal protein S3Ae	Ribosomal protein L10 family protein
AT3G02640	AT4G31840	14	-	early nodulin-like protein 15
AT3G02080	AT5G27850	14	Ribosomal protein S19e family protein	Ribosomal protein L18e/L15 superfamily protein
AT2G47610	AT4G16720	14	Ribosomal protein L7Ae/L30e/S12e/Gadd45 family protein	Ribosomal protein L23/L15e family protein
AT2G47610	AT4G00100	14	Ribosomal protein L7Ae/L30e/S12e/Gadd45 family protein	ribosomal protein S13A
AT2G47610	AT3G48930	14	Ribosomal protein L7Ae/L30e/S12e/Gadd45 family protein	Nucleic acid-binding, OB-fold-like protein
AT2G46820	AT4G28750	14	photosystem I P subunit	Photosystem I reaction centre subunit IV / PsaE protein
AT2G46820	AT3G02730	14	photosystem I P subunit	thioredoxin F-type 1
AT2G45960	AT3G53420	14	plasma membrane intrinsic protein 1B	plasma membrane intrinsic protein 2A
AT2G44120	AT5G61170	14	Ribosomal protein L30/L7 family protein	Ribosomal protein S19e family protein
AT2G44120	AT5G56710	14	Ribosomal protein L30/L7 family protein	Ribosomal protein L31e family protein
AT2G44120	AT5G52650	14	Ribosomal protein L30/L7 family protein	RNA binding Plectin/S10 domain-containing protein
AT2G44120	AT5G22440	14	Ribosomal protein L30/L7 family protein	Ribosomal protein L1p/L10e family
AT2G44120	AT4G31700	14	Ribosomal protein L30/L7 family protein	ribosomal protein S6
AT2G44120	AT4G16720	14	Ribosomal protein L30/L7 family protein	Ribosomal protein L23/L15e family protein
AT2G44120	AT3G23390	14	Ribosomal protein L30/L7 family protein	Zinc-binding ribosomal protein family protein
AT2G44120	AT3G07110	14	Ribosomal protein L30/L7 family protein	Ribosomal protein L13 family protein
AT2G44120	AT3G05590	14	Ribosomal protein L30/L7 family protein	ribosomal protein L18
AT2G43460	AT4G14320	14	Ribosomal L38e protein family	Zinc-binding ribosomal protein family protein
AT2G43100	AT5G23010	14	isopropylmalate isomerase 2	methylthioalkylmalate synthase 1
AT2G43100	AT3G58990	14	isopropylmalate isomerase 2	isopropylmalate isomerase 1
AT2G43030	AT5G65220	14	Ribosomal protein L3 family protein	Ribosomal L29 family protein
AT2G43030	AT4G03280	14	Ribosomal protein L3 family protein	photosynthetic electron transfer C
AT2G43030	AT3G52150	14	Ribosomal protein L3 family protein	RNA-binding (RRM/RBD/RNP motifs) family protein
AT2G43030	AT3G13120	14	Ribosomal protein L3 family protein	Ribosomal protein S10p/S20e family protein
AT2G42220	AT5G64040	14	Rhodanese/Cell cycle control phosphatase superfamily protein	photosystem I reaction center subunit PSI-N, chloroplast, putative / PSI-N, putative (PSAN)
AT2G41840	AT4G00100	14	Ribosomal protein S5 family protein	ribosomal protein S13A
AT2G39730	ATCG00340	14	rubisco activase	Photosystem I, PsaA/PsaB protein
AT2G39730	AT5G66190	14	rubisco activase	ferredoxin-NADP(+)-oxidoreductase 1
AT2G39730	AT5G01530	14	rubisco activase	light harvesting complex photosystem II
AT2G39730	AT4G28750	14	rubisco activase	Photosystem I reaction centre subunit IV / PsaE protein
AT2G39730	AT4G12800	14	rubisco activase	photosystem I subunit l
AT2G39730	AT3G47470	14	rubisco activase	light-harvesting chlorophyll-protein complex I subunit A4
AT2G39730	AT3G26650	14	rubisco activase	glyceraldehyde 3-phosphate dehydrogenase A subunit
AT2G39460	AT3G62870	14	ribosomal protein L23AA	Ribosomal protein L7Ae/L30e/S12e/Gadd45 family protein
AT2G39460	AT3G55280	14	ribosomal protein L23AA	ribosomal protein L23AB
AT2G39460	AT3G16080	14	ribosomal protein L23AA	Zinc-binding ribosomal protein family protein
AT2G39390	AT3G16080	14	Ribosomal L29 family protein	Zinc-binding ribosomal protein family protein
AT2G38140	AT3G54210	14	plastid-specific ribosomal protein 4	Ribosomal protein L17 family protein
AT2G37990	AT4G25630	14	ribosome biogenesis regulatory protein (RRS1) family protein	fibrillarin 2
AT2G37660	AT3G15190	14	NAD(P)-binding Rossmann-fold superfamily protein	chloroplast 30S ribosomal protein S20, putative
AT2G37660	AT3G13120	14	NAD(P)-binding Rossmann-fold superfamily protein	Ribosomal protein S10p/S20e family protein
AT2G37190	AT3G25520	14	Ribosomal protein L11 family protein	ribosomal protein L5
AT2G36620	AT5G56670	14	ribosomal protein L24	Ribosomal protein S30 family protein
AT2G36620	AT5G39740	14	ribosomal protein L24	ribosomal protein L5 B
AT2G36620	AT5G27850	14	ribosomal protein L24	Ribosomal protein L18e/L15 superfamily protein
AT2G36620	AT5G22440	14	ribosomal protein L24	Ribosomal protein L1p/L10e family
AT2G36620	AT5G02870	14	ribosomal protein L24	Ribosomal protein L4/L1 family
AT2G36620	AT3G56340	14	ribosomal protein L24	Ribosomal protein S26e family protein
AT2G36620	AT3G53430	14	ribosomal protein L24	Ribosomal protein L11 family protein
AT2G36620	AT3G47370	14	ribosomal protein L24	Ribosomal protein S10p/S20e family protein
AT2G36620	AT3G25520	14	ribosomal protein L24	ribosomal protein L5
AT2G36620	AT2G47610	14	ribosomal protein L24	Ribosomal protein L7Ae/L30e/S12e/Gadd45 family protein
AT2G36170	AT4G15000	14	Ubiquitin supergroup;Ribosomal protein L40e	Ribosomal L27e protein family
AT2G36170	AT4G12600	14	Ubiquitin supergroup;Ribosomal protein L40e	Ribosomal protein L7Ae/L30e/S12e/Gadd45 family protein
AT2G36170	AT4G00810	14	Ubiquitin supergroup;Ribosomal protein L40e	60S acidic ribosomal protein family
AT2G36170	AT3G53740	14	Ubiquitin supergroup;Ribosomal protein L40e	Ribosomal protein L36e family protein
AT2G36170	AT3G28900	14	Ubiquitin supergroup;Ribosomal protein L40e	Ribosomal protein L34e superfamily protein
AT2G36170	AT3G07110	14	Ubiquitin supergroup;Ribosomal protein L40e	Ribosomal protein L13 family protein
AT2G36170	AT2G39460	14	Ubiquitin supergroup;Ribosomal protein L40e	ribosomal protein L23AA
AT2G36170	AT2G39390	14	Ubiquitin supergroup;Ribosomal protein L40e	Ribosomal L29 family protein
AT2G36160	AT3G02080	14	Ribosomal protein S11 family protein	Ribosomal protein S19e family protein
AT2G34640	AT3G54090	14	plastid transcriptionally active 12	fructokinase-like 1
AT2G33800	AT5G13510	14	Ribosomal protein S5 family protein	Ribosomal protein L10 family protein
AT2G33800	AT3G62030	14	Ribosomal protein S5 family protein	rotamase CYP 4
AT2G33450	AT5G13510	14	Ribosomal L28 family	Ribosomal protein L10 family protein
AT2G33450	AT3G11630	14	Ribosomal L28 family	Thioredoxin superfamily protein
AT2G33450	AT2G43030	14	Ribosomal L28 family	Ribosomal protein L3 family protein
AT2G32060	AT5G22440	14	Ribosomal protein L7Ae/L30e/S12e/Gadd45 family protein	Ribosomal protein L1p/L10e family
AT2G32060	AT4G29410	14	Ribosomal protein L7Ae/L30e/S12e/Gadd45 family protein	Ribosomal L28e protein family
AT2G32060	AT4G12600	14	Ribosomal protein L7Ae/L30e/S12e/Gadd45 family protein	Ribosomal protein L7Ae/L30e/S12e/Gadd45 family protein
AT2G32060	AT4G10450	14	Ribosomal protein L7Ae/L30e/S12e/Gadd45 family protein	Ribosomal protein L6 family
AT2G32060	AT4G00100	14	Ribosomal protein L7Ae/L30e/S12e/Gadd45 family protein	ribosomal protein S13A
AT2G32060	AT3G52580	14	Ribosomal protein L7Ae/L30e/S12e/Gadd45 family protein	Ribosomal protein S11 family protein
AT2G30570	AT3G56940	14	photosystem II reaction center W	dicarboxylate diiron protein, putative (Crd1)
AT2G30490	AT2G37040	14	cinnamate-4-hydroxylase	PHE ammonia lyase 1
AT2G27720	AT3G56340	14	60S acidic ribosomal protein family	Ribosomal protein S26e family protein
AT2G27710	AT5G02870	14	60S acidic ribosomal protein family	Ribosomal protein L4/L1 family
AT2G27710	AT4G15000	14	60S acidic ribosomal protein family	Ribosomal L27e protein family
AT2G27710	AT3G05560	14	60S acidic ribosomal protein family	Ribosomal L22e protein family
AT2G27530	AT5G61170	14	Ribosomal protein L1p/L10e family	Ribosomal protein S19e family protein
AT2G27530	AT5G16130	14	Ribosomal protein L1p/L10e family	Ribosomal protein S7e family protein
AT2G27530	AT3G62870	14	Ribosomal protein L1p/L10e family	Ribosomal protein L7Ae/L30e/S12e/Gadd45 family protein
AT2G27530	AT3G23390	14	Ribosomal protein L1p/L10e family	Zinc-binding ribosomal protein family protein
AT2G27530	AT3G07110	14	Ribosomal protein L1p/L10e family	Ribosomal protein L13 family protein
AT2G26500	AT4G03280	14	cytochrome b6f complex subunit (petM), putative	photosynthetic electron transfer C
AT2G26500	AT3G21055	14	cytochrome b6f complex subunit (petM), putative	photosystem II subunit T
AT2G26500	AT3G16140	14	cytochrome b6f complex subunit (petM), putative	photosystem I subunit H-1
AT2G26500	AT2G46820	14	cytochrome b6f complex subunit (petM), putative	photosystem I P subunit
AT2G25210	AT5G64140	14	Ribosomal protein L39 family protein	ribosomal protein S28
AT2G25210	AT3G48930	14	Ribosomal protein L39 family protein	Nucleic acid-binding, OB-fold-like protein
AT2G25210	AT3G28900	14	Ribosomal protein L39 family protein	Ribosomal protein L34e superfamily protein
AT2G25210	AT3G16080	14	Ribosomal protein L39 family protein	Zinc-binding ribosomal protein family protein
AT2G25210	AT3G06700	14	Ribosomal protein L39 family protein	Ribosomal L29e protein family
AT2G25210	AT2G43460	14	Ribosomal protein L39 family protein	Ribosomal L38e protein family
AT2G23810	AT3G55980	14	tetraspanin8	salt-inducible zinc finger 1
AT2G21330	AT5G23060	14	fructose-bisphosphate aldolase 1	calcium sensing receptor
AT2G21330	AT4G38970	14	fructose-bisphosphate aldolase 1	fructose-bisphosphate aldolase 2
AT2G21330	AT3G56940	14	fructose-bisphosphate aldolase 1	dicarboxylate diiron protein, putative (Crd1)
AT2G20610	AT4G39940	14	Tyrosine transaminase family protein	APS-kinase 2
AT2G20450	AT5G61170	14	Ribosomal protein L14	Ribosomal protein S19e family protein
AT2G20450	AT5G56710	14	Ribosomal protein L14	Ribosomal protein L31e family protein
AT2G20450	AT5G22440	14	Ribosomal protein L14	Ribosomal protein L1p/L10e family
AT2G20450	AT4G12600	14	Ribosomal protein L14	Ribosomal protein L7Ae/L30e/S12e/Gadd45 family protein
AT2G20450	AT3G52580	14	Ribosomal protein L14	Ribosomal protein S11 family protein
AT2G20450	AT3G16080	14	Ribosomal protein L14	Zinc-binding ribosomal protein family protein
AT2G20260	AT5G01530	14	photosystem I subunit E-2	light harvesting complex photosystem II
AT2G20260	AT3G54890	14	photosystem I subunit E-2	photosystem I light harvesting complex gene 1
AT2G20260	AT3G47470	14	photosystem I subunit E-2	light-harvesting chlorophyll-protein complex I subunit A4
AT2G19730	AT5G61170	14	Ribosomal L28e protein family	Ribosomal protein S19e family protein
AT2G19730	AT3G60770	14	Ribosomal L28e protein family	Ribosomal protein S13/S15
AT2G19730	AT3G49910	14	Ribosomal L28e protein family	Translation protein SH3-like family protein
AT2G19730	AT3G09200	14	Ribosomal L28e protein family	Ribosomal protein L10 family protein
AT2G19730	AT3G05560	14	Ribosomal L28e protein family	Ribosomal L22e protein family
AT2G19730	AT3G02560	14	Ribosomal L28e protein family	Ribosomal protein S7e family protein
AT2G19730	AT2G44120	14	Ribosomal L28e protein family	Ribosomal protein L30/L7 family protein
AT2G15890	AT5G06690	14	maternal effect embryo arrest 14	WCRKC thioredoxin 1
AT2G14750	AT4G39940	14	APS kinase	APS-kinase 2
AT2G06520	AT4G38970	14	photosystem II subunit X	fructose-bisphosphate aldolase 2
AT2G05620	AT2G34460	14	proton gradient regulation 5	NAD(P)-binding Rossmann-fold superfamily protein
AT2G01250	AT5G22440	14	Ribosomal protein L30/L7 family protein	Ribosomal protein L1p/L10e family
AT2G01250	AT5G07090	14	Ribosomal protein L30/L7 family protein	Ribosomal protein S4 (RPS4A) family protein
AT2G01250	AT5G02870	14	Ribosomal protein L30/L7 family protein	Ribosomal protein L4/L1 family
AT2G01250	AT3G60770	14	Ribosomal protein L30/L7 family protein	Ribosomal protein S13/S15
AT2G01250	AT3G55280	14	Ribosomal protein L30/L7 family protein	ribosomal protein L23AB
AT2G01250	AT3G49010	14	Ribosomal protein L30/L7 family protein	breast basic conserved 1
AT2G01250	AT3G25520	14	Ribosomal protein L30/L7 family protein	ribosomal protein L5
AT2G01250	AT2G44120	14	Ribosomal protein L30/L7 family protein	Ribosomal protein L30/L7 family protein
AT1G79850	AT3G44890	14	ribosomal protein S17	ribosomal protein L9
AT1G79850	AT2G33450	14	ribosomal protein S17	Ribosomal L28 family
AT1G79440	AT5G39410	14	aldehyde dehydrogenase 5F1	Saccharopine dehydrogenase
AT1G79040	AT5G64040	14	photosystem II subunit R	photosystem I reaction center subunit PSI-N, chloroplast, putative / PSI-N, putative (PSAN)
AT1G79040	AT4G05180	14	photosystem II subunit R	photosystem II subunit Q-2
AT1G79040	AT4G02770	14	photosystem II subunit R	photosystem I subunit D-1
AT1G79040	AT3G26650	14	photosystem II subunit R	glyceraldehyde 3-phosphate dehydrogenase A subunit
AT1G79040	AT3G16140	14	photosystem II subunit R	photosystem I subunit H-1
AT1G78630	AT5G54600	14	Ribosomal protein L13 family protein	Translation protein SH3-like family protein
AT1G78630	AT5G29771	14	Ribosomal protein L13 family protein	-
AT1G78630	AT3G52150	14	Ribosomal protein L13 family protein	RNA-binding (RRM/RBD/RNP motifs) family protein
AT1G78630	AT2G43030	14	Ribosomal protein L13 family protein	Ribosomal protein L3 family protein
AT1G75690	AT5G08050	14	DnaJ/Hsp40 cysteine-rich domain superfamily protein	Protein of unknown function (DUF1118)
AT1G75350	AT3G54210	14	Ribosomal protein L31	Ribosomal protein L17 family protein
AT1G75350	AT2G33450	14	Ribosomal protein L31	Ribosomal L28 family
AT1G74970	AT1G78630	14	ribosomal protein S9	Ribosomal protein L13 family protein
AT1G74470	AT5G66570	14	Pyridine nucleotide-disulphide oxidoreductase family protein	PS II oxygen-evolving complex 1
AT1G74090	AT4G13770	14	desulfo-glucosinolate sulfotransferase 18	cytochrome P450, family 83, subfamily A, polypeptide 1
AT1G72370	AT5G35530	14	40s ribosomal protein SA	Ribosomal protein S3 family protein
AT1G72370	AT4G17390	14	40s ribosomal protein SA	Ribosomal protein L23/L15e family protein
AT1G69620	AT5G52650	14	ribosomal protein L34	RNA binding Plectin/S10 domain-containing protein
AT1G69620	AT2G19730	14	ribosomal protein L34	Ribosomal L28e protein family
AT1G69620	AT2G01250	14	ribosomal protein L34	Ribosomal protein L30/L7 family protein
AT1G68590	AT5G14910	14	Ribosomal protein PSRP-3/Ycf65	Heavy metal transport/detoxification superfamily protein
AT1G68590	AT3G25920	14	Ribosomal protein PSRP-3/Ycf65	ribosomal protein L15
AT1G67740	AT4G38970	14	photosystem II BY	fructose-bisphosphate aldolase 2
AT1G67430	AT5G64140	14	Ribosomal protein L22p/L17e family protein	ribosomal protein S28
AT1G67430	AT5G61170	14	Ribosomal protein L22p/L17e family protein	Ribosomal protein S19e family protein
AT1G67430	AT5G52650	14	Ribosomal protein L22p/L17e family protein	RNA binding Plectin/S10 domain-containing protein
AT1G67430	AT5G27850	14	Ribosomal protein L22p/L17e family protein	Ribosomal protein L18e/L15 superfamily protein
AT1G67430	AT4G31700	14	Ribosomal protein L22p/L17e family protein	ribosomal protein S6
AT1G67430	AT3G62870	14	Ribosomal protein L22p/L17e family protein	Ribosomal protein L7Ae/L30e/S12e/Gadd45 family protein
AT1G67430	AT3G47370	14	Ribosomal protein L22p/L17e family protein	Ribosomal protein S10p/S20e family protein
AT1G67430	AT2G27530	14	Ribosomal protein L22p/L17e family protein	Ribosomal protein L1p/L10e family
AT1G67430	AT1G69620	14	Ribosomal protein L22p/L17e family protein	ribosomal protein L34
AT1G64510	AT5G29771	14	Translation elongation factor EF1B/ribosomal protein S6 family protein	-
AT1G64510	AT3G26060	14	Translation elongation factor EF1B/ribosomal protein S6 family protein	Thioredoxin superfamily protein
AT1G61520	AT4G38970	14	photosystem I light harvesting complex gene 3	fructose-bisphosphate aldolase 2
AT1G61520	AT4G04640	14	photosystem I light harvesting complex gene 3	ATPase, F1 complex, gamma subunit protein
AT1G60950	AT5G64040	14	2Fe-2S ferredoxin-like superfamily protein	photosystem I reaction center subunit PSI-N, chloroplast, putative / PSI-N, putative (PSAN)
AT1G60950	AT5G46110	14	2Fe-2S ferredoxin-like superfamily protein	Glucose-6-phosphate/phosphate translocator-related
AT1G60950	AT4G02770	14	2Fe-2S ferredoxin-like superfamily protein	photosystem I subunit D-1
AT1G60950	AT4G01150	14	2Fe-2S ferredoxin-like superfamily protein	-
AT1G60950	AT3G56940	14	2Fe-2S ferredoxin-like superfamily protein	dicarboxylate diiron protein, putative (Crd1)
AT1G60950	AT3G21055	14	2Fe-2S ferredoxin-like superfamily protein	photosystem II subunit T
AT1G60950	AT3G16140	14	2Fe-2S ferredoxin-like superfamily protein	photosystem I subunit H-1
AT1G60950	AT2G39730	14	2Fe-2S ferredoxin-like superfamily protein	rubisco activase
AT1G55670	AT4G03280	14	photosystem I subunit G	photosynthetic electron transfer C
AT1G55670	AT4G02770	14	photosystem I subunit G	photosystem I subunit D-1
AT1G55670	AT4G01150	14	photosystem I subunit G	-
AT1G55670	AT1G60950	14	photosystem I subunit G	2Fe-2S ferredoxin-like superfamily protein
AT1G55490	AT4G29060	14	chaperonin 60 beta	elongation factor Ts family protein
AT1G55490	AT4G01310	14	chaperonin 60 beta	Ribosomal L5P family protein
AT1G55490	AT3G48730	14	chaperonin 60 beta	glutamate-1-semialdehyde 2,1-aminomutase 2
AT1G55480	AT4G22890	14	protein containing PDZ domain, a K-box domain, and a TPR region	PGR5-LIKE A
AT1G54780	AT5G66190	14	thylakoid lumen 18.3 kDa protein	ferredoxin-NADP(+)-oxidoreductase 1
AT1G54780	AT5G46110	14	thylakoid lumen 18.3 kDa protein	Glucose-6-phosphate/phosphate translocator-related
AT1G54780	AT5G01530	14	thylakoid lumen 18.3 kDa protein	light harvesting complex photosystem II
AT1G54780	AT4G37930	14	thylakoid lumen 18.3 kDa protein	serine transhydroxymethyltransferase 1
AT1G54780	AT4G35250	14	thylakoid lumen 18.3 kDa protein	NAD(P)-binding Rossmann-fold superfamily protein
AT1G54780	AT4G09650	14	thylakoid lumen 18.3 kDa protein	ATP synthase delta-subunit gene
AT1G54780	AT4G01150	14	thylakoid lumen 18.3 kDa protein	-
AT1G54780	AT1G75690	14	thylakoid lumen 18.3 kDa protein	DnaJ/Hsp40 cysteine-rich domain superfamily protein
AT1G54780	AT1G68010	14	thylakoid lumen 18.3 kDa protein	hydroxypyruvate reductase
AT1G52300	AT3G60245	14	Zinc-binding ribosomal protein family protein	Zinc-binding ribosomal protein family protein
AT1G52300	AT2G19730	14	Zinc-binding ribosomal protein family protein	Ribosomal L28e protein family
AT1G52300	AT1G67430	14	Zinc-binding ribosomal protein family protein	Ribosomal protein L22p/L17e family protein
AT1G52230	AT5G46110	14	photosystem I subunit H2	Glucose-6-phosphate/phosphate translocator-related
AT1G52230	AT3G21055	14	photosystem I subunit H2	photosystem II subunit T
AT1G52230	AT2G30570	14	photosystem I subunit H2	photosystem II reaction center W
AT1G52220	AT4G02770	14	-	photosystem I subunit D-1
AT1G52220	AT1G54780	14	-	thylakoid lumen 18.3 kDa protein
AT1G51400	AT5G64040	14	Photosystem II 5 kD protein	photosystem I reaction center subunit PSI-N, chloroplast, putative / PSI-N, putative (PSAN)
AT1G51400	AT5G19940	14	Photosystem II 5 kD protein	Plastid-lipid associated protein PAP / fibrillin family protein
AT1G51400	AT3G56940	14	Photosystem II 5 kD protein	dicarboxylate diiron protein, putative (Crd1)
AT1G51400	AT2G06520	14	Photosystem II 5 kD protein	photosystem II subunit X
AT1G48630	AT5G02870	14	receptor for activated C kinase 1B	Ribosomal protein L4/L1 family
AT1G48350	AT2G38140	14	Ribosomal L18p/L5e family protein	plastid-specific ribosomal protein 4
AT1G48350	AT2G24090	14	Ribosomal L18p/L5e family protein	Ribosomal protein L35
AT1G44575	AT5G66570	14	Chlorophyll A-B binding family protein	PS II oxygen-evolving complex 1
AT1G44575	AT4G38970	14	Chlorophyll A-B binding family protein	fructose-bisphosphate aldolase 2
AT1G44575	AT4G37930	14	Chlorophyll A-B binding family protein	serine transhydroxymethyltransferase 1
AT1G44575	AT4G10340	14	Chlorophyll A-B binding family protein	light harvesting complex of photosystem II 5
AT1G44575	AT4G03280	14	Chlorophyll A-B binding family protein	photosynthetic electron transfer C
AT1G44575	AT3G56940	14	Chlorophyll A-B binding family protein	dicarboxylate diiron protein, putative (Crd1)
AT1G44000	AT5G02120	14	-	one helix protein
AT1G43170	AT5G15200	14	ribosomal protein 1	Ribosomal protein S4
AT1G42970	AT4G22890	14	glyceraldehyde-3-phosphate dehydrogenase B subunit	PGR5-LIKE A
AT1G42970	AT4G04640	14	glyceraldehyde-3-phosphate dehydrogenase B subunit	ATPase, F1 complex, gamma subunit protein
AT1G42970	AT3G56940	14	glyceraldehyde-3-phosphate dehydrogenase B subunit	dicarboxylate diiron protein, putative (Crd1)
AT1G42970	AT3G16140	14	glyceraldehyde-3-phosphate dehydrogenase B subunit	photosystem I subunit H-1
AT1G42970	AT1G74470	14	glyceraldehyde-3-phosphate dehydrogenase B subunit	Pyridine nucleotide-disulphide oxidoreductase family protein
AT1G35680	AT5G29771	14	Ribosomal protein L21	-
AT1G35680	AT3G54210	14	Ribosomal protein L21	Ribosomal protein L17 family protein
AT1G35680	AT3G52150	14	Ribosomal protein L21	RNA-binding (RRM/RBD/RNP motifs) family protein
AT1G35680	AT3G15190	14	Ribosomal protein L21	chloroplast 30S ribosomal protein S20, putative
AT1G35680	AT3G13120	14	Ribosomal protein L21	Ribosomal protein S10p/S20e family protein
AT1G35680	AT2G43030	14	Ribosomal protein L21	Ribosomal protein L3 family protein
AT1G35680	AT1G79850	14	Ribosomal protein L21	ribosomal protein S17
AT1G35680	AT1G78630	14	Ribosomal protein L21	Ribosomal protein L13 family protein
AT1G34030	AT3G23390	14	Ribosomal protein S13/S18 family	Zinc-binding ribosomal protein family protein
AT1G34030	AT3G16080	14	Ribosomal protein S13/S18 family	Zinc-binding ribosomal protein family protein
AT1G32990	AT4G17560	14	plastid ribosomal protein l11	Ribosomal protein L19 family protein
AT1G31580	AT2G25510	14	ECS1	-
AT1G31330	AT4G04640	14	photosystem I subunit F	ATPase, F1 complex, gamma subunit protein
AT1G31330	AT2G20260	14	photosystem I subunit F	photosystem I subunit E-2
AT1G30380	AT5G35630	14	photosystem I subunit K	glutamine synthetase 2
AT1G30380	AT4G38970	14	photosystem I subunit K	fructose-bisphosphate aldolase 2
AT1G30380	AT3G26650	14	photosystem I subunit K	glyceraldehyde 3-phosphate dehydrogenase A subunit
AT1G30380	AT2G26500	14	photosystem I subunit K	cytochrome b6f complex subunit (petM), putative
AT1G29250	AT4G10450	14	Alba DNA/RNA-binding protein	Ribosomal protein L6 family
AT1G29250	AT2G32060	14	Alba DNA/RNA-binding protein	Ribosomal protein L7Ae/L30e/S12e/Gadd45 family protein
AT1G29070	AT5G14910	14	Ribosomal protein L34	Heavy metal transport/detoxification superfamily protein
AT1G29070	AT4G24770	14	Ribosomal protein L34	31-kDa RNA binding protein
AT1G29070	AT3G13120	14	Ribosomal protein L34	Ribosomal protein S10p/S20e family protein
AT1G29070	AT1G78630	14	Ribosomal protein L34	Ribosomal protein L13 family protein
AT1G27730	AT5G59550	14	salt tolerance zinc finger	zinc finger (C3HC4-type RING finger) family protein
AT1G27400	AT5G07090	14	Ribosomal protein L22p/L17e family protein	Ribosomal protein S4 (RPS4A) family protein
AT1G27400	AT4G10450	14	Ribosomal protein L22p/L17e family protein	Ribosomal protein L6 family
AT1G27400	AT3G04840	14	Ribosomal protein L22p/L17e family protein	Ribosomal protein S3Ae
AT1G27400	AT2G32060	14	Ribosomal protein L22p/L17e family protein	Ribosomal protein L7Ae/L30e/S12e/Gadd45 family protein
AT1G26880	AT5G56670	14	Ribosomal protein L34e superfamily protein	Ribosomal protein S30 family protein
AT1G26880	AT5G22440	14	Ribosomal protein L34e superfamily protein	Ribosomal protein L1p/L10e family
AT1G26880	AT4G17390	14	Ribosomal protein L34e superfamily protein	Ribosomal protein L23/L15e family protein
AT1G26880	AT4G14320	14	Ribosomal protein L34e superfamily protein	Zinc-binding ribosomal protein family protein
AT1G26880	AT4G10480	14	Ribosomal protein L34e superfamily protein	Nascent polypeptide-associated complex (NAC), alpha subunit family protein
AT1G26880	AT3G62870	14	Ribosomal protein L34e superfamily protein	Ribosomal protein L7Ae/L30e/S12e/Gadd45 family protein
AT1G26880	AT3G44590	14	Ribosomal protein L34e superfamily protein	60S acidic ribosomal protein family
AT1G26880	AT3G28900	14	Ribosomal protein L34e superfamily protein	Ribosomal protein L34e superfamily protein
AT1G26880	AT3G18130	14	Ribosomal protein L34e superfamily protein	receptor for activated C kinase 1C
AT1G26880	AT3G06700	14	Ribosomal protein L34e superfamily protein	Ribosomal L29e protein family
AT1G23740	AT5G15450	14	Oxidoreductase, zinc-binding dehydrogenase family protein	casein lytic proteinase B3
[truncated: 5,327 more rows]
