# Supplementary material for: Pan- and core- network analysis of co-expression genes in a model plant
Source: Sci Rep. 2016 Dec 16;6:38956. doi: 10.1038/srep38956 (PMC5159811; doi:10.1038/srep38956)
Supplement: Supplemental File 4 [file srep38956-s5.xls]

## Sheet: CoreNet
Supplemental file 4. The enriched biological process among the network modules for the pan- and core-networks.
#This file contains two data sheets
#All enriched GO biological process are shown for each module within Core-Network
Module ID	GO depth (shortest steps to the 'root')	GO ID	GO term	Module size	Corrected P-value	Fold change
C4	6	GO:0006412	translation	152	1.02801e-202	42.92
C4	5	GO:0034645	cellular macromolecule biosynthetic process	152	6.61797e-143	13.19
C4	5	GO:0009059	macromolecule biosynthetic process	152	5.51408e-140	12.55
C4	4	GO:0044249	cellular biosynthetic process	152	8.49011e-107	7.13
C4	4	GO:1901576	organic substance biosynthetic process	152	1.58478e-104	6.86
C4	3	GO:0009058	biosynthetic process	152	8.68481e-101	6.44
C4	5	GO:0044267	cellular protein metabolic process	152	1.15017e-96	7.16
C4	4	GO:0022613	ribonucleoprotein complex biogenesis	152	2.7904e-94	64.24
C4	5	GO:0042254	ribosome biogenesis	152	1.36729e-84	61.61
C4	4	GO:0019538	protein metabolic process	152	5.25565e-84	5.71
C4	3	GO:0044085	cellular component biogenesis	152	8.04254e-77	36.43
C4	4	GO:0044260	cellular macromolecule metabolic process	152	9.10283e-74	4.09
C4	4	GO:0043170	macromolecule metabolic process	152	3.42079e-68	3.72
C4	3	GO:0044237	cellular metabolic process	152	3.58969e-52	2.79
C6	4	GO:0015979	photosynthesis	139	1.7361e-49	48.82
C4	3	GO:0044238	primary metabolic process	152	1.49896e-46	2.85
C4	3	GO:0071704	organic substance metabolic process	152	1.78592e-46	2.53
C4	2	GO:0009987	cellular process	152	3.6294e-39	2.05
C6	4	GO:0006091	generation of precursor metabolites and energy	139	1.82124e-36	22.55
C4	2	GO:0008152	metabolic process	152	3.9983e-35	2.08
C4	2	GO:0071840	cellular component organization or biogenesis	152	1.999e-31	5.63
C38	4	GO:0009408	response to heat	18	7.56008e-31	115.39
C7	6	GO:0006412	translation	126	5.71856e-28	13.94
C38	4	GO:0009266	response to temperature stimulus	18	1.53927e-23	39.73
C6	6	GO:0009767	photosynthetic electron transport chain	139	9.06227e-21	54.41
C13	4	GO:0015979	photosynthesis	21	9.7094e-21	107.72
C7	4	GO:1901576	organic substance biosynthetic process	126	4.28488e-17	3.45
C38	3	GO:0009628	response to abiotic stimulus	18	7.43023e-17	11.85
C7	3	GO:0009058	biosynthetic process	126	1.07538e-16	3.3
C7	4	GO:0044249	cellular biosynthetic process	126	1.07822e-16	3.46
C6	4	GO:0022900	electron transport chain	139	1.28706e-16	25.99
C22	5	GO:0010200	response to chitin	39	5.06154e-16	51.71
C38	7	GO:0009644	response to high light intensity	18	9.96906e-16	169.04
C22	4	GO:0010243	response to organonitrogen compound	39	1.38037e-15	45.07
C6	5	GO:0009765	photosynthesis, light harvesting	139	2.72752e-15	55.34
C4	5	GO:0042274	ribosomal small subunit biogenesis	152	6.01526e-15	142.62
C13	4	GO:0006091	generation of precursor metabolites and energy	21	7.32688e-15	45.61
C6	7	GO:0009773	photosynthetic electron transport in photosystem I	139	9.22874e-15	87.73
C23	5	GO:0071824	protein-DNA complex subunit organization	7	2.32386e-14	269.3
C23	6	GO:0034728	nucleosome organization	7	2.32386e-14	277.34
C23	7	GO:0006334	nucleosome assembly	7	2.32386e-14	277.34
C23	7	GO:0065004	protein-DNA complex assembly	7	2.32386e-14	269.3
C7	5	GO:0009059	macromolecule biosynthetic process	126	1.06294e-13	4.28
C7	5	GO:0034645	cellular macromolecule biosynthetic process	126	1.06294e-13	4.38
C38	6	GO:0009642	response to light intensity	18	1.66375e-13	89.21
C22	4	GO:1901698	response to nitrogen compound	39	1.67405e-13	29.39
C38	6	GO:0042542	response to hydrogen peroxide	18	2.69521e-13	142.89
C51	6	GO:0016144	S-glycoside biosynthetic process	12	3.20662e-13	292.96
C51	7	GO:0019758	glycosinolate biosynthetic process	12	3.20662e-13	292.96
C51	8	GO:0019761	glucosinolate biosynthetic process	12	3.20662e-13	292.96
C38	3	GO:0006950	response to stress	18	1.25761e-12	7.65
C7	5	GO:0044267	cellular protein metabolic process	126	1.89778e-12	3.16
C51	4	GO:0019748	secondary metabolic process	12	2.38002e-12	57.13
C51	4	GO:0016143	S-glycoside metabolic process	12	2.94333e-12	180.66
C51	6	GO:0019757	glycosinolate metabolic process	12	2.94333e-12	180.66
C51	7	GO:0019760	glucosinolate metabolic process	12	2.94333e-12	180.66
C7	6	GO:0006779	porphyrin-containing compound biosynthetic process	126	5.9679e-12	35.11
C23	5	GO:0006325	chromatin organization	7	9.31195e-12	97.8
C7	5	GO:0042254	ribosome biogenesis	126	1.03708e-11	17.89
C7	6	GO:0033014	tetrapyrrole biosynthetic process	126	1.11095e-11	32.46
C35	4	GO:0009314	response to radiation	71	1.11211e-11	9.31
C35	5	GO:0009416	response to light stimulus	71	1.11211e-11	9.59
C7	4	GO:0022613	ribonucleoprotein complex biogenesis	126	1.56304e-11	17.07
C23	4	GO:0051276	chromosome organization	7	2.71816e-11	75.84
C23	6	GO:0006461	protein complex assembly	7	2.71816e-11	75.84
C23	6	GO:0034622	cellular macromolecular complex assembly	7	2.71816e-11	78.41
C23	5	GO:0065003	macromolecular complex assembly	7	3.88409e-11	70.12
C6	5	GO:0009416	response to light stimulus	139	4.27128e-11	6.19
C6	4	GO:0009314	response to radiation	139	6.96992e-11	6.01
C31	4	GO:0009414	response to water deprivation	6	9.5583e-11	76.07
C31	4	GO:0009415	response to water	6	9.5583e-11	73.99
C23	5	GO:0071822	protein complex subunit organization	7	1.01231e-10	58.8
C38	5	GO:0000302	response to reactive oxygen species	18	1.2533e-10	58.55
C23	4	GO:0043933	macromolecular complex subunit organization	7	1.33268e-10	55.3
C7	5	GO:0032544	plastid translation	126	1.34996e-10	103.23
C23	4	GO:0022607	cellular component assembly	7	1.73123e-10	52.2
C51	5	GO:0044272	sulfur compound biosynthetic process	12	1.85242e-10	90.33
C7	6	GO:0006778	porphyrin-containing compound metabolic process	126	1.8535e-10	24.23
C7	3	GO:0044237	cellular metabolic process	126	1.8553e-10	1.9
C7	5	GO:0033013	tetrapyrrole metabolic process	126	2.14058e-10	23.57
C6	3	GO:0009628	response to abiotic stimulus	139	3.26324e-10	3.43
C51	5	GO:0044550	secondary metabolite biosynthetic process	12	4.30885e-10	75.8
C51	5	GO:1901659	glycosyl compound biosynthetic process	12	4.30885e-10	76.33
C22	4	GO:1901700	response to oxygen-containing compound	39	4.40128e-10	7.48
C7	4	GO:0019538	protein metabolic process	126	8.76318e-10	2.58
C38	2	GO:0050896	response to stimulus	18	1.30689e-09	4.14
C7	5	GO:0051188	cofactor biosynthetic process	126	2.36394e-09	12.82
C7	4	GO:0015995	chlorophyll biosynthetic process	126	2.58817e-09	43.01
C51	4	GO:0006790	sulfur compound metabolic process	12	2.72222e-09	55.02
C38	6	GO:0006457	protein folding	18	4.45191e-09	34.13
C51	5	GO:1901137	carbohydrate derivative biosynthetic process	12	6.17632e-09	47.33
C35	3	GO:0009628	response to abiotic stimulus	71	6.96852e-09	4.42
C13	7	GO:0015985	energy coupled proton transport, down electrochemical gradient	21	7.84169e-09	135.83
C13	8	GO:0015986	ATP synthesis coupled proton transport	21	7.84169e-09	135.83
C13	4	GO:0022900	electron transport chain	21	8.27425e-09	64.52
C3	5	GO:0042793	transcription from plastid promoter	5	8.86156e-09	1858.2
C23	3	GO:0006996	organelle organization	7	9.14246e-09	26.62
C7	4	GO:0051186	cofactor metabolic process	126	9.38934e-09	9.85
C35	4	GO:0009657	plastid organization	71	9.5434e-09	18.62
C7	3	GO:0044085	cellular component biogenesis	126	1.10458e-08	9.68
C6	7	GO:0017014	protein nitrosylation	139	1.5366e-08	58.49
C6	8	GO:0018119	peptidyl-cysteine S-nitrosylation	139	1.5366e-08	58.49
C4	8	GO:0006364	rRNA processing	152	1.61725e-08	11.89
C4	8	GO:0016072	rRNA metabolic process	152	1.68245e-08	11.8
C22	4	GO:0098542	defense response to other organism	39	2.32235e-08	12.11
C7	2	GO:0071840	cellular component organization or biogenesis	126	2.64842e-08	3.29
C22	4	GO:0010033	response to organic substance	39	2.79044e-08	6.12
C51	4	GO:1901657	glycosyl compound metabolic process	12	2.99486e-08	35.89
C6	8	GO:0018198	peptidyl-cysteine modification	139	3.23103e-08	51.99
C31	4	GO:0010035	response to inorganic substance	6	3.76511e-08	25.69
C6	4	GO:0055114	oxidation-reduction process	139	3.92226e-08	3.39
C13	5	GO:0019684	photosynthesis, light reaction	21	4.11057e-08	229.41
C31	4	GO:0009409	response to cold	6	4.11862e-08	54.09
C31	4	GO:0001101	response to acid	6	4.99562e-08	22.51
C58	6	GO:0044247	cellular polysaccharide catabolic process	57	5.0446e-08	100.09
C58	7	GO:0009251	glucan catabolic process	57	5.0446e-08	100.09
C58	8	GO:0005982	starch metabolic process	57	5.0446e-08	57.05
C58	8	GO:0005983	starch catabolic process	57	5.0446e-08	111.86
C13	3	GO:0044237	cellular metabolic process	21	5.21662e-08	2.89
C13	7	GO:1902600	hydrogen ion transmembrane transport	21	5.21662e-08	84.62
C6	6	GO:0042742	defense response to bacterium	139	6.33041e-08	8.03
C13	4	GO:0006818	hydrogen transport	21	7.41564e-08	73.74
C13	6	GO:0015992	proton transport	21	7.41564e-08	73.74
C38	5	GO:0009416	response to light stimulus	18	7.42582e-08	15.93
C7	6	GO:0015994	chlorophyll metabolic process	126	7.47856e-08	26.76
C6	3	GO:0044237	cellular metabolic process	139	7.52196e-08	1.74
C13	9	GO:0006754	ATP biosynthetic process	21	7.78382e-08	71.69
C38	4	GO:0006979	response to oxidative stress	18	8.40062e-08	21.51
C38	4	GO:0009314	response to radiation	18	8.40062e-08	15.47
C13	6	GO:0009142	nucleoside triphosphate biosynthetic process	21	9.15505e-08	65.34
C13	8	GO:0009145	purine nucleoside triphosphate biosynthetic process	21	9.15505e-08	66.18
C13	8	GO:0009201	ribonucleoside triphosphate biosynthetic process	21	9.15505e-08	66.18
C13	8	GO:0009206	purine ribonucleoside triphosphate biosynthetic process	21	9.15505e-08	66.18
C13	6	GO:0009769	photosynthesis, light harvesting in photosystem II	21	1.22167e-07	516.17
C13	4	GO:0055114	oxidation-reduction process	21	1.2494e-07	7.96
C13	8	GO:0009127	purine nucleoside monophosphate biosynthetic process	21	1.2494e-07	58.66
C13	8	GO:0009168	purine ribonucleoside monophosphate biosynthetic process	21	1.2494e-07	58.66
C13	5	GO:0009765	photosynthesis, light harvesting	21	1.25772e-07	133.2
C58	4	GO:0009266	response to temperature stimulus	57	1.32483e-07	9.41
C22	3	GO:0009607	response to biotic stimulus	39	1.36889e-07	8.3
C22	3	GO:0051707	response to other organism	39	1.36889e-07	8.47
C22	4	GO:0043207	response to external biotic stimulus	39	1.36889e-07	8.31
C22	3	GO:0006950	response to stress	39	1.41783e-07	4.19
C22	3	GO:0009719	response to endogenous stimulus	39	1.47411e-07	6.34
C13	8	GO:0009156	ribonucleoside monophosphate biosynthetic process	21	1.75504e-07	53.77
C13	8	GO:0042451	purine nucleoside biosynthetic process	21	1.77816e-07	52.67
C13	8	GO:0046129	purine ribonucleoside biosynthetic process	21	1.77816e-07	52.67
C31	4	GO:0009266	response to temperature stimulus	6	1.77891e-07	37.25
C13	6	GO:0009124	nucleoside monophosphate biosynthetic process	21	1.7936e-07	52.14
C31	4	GO:1901700	response to oxygen-containing compound	6	1.82279e-07	17.16
C58	3	GO:0009628	response to abiotic stimulus	57	1.86326e-07	4.4
C22	2	GO:0051704	multi-organism process	39	2.00551e-07	7.81
C13	6	GO:0009163	nucleoside biosynthetic process	21	2.04362e-07	49.63
C13	8	GO:0009152	purine ribonucleotide biosynthetic process	21	2.04362e-07	49.63
C13	8	GO:0042455	ribonucleoside biosynthetic process	21	2.04362e-07	49.63
C7	4	GO:0015979	photosynthesis	126	2.37509e-07	13.47
C13	8	GO:0006164	purine nucleotide biosynthetic process	21	2.38275e-07	47.79
C13	8	GO:0009260	ribonucleotide biosynthetic process	21	2.52289e-07	46.92
C31	5	GO:0009631	cold acclimation	6	2.64283e-07	328.47
C13	6	GO:0046390	ribose phosphate biosynthetic process	21	2.66988e-07	46.09
C15	6	GO:0006412	translation	6	2.71887e-07	41.82
C13	6	GO:0009767	photosynthetic electron transport chain	21	3.05996e-07	96.03
C13	8	GO:0046034	ATP metabolic process	21	3.05996e-07	44.5
C51	4	GO:1901135	carbohydrate derivative metabolic process	12	3.40157e-07	23.56
C13	7	GO:0009772	photosynthetic electron transport in photosystem II	21	3.5451e-07	309.7
C58	4	GO:0009409	response to cold	57	3.6366e-07	11.39
C22	3	GO:0009605	response to external stimulus	39	3.65385e-07	6.49
C13	6	GO:0072522	purine-containing compound biosynthetic process	21	3.76861e-07	41.96
C7	4	GO:0009657	plastid organization	126	4.04986e-07	10.49
C22	3	GO:0042221	response to chemical	39	4.08142e-07	4.42
C51	4	GO:0044711	single-organism biosynthetic process	12	4.18196e-07	10.57
C58	6	GO:0000272	polysaccharide catabolic process	57	4.25602e-07	59.43
C13	8	GO:0009126	purine nucleoside monophosphate metabolic process	21	5.06705e-07	39.1
C13	8	GO:0009167	purine ribonucleoside monophosphate metabolic process	21	5.06705e-07	39.1
C23	3	GO:0016043	cellular component organization	7	5.63897e-07	13.19
C7	2	GO:0008152	metabolic process	126	6.2446e-07	1.54
C13	8	GO:0009161	ribonucleoside monophosphate metabolic process	21	6.852e-07	36.61
C13	5	GO:1901659	glycosyl compound biosynthetic process	21	6.91091e-07	36.35
C42	4	GO:0022613	ribonucleoprotein complex biogenesis	49	7.13758e-07	23.64
C42	5	GO:0042254	ribosome biogenesis	49	7.13758e-07	24.78
C13	6	GO:0009123	nucleoside monophosphate metabolic process	21	7.21976e-07	35.84
C38	4	GO:0010035	response to inorganic substance	18	7.66872e-07	11.42
C35	5	GO:0009658	chloroplast organization	71	8.31933e-07	17.83
C4	8	GO:0034470	ncRNA processing	152	8.43247e-07	8
C31	3	GO:0009628	response to abiotic stimulus	6	9.32879e-07	12.55
C35	2	GO:0048511	rhythmic process	71	9.89431e-07	22.5
C35	3	GO:0007623	circadian rhythm	71	9.89431e-07	22.5
C13	6	GO:0009165	nucleotide biosynthetic process	21	1.21265e-06	31.67
C13	8	GO:0009144	purine nucleoside triphosphate metabolic process	21	1.21265e-06	31.67
C13	8	GO:0009199	ribonucleoside triphosphate metabolic process	21	1.21265e-06	31.67
C13	8	GO:0009205	purine ribonucleoside triphosphate metabolic process	21	1.21265e-06	31.67
C23	2	GO:0071840	cellular component organization or biogenesis	7	1.21561e-06	11.46
C13	6	GO:0009141	nucleoside triphosphate metabolic process	21	1.23103e-06	31.28
C13	6	GO:1901293	nucleoside phosphate biosynthetic process	21	1.23103e-06	31.28
C42	3	GO:0044085	cellular component biogenesis	49	1.24567e-06	15.32
C6	4	GO:0009617	response to bacterium	139	1.2901e-06	6.26
C13	6	GO:0098662	inorganic cation transmembrane transport	21	1.53349e-06	29.66
C13	7	GO:0098655	cation transmembrane transport	21	1.53349e-06	29.66
C13	6	GO:0098660	inorganic ion transmembrane transport	21	1.58894e-06	29.33
C35	5	GO:0008610	lipid biosynthetic process	71	1.60604e-06	8.7
C28	4	GO:0006790	sulfur compound metabolic process	5	1.6091e-06	88.04
C13	7	GO:0015672	monovalent inorganic cation transport	21	1.69227e-06	28.84
C6	6	GO:0009853	photorespiration	139	1.8234e-06	26.74
C6	6	GO:1990066	energy quenching	139	2.08667e-06	77.98
C6	7	GO:0010196	nonphotochemical quenching	139	2.08667e-06	77.98
C13	2	GO:0008152	metabolic process	21	2.58799e-06	2.15
C13	8	GO:0046128	purine ribonucleoside metabolic process	21	2.60966e-06	26.2
C13	6	GO:0042278	purine nucleoside metabolic process	21	2.62416e-06	26.07
C13	7	GO:0009150	purine ribonucleotide metabolic process	21	2.63938e-06	25.94
C13	6	GO:0034220	ion transmembrane transport	21	2.72133e-06	25.68
C31	3	GO:0042221	response to chemical	6	3.00853e-06	10.14
C13	6	GO:0006163	purine nucleotide metabolic process	21	3.0155e-06	25.06
C24	5	GO:0034976	response to endoplasmic reticulum stress	10	3.07744e-06	406.48
C13	3	GO:0044710	single-organism metabolic process	21	3.2464e-06	3.65
C13	6	GO:0009259	ribonucleotide metabolic process	21	3.35108e-06	24.35
C22	4	GO:0006952	defense response	39	3.37926e-06	6.69
C13	6	GO:0019693	ribose phosphate metabolic process	21	3.44888e-06	24.12
C13	6	GO:0009119	ribonucleoside metabolic process	21	3.46901e-06	24.01
C35	5	GO:0071478	cellular response to radiation	71	3.75991e-06	25.1
C35	6	GO:0071482	cellular response to light stimulus	71	3.75991e-06	25.1
C58	6	GO:0044275	cellular carbohydrate catabolic process	57	3.83964e-06	38.03
C35	5	GO:1901617	organic hydroxy compound biosynthetic process	71	4.20436e-06	17.1
C22	4	GO:0009611	response to wounding	39	4.60363e-06	19.5
C13	5	GO:1901137	carbohydrate derivative biosynthetic process	21	4.64926e-06	22.54
C13	5	GO:0072521	purine-containing compound metabolic process	21	4.87428e-06	22.25
C22	4	GO:0001101	response to acid	39	5.00332e-06	6.35
C13	6	GO:0009116	nucleoside metabolic process	21	5.10722e-06	21.96
C13	7	GO:0042776	mitochondrial ATP synthesis coupled proton transport	21	5.31652e-06	688.22
C31	5	GO:0009737	response to abscisic acid	6	5.72301e-06	34.91
C35	4	GO:0044711	single-organism biosynthetic process	71	6.16678e-06	4.02
C31	3	GO:0006950	response to stress	6	6.7486e-06	8.6
C4	10	GO:0000462	maturation of SSU-rRNA from tricistronic rRNA transcript (SSU-rRNA, 5.8S rRNA, LSU-rRNA)	152	6.97634e-06	106.97
C4	10	GO:0000479	endonucleolytic cleavage of tricistronic rRNA transcript (SSU-rRNA, 5.8S rRNA, LSU-rRNA)	152	6.97634e-06	106.97
C4	11	GO:0000447	endonucleolytic cleavage in ITS1 to separate SSU-rRNA from 5.8S rRNA and LSU-rRNA from tricistronic rRNA transcript (SSU-rRNA, 5.8S rRNA, LSU-rRNA)	152	6.97634e-06	106.97
C4	11	GO:0000461	endonucleolytic cleavage to generate mature 3'-end of SSU-rRNA from (SSU-rRNA, 5.8S rRNA, LSU-rRNA)	152	6.97634e-06	106.97
C7	4	GO:0044260	cellular macromolecule metabolic process	126	7.11213e-06	1.88
C35	5	GO:0044283	small molecule biosynthetic process	71	7.68303e-06	6.3
C51	3	GO:0044710	single-organism metabolic process	12	7.74273e-06	4.56
C31	5	GO:0097305	response to alcohol	6	7.95637e-06	30.82
C7	3	GO:0071704	organic substance metabolic process	126	8.22407e-06	1.59
C6	7	GO:0010218	response to far red light	139	8.44109e-06	20.34
C6	8	GO:0006546	glycine catabolic process	139	8.76802e-06	56.71
C42	8	GO:0006364	rRNA processing	49	8.79169e-06	20.11
C42	8	GO:0016072	rRNA metabolic process	49	8.79169e-06	19.96
C7	5	GO:0046148	pigment biosynthetic process	126	9.05056e-06	13.09
C9	6	GO:0010583	response to cyclopentenone	12	9.21499e-06	159.4
C13	2	GO:0009987	cellular process	21	9.30325e-06	2.03
C7	7	GO:0018193	peptidyl-amino acid modification	126	1.01125e-05	12.81
C13	6	GO:0090407	organophosphate biosynthetic process	21	1.01282e-05	18.91
C35	5	GO:0046148	pigment biosynthetic process	71	1.07134e-05	19.91
C7	5	GO:1901566	organonitrogen compound biosynthetic process	126	1.07764e-05	4.46
C13	7	GO:0015988	energy coupled proton transmembrane transport, against electrochemical gradient	21	1.11174e-05	83.7
C13	8	GO:0015991	ATP hydrolysis coupled proton transport	21	1.11174e-05	83.7
C6	2	GO:0008152	metabolic process	139	1.18661e-05	1.48
C6	4	GO:0015995	chlorophyll biosynthetic process	139	1.3497e-05	27.85
C6	4	GO:0098542	defense response to other organism	139	1.3497e-05	4.63
C22	4	GO:0009409	response to cold	39	1.35741e-05	11.65
C22	6	GO:0050832	defense response to fungus	39	1.35741e-05	15.73
C28	5	GO:0048232	male gamete generation	5	1.45903e-05	1238.8
C28	8	GO:0010439	regulation of glucosinolate biosynthetic process	5	1.45903e-05	1238.8
C4	4	GO:0051029	rRNA transport	152	1.50062e-05	85.58
C4	6	GO:0006407	rRNA export from nucleus	152	1.50062e-05	85.58
C4	9	GO:0030490	maturation of SSU-rRNA	152	1.50062e-05	85.58
C4	9	GO:0031125	rRNA 3'-end processing	152	1.50062e-05	85.58
C38	4	GO:1901700	response to oxygen-containing compound	18	1.52221e-05	7.63
C6	7	GO:0009071	serine family amino acid catabolic process	139	1.57994e-05	47.99
C13	4	GO:1901657	glycosyl compound metabolic process	21	1.58089e-05	17.09
C24	10	GO:0052033	pathogen-associated molecular pattern dependent induction by symbiont of host innate immune response	10	1.60628e-05	722.63
C24	3	GO:0065008	regulation of biological quality	10	1.60628e-05	17.43
C24	4	GO:0018904	ether metabolic process	10	1.60628e-05	144.53
C24	4	GO:0052173	response to defenses of other organism involved in symbiotic interaction	10	1.60628e-05	541.98
C24	4	GO:0075136	response to host	10	1.60628e-05	541.98
C24	5	GO:0006662	glycerol ether metabolic process	10	1.60628e-05	147.81
C24	5	GO:0052200	response to host defenses	10	1.60628e-05	541.98
C24	5	GO:0052255	modulation by organism of defense response of other organism involved in symbiotic interaction	10	1.60628e-05	541.98
C24	5	GO:0052564	response to immune response of other organism involved in symbiotic interaction	10	1.60628e-05	541.98
C24	6	GO:0006457	protein folding	10	1.60628e-05	35.11
C24	6	GO:0052031	modulation by symbiont of host defense response	10	1.60628e-05	541.98
C24	6	GO:0052510	positive regulation by organism of defense response of other organism involved in symbiotic interaction	10	1.60628e-05	722.63
C24	6	GO:0052552	modulation by organism of immune response of other organism involved in symbiotic interaction	10	1.60628e-05	541.98
C24	6	GO:0052572	response to host immune response	10	1.60628e-05	541.98
C24	7	GO:0052306	modulation by organism of innate immune response in other organism involved in symbiotic interaction	10	1.60628e-05	722.63
C24	7	GO:0052509	positive regulation by symbiont of host defense response	10	1.60628e-05	722.63
C24	7	GO:0052553	modulation by symbiont of host immune response	10	1.60628e-05	541.98
C24	7	GO:0052555	positive regulation by organism of immune response of other organism involved in symbiotic interaction	10	1.60628e-05	541.98
C24	8	GO:0052166	positive regulation by symbiont of host innate immune response	10	1.60628e-05	722.63
C24	8	GO:0052167	modulation by symbiont of host innate immune response	10	1.60628e-05	722.63
C24	8	GO:0052257	pathogen-associated molecular pattern dependent induction by organism of innate immune response of other organism involved in symbiotic interaction	10	1.60628e-05	722.63
C24	8	GO:0052305	positive regulation by organism of innate immune response in other organism involved in symbiotic interaction	10	1.60628e-05	722.63
C24	8	GO:0052308	pathogen-associated molecular pattern dependent modulation by organism of innate immune response in other organism involved in symbiotic interaction	10	1.60628e-05	722.63
C24	8	GO:0052556	positive regulation by symbiont of host immune response	10	1.60628e-05	541.98
C24	9	GO:0052169	pathogen-associated molecular pattern dependent modulation by symbiont of host innate immune response	10	1.60628e-05	722.63
C31	5	GO:0033993	response to lipid	6	1.68291e-05	25.05
C4	6	GO:0034660	ncRNA metabolic process	152	1.7467e-05	5.71
C32	4	GO:0006869	lipid transport	5	2.00686e-05	85.57
C6	4	GO:0009409	response to cold	139	2.33767e-05	5.6
C13	6	GO:0009117	nucleotide metabolic process	21	2.35741e-05	15.69
C13	6	GO:0006753	nucleoside phosphate metabolic process	21	2.46326e-05	15.5
C31	7	GO:0009269	response to desiccation	6	2.66242e-05	361.32
C6	2	GO:0050896	response to stimulus	139	2.68981e-05	1.8
C4	8	GO:0000478	endonucleolytic cleavage involved in rRNA processing	152	2.76185e-05	71.31
C4	8	GO:0090502	RNA phosphodiester bond hydrolysis, endonucleolytic	152	2.76185e-05	71.31
C6	5	GO:0043094	cellular metabolic compound salvage	139	2.89072e-05	15.6
C6	7	GO:0010114	response to red light	139	3.08296e-05	15.34
C28	4	GO:0007276	gamete generation	5	3.24976e-05	722.63
C28	6	GO:1900376	regulation of secondary metabolite biosynthetic process	5	3.24976e-05	667.05
C35	4	GO:0042440	pigment metabolic process	71	3.31327e-05	16.07
C35	4	GO:0071214	cellular response to abiotic stimulus	71	3.31327e-05	16.07
C13	5	GO:0034654	nucleobase-containing compound biosynthetic process	21	3.44138e-05	14.42
C7	4	GO:0042440	pigment metabolic process	126	3.45489e-05	10.56
C35	8	GO:0016108	tetraterpenoid metabolic process	71	3.45804e-05	42.12
C35	8	GO:0016116	carotenoid metabolic process	71	3.45804e-05	42.12
C51	3	GO:0044763	single-organism cellular process	12	3.48944e-05	3.87
C58	6	GO:0006073	cellular glucan metabolic process	57	3.55695e-05	15.63
C58	6	GO:0044042	glucan metabolic process	57	3.55695e-05	15.63
C28	5	GO:0000103	sulfate assimilation	5	3.64489e-05	578.11
C42	6	GO:0034660	ncRNA metabolic process	49	3.64606e-05	11.26
C3	6	GO:0006351	transcription, DNA-templated	5	3.70786e-05	106.62
C31	6	GO:0050832	defense response to fungus	6	3.72179e-05	51.13
C22	2	GO:0050896	response to stimulus	39	3.81557e-05	2.47
C28	6	GO:0042762	regulation of sulfur metabolic process	5	4.04583e-05	510.09
C13	4	GO:0055086	nucleobase-containing small molecule metabolic process	21	4.2401e-05	13.76
C6	6	GO:0009637	response to blue light	139	4.34597e-05	14.4
C7	4	GO:0043170	macromolecule metabolic process	126	4.38696e-05	1.75
C58	3	GO:0006950	response to stress	57	4.47609e-05	3.02
C51	7	GO:0009098	leucine biosynthetic process	12	4.55303e-05	361.32
C4	8	GO:0000469	cleavage involved in rRNA processing	152	4.69107e-05	61.12
C6	3	GO:0044710	single-organism metabolic process	139	4.71087e-05	1.89
C6	5	GO:0019684	photosynthesis, light reaction	139	4.71087e-05	34.66
C6	7	GO:0042548	regulation of photosynthesis, light reaction	139	4.71087e-05	34.66
C6	8	GO:0010207	photosystem II assembly	139	4.71087e-05	34.66
C22	6	GO:0042742	defense response to bacterium	39	5.1452e-05	12.26
C7	5	GO:1901362	organic cyclic compound biosynthetic process	126	5.16192e-05	3.67
C7	5	GO:0018130	heterocycle biosynthetic process	126	5.40852e-05	4.12
C35	4	GO:0009266	response to temperature stimulus	71	5.41474e-05	6.3
C3	4	GO:0009657	plastid organization	5	5.49289e-05	79.31
C3	6	GO:0032774	RNA biosynthetic process	5	5.49289e-05	74.33
C15	5	GO:0009059	macromolecule biosynthetic process	6	5.5484e-05	11.52
C15	5	GO:0034645	cellular macromolecule biosynthetic process	6	5.5484e-05	12.11
C13	6	GO:0006812	cation transport	21	5.69539e-05	12.9
C28	5	GO:0043455	regulation of secondary metabolic process	5	5.74374e-05	361.32
C28	6	GO:0010675	regulation of cellular carbohydrate metabolic process	5	5.74374e-05	394.16
C28	6	GO:0043255	regulation of carbohydrate biosynthetic process	5	5.74374e-05	361.32
C22	4	GO:0009620	response to fungus	39	5.79263e-05	11.91
C42	8	GO:0034470	ncRNA processing	49	5.99644e-05	13.54
C7	5	GO:0044271	cellular nitrogen compound biosynthetic process	126	6.24118e-05	4.06
C58	5	GO:0009651	response to salt stress	57	6.85871e-05	6.93
C6	6	GO:0043467	regulation of generation of precursor metabolites and energy	139	6.98573e-05	31.19
C6	7	GO:0006544	glycine metabolic process	139	6.98573e-05	31.19
C4	6	GO:0090501	RNA phosphodiester bond hydrolysis	152	7.28927e-05	53.48
C51	4	GO:0044249	cellular biosynthetic process	12	7.60353e-05	5.2
C38	3	GO:0042221	response to chemical	18	7.80337e-05	5.07
C31	4	GO:0009620	response to fungus	6	8.0409e-05	38.71
C24	5	GO:0045454	cell redox homeostasis	10	8.10627e-05	47.82
C6	8	GO:0042549	photosystem II stabilization	139	8.32375e-05	66.84
C24	3	GO:0035821	modification of morphology or physiology of other organism	10	8.47885e-05	228.2
C24	4	GO:0051817	modification of morphology or physiology of other organism involved in symbiotic interaction	10	8.47885e-05	228.2
C24	5	GO:0044003	modification by symbiont of host morphology or physiology	10	8.47885e-05	228.2
C6	6	GO:0015994	chlorophyll metabolic process	139	9.07781e-05	17.33
C6	8	GO:0006090	pyruvate metabolic process	139	9.07781e-05	12.15
C35	10	GO:0016122	xanthophyll metabolic process	71	9.33106e-05	76.33
C35	6	GO:0006720	isoprenoid metabolic process	71	9.33106e-05	12.72
C35	6	GO:0046165	alcohol biosynthetic process	71	9.33106e-05	18.39
C58	6	GO:0044264	cellular polysaccharide metabolic process	57	9.34736e-05	12.68
C51	4	GO:1901576	organic substance biosynthetic process	12	9.65752e-05	5
C28	6	GO:0006109	regulation of carbohydrate metabolic process	5	9.88805e-05	234.37
C28	6	GO:0016144	S-glycoside biosynthetic process	5	9.88805e-05	234.37
C28	7	GO:0019758	glycosinolate biosynthetic process	5	9.88805e-05	234.37
C28	8	GO:0019761	glucosinolate biosynthetic process	5	9.88805e-05	234.37
C35	4	GO:0044255	cellular lipid metabolic process	71	0.000100722	5.74
C4	8	GO:0043628	ncRNA 3'-end processing	152	0.000103832	47.54
C49	2	GO:0051704	multi-organism process	5	0.000104258	20.31
C49	3	GO:0009607	response to biotic stimulus	5	0.000104258	21.57
C49	3	GO:0051707	response to other organism	5	0.000104258	22.01
C49	4	GO:0043207	response to external biotic stimulus	5	0.000104258	21.6
C13	4	GO:1901135	carbohydrate derivative metabolic process	21	0.000109232	11.22
C51	6	GO:0009082	branched-chain amino acid biosynthetic process	12	0.000117691	212.54
C22	4	GO:0009266	response to temperature stimulus	39	0.000122709	8.02
C6	9	GO:0019464	glycine decarboxylation via glycine cleavage system	139	0.000122855	58.49
C24	5	GO:0009651	response to salt stress	10	0.000126202	17.55
C51	6	GO:0006551	leucine metabolic process	12	0.000126346	200.73
C58	4	GO:0006970	response to osmotic stress	57	0.000126983	6.3
C6	6	GO:0006779	porphyrin-containing compound biosynthetic process	139	0.000130246	15.91
C51	3	GO:0009058	biosynthetic process	12	0.000133999	4.7
C7	2	GO:0009987	cellular process	126	0.000137784	1.4
C6	8	GO:0006006	glucose metabolic process	139	0.000140628	15.6
C35	4	GO:0006629	lipid metabolic process	71	0.000144361	4.43
C35	4	GO:1901615	organic hydroxy compound metabolic process	71	0.000144361	8.94
C35	6	GO:0015994	chlorophyll metabolic process	71	0.000144361	27.14
C7	5	GO:0019438	aromatic compound biosynthetic process	126	0.0001476	3.73
C35	3	GO:0006996	organelle organization	71	0.000153799	4.81
C51	2	GO:0008152	metabolic process	12	0.000155717	2.26
C49	6	GO:0009627	systemic acquired resistance	5	0.000161323	262.78
C6	8	GO:0019253	reductive pentose-phosphate cycle	139	0.000170911	51.99
C31	4	GO:0009725	response to hormone	6	0.000175758	12.84
C31	7	GO:0009644	response to high light intensity	6	0.000175758	126.78
C24	4	GO:0006970	response to osmotic stress	10	0.000176711	15.97
C6	6	GO:0033014	tetrapyrrole biosynthetic process	139	0.000179219	14.71
C58	5	GO:0005976	polysaccharide metabolic process	57	0.00018115	11.02
C24	4	GO:0051701	interaction with host	10	0.00018256	149.51
C3	4	GO:1902589	single-organism organelle organization	5	0.000183709	46.13
C22	4	GO:0009617	response to bacterium	39	0.000183853	9.56
C42	6	GO:0006457	protein folding	49	0.000195795	10.75
C49	3	GO:0009605	response to external stimulus	5	0.000198871	15.58
C6	2	GO:0009987	cellular process	139	0.000199664	1.38
C13	4	GO:0019637	organophosphate metabolic process	21	0.000206425	9.78
C6	5	GO:0046148	pigment biosynthetic process	139	0.000209657	10.17
C6	6	GO:0019685	photosynthesis, dark reaction	139	0.000209657	46.79
C6	6	GO:0030091	protein repair	139	0.000209657	46.79
C6	7	GO:0009772	photosynthetic electron transport in photosystem II	139	0.000209657	46.79
C6	7	GO:0010206	photosystem II repair	139	0.000209657	46.79
C6	6	GO:0005996	monosaccharide metabolic process	139	0.000213555	7.85
C6	6	GO:0019318	hexose metabolic process	139	0.000213555	9.96
C6	7	GO:0018193	peptidyl-amino acid modification	139	0.000213555	9.96
C28	4	GO:0016143	S-glycoside metabolic process	5	0.000215957	144.53
C28	6	GO:0019757	glycosinolate metabolic process	5	0.000215957	144.53
C28	7	GO:0019760	glucosinolate metabolic process	5	0.000215957	144.53
C6	6	GO:0010109	regulation of photosynthesis	139	0.000218418	21.51
C31	2	GO:0050896	response to stimulus	6	0.000222434	4.38
C31	3	GO:0009719	response to endogenous stimulus	6	0.000222434	11.78
C7	4	GO:0044711	single-organism biosynthetic process	126	0.000236954	2.64
C35	4	GO:1901576	organic substance biosynthetic process	71	0.000268533	2.43
C35	5	GO:0042754	negative regulation of circadian rhythm	71	0.000288206	203.56
C6	3	GO:0051707	response to other organism	139	0.000293054	3.17
C3	5	GO:0034654	nucleobase-containing compound biosynthetic process	5	0.00031227	36.33
C13	5	GO:1901566	organonitrogen compound biosynthetic process	21	0.000313454	8.91
C13	4	GO:0006811	ion transport	21	0.000316917	8.87
C13	5	GO:0018130	heterocycle biosynthetic process	21	0.00032043	8.82
C35	7	GO:0009644	response to high light intensity	71	0.000322015	21.43
C24	3	GO:0044419	interspecies interaction between organisms	10	0.000322599	111.17
C6	4	GO:0006096	glycolytic process	139	0.000323533	12.38
C35	6	GO:0008299	isoprenoid biosynthetic process	71	0.000325967	13.16
C35	6	GO:0009648	photoperiodism	71	0.000325967	21.06
C7	8	GO:0018208	peptidyl-proline modification	126	0.000327201	19.12
C24	4	GO:0019725	cellular homeostasis	10	0.00033007	27.33
C28	3	GO:0048609	multicellular organismal reproductive process	5	0.000336637	112.62
C13	5	GO:0044271	cellular nitrogen compound biosynthetic process	21	0.00033965	8.69
C6	3	GO:0009607	response to biotic stimulus	139	0.000353094	3.1
C6	4	GO:0043207	response to external biotic stimulus	139	0.000353094	3.11
C31	4	GO:0098542	defense response to other organism	6	0.000357726	21.46
C33	4	GO:0006979	response to oxidative stress	10	0.00036509	22.12
C35	6	GO:0016117	carotenoid biosynthetic process	71	0.000384926	41.64
C35	8	GO:0016109	tetraterpenoid biosynthetic process	71	0.000384926	41.64
C31	4	GO:0010033	response to organic substance	6	0.000387636	9.95
C51	5	GO:0009081	branched-chain amino acid metabolic process	12	0.000405674	106.27
C6	4	GO:0009266	response to temperature stimulus	139	0.000410402	3.86
C24	7	GO:0045089	positive regulation of innate immune response	10	0.000462774	90.33
C24	5	GO:0002684	positive regulation of immune system process	10	0.000475884	86.72
C24	6	GO:0050778	positive regulation of immune response	10	0.000475884	86.72
C58	5	GO:0016052	carbohydrate catabolic process	57	0.000479768	12.59
C13	5	GO:0019438	aromatic compound biosynthetic process	21	0.000491145	8
C31	6	GO:0009642	response to light intensity	6	0.00050058	66.91
C15	5	GO:0044267	cellular protein metabolic process	6	0.000511334	6.92
C24	6	GO:0031349	positive regulation of defense response	10	0.00052121	81.81
C6	4	GO:0042440	pigment metabolic process	139	0.000534096	8.21
C6	6	GO:0006778	porphyrin-containing compound metabolic process	139	0.000534096	10.98
C42	6	GO:0006396	RNA processing	49	0.000547988	6.84
C42	6	GO:0016070	RNA metabolic process	49	0.000547988	5.03
C15	4	GO:0044249	cellular biosynthetic process	6	0.000556801	6.5
C15	4	GO:1901576	organic substance biosynthetic process	6	0.000560729	6.25
C51	4	GO:0009625	response to insect	12	0.000568931	88.13
C7	6	GO:0006457	protein folding	126	0.000576185	5.57
C6	5	GO:0033013	tetrapyrrole metabolic process	139	0.000595237	10.68
C4	3	GO:0051236	establishment of RNA localization	152	0.000601528	25.17
C4	4	GO:0050658	RNA transport	152	0.000601528	25.17
C4	5	GO:0006405	RNA export from nucleus	152	0.000601528	25.17
C4	6	GO:0006414	translational elongation	152	0.000601528	2.91
C4	6	GO:0050657	nucleic acid transport	152	0.000601528	25.17
C58	4	GO:0050879	multicellular organismal movement	57	0.000604637	152.13
C58	5	GO:0010031	circumnutation	57	0.000604637	152.13
C6	4	GO:0051186	cofactor metabolic process	139	0.000609343	5.5
C49	4	GO:0098542	defense response to other organism	5	0.00062406	25.76
C6	2	GO:0051704	multi-organism process	139	0.000647777	2.92
C6	8	GO:0035304	regulation of protein dephosphorylation	139	0.000649705	103.98
C15	3	GO:0009058	biosynthetic process	6	0.000652339	5.87
C35	6	GO:0006778	porphyrin-containing compound metabolic process	71	0.000655889	17.2
C24	3	GO:0006950	response to stress	10	0.000662022	5.16
C35	3	GO:0009058	biosynthetic process	71	0.000691597	2.28
C35	5	GO:0033013	tetrapyrrole metabolic process	71	0.000691597	16.73
C51	5	GO:0009407	toxin catabolic process	12	0.000695161	76.88
C51	5	GO:0090487	secondary metabolite catabolic process	12	0.000695161	76.88
C35	4	GO:0051186	cofactor metabolic process	71	0.000695813	8.07
C35	4	GO:0015995	chlorophyll biosynthetic process	71	0.00070387	32.71
C7	3	GO:0044238	primary metabolic process	126	0.000739964	1.54
C13	4	GO:0055085	transmembrane transport	21	0.000744236	7.29
C58	8	GO:0009749	response to glucose	57	0.00075566	34.58
C35	6	GO:0010109	regulation of photosynthesis	71	0.000763664	31.59
C15	4	GO:0019538	protein metabolic process	6	0.000768422	5.52
C6	3	GO:0006950	response to stress	139	0.000772734	1.98
C28	5	GO:0044272	sulfur compound biosynthetic process	5	0.000775135	72.26
C7	8	GO:0010207	photosystem II assembly	126	0.000784981	28.68
C7	8	GO:0018198	peptidyl-cysteine modification	126	0.000784981	28.68
C7	4	GO:1901564	organonitrogen compound metabolic process	126	0.000801645	2.74
C24	4	GO:0042592	homeostatic process	10	0.000832365	18.91
C22	10	GO:0051865	protein autoubiquitination	39	0.00083856	101.07
C22	3	GO:0009628	response to abiotic stimulus	39	0.00083856	3.54
C6	4	GO:1901564	organonitrogen compound metabolic process	139	0.000873058	2.63
C7	4	GO:0098542	defense response to other organism	126	0.00091707	3.75
C24	6	GO:0045088	regulation of innate immune response	10	0.000918473	59.39
C13	5	GO:1901362	organic cyclic compound biosynthetic process	21	0.000956032	6.88
C7	6	GO:0042742	defense response to bacterium	126	0.000970815	5.06
C24	5	GO:0050776	regulation of immune response	10	0.000972178	57.05
C35	5	GO:1901362	organic cyclic compound biosynthetic process	71	0.000973611	4.07
C35	7	GO:0010236	plastoquinone biosynthetic process	71	0.000973611	101.78
C35	7	GO:0016123	xanthophyll biosynthetic process	71	0.000973611	101.78
C4	7	GO:0051168	nuclear export	152	0.000976449	21.39
C4	6	GO:0006396	RNA processing	152	0.0009878	3.46
C28	5	GO:0044550	secondary metabolite biosynthetic process	5	0.000995138	60.64
C28	5	GO:1901659	glycosyl compound biosynthetic process	5	0.000995138	61.07
C24	4	GO:0002682	regulation of immune system process	10	0.00105239	54.2
C3	5	GO:0018130	heterocycle biosynthetic process	5	0.00105572	22.23
C3	5	GO:0044271	cellular nitrogen compound biosynthetic process	5	0.00105572	21.9
C35	4	GO:0055114	oxidation-reduction process	71	0.00109204	3
C35	5	GO:0051188	cofactor biosynthetic process	71	0.00109204	9.48
C51	3	GO:0044237	cellular metabolic process	12	0.00109365	2.52
C51	4	GO:0009404	toxin metabolic process	12	0.00109365	59.23
C58	7	GO:0009746	response to hexose	57	0.00110243	30.03
C7	4	GO:0022607	cellular component assembly	126	0.00112421	4.35
C7	9	GO:0000413	protein peptidyl-prolyl isomerization	126	0.00112421	24.58
C7	7	GO:0043623	cellular protein complex assembly	126	0.0011368	6.88
C31	3	GO:0009607	response to biotic stimulus	6	0.00114214	13.48
C31	3	GO:0051707	response to other organism	6	0.00114214	13.76
C31	4	GO:0043207	response to external biotic stimulus	6	0.00114214	13.5
C22	5	GO:0009751	response to salicylic acid	39	0.00116564	13
C35	4	GO:0009408	response to heat	71	0.00118882	9.14
C35	4	GO:0042360	vitamin E metabolic process	71	0.00118882	87.24
C35	4	GO:0044249	cellular biosynthetic process	71	0.00118882	2.31
C35	6	GO:0010189	vitamin E biosynthetic process	71	0.00118882	87.24
C3	5	GO:0019438	aromatic compound biosynthetic process	5	0.00119764	20.17
C31	2	GO:0051704	multi-organism process	6	0.00131315	12.69
C6	4	GO:0006952	defense response	139	0.00131792	2.73
C35	5	GO:0006066	alcohol metabolic process	71	0.00133563	8.88
C3	3	GO:0006996	organelle organization	5	0.00136139	18.64
C58	4	GO:0009649	entrainment of circadian clock	57	0.0013698	95.08
C58	4	GO:0044262	cellular carbohydrate metabolic process	57	0.0013698	7.11
C58	6	GO:0034284	response to monosaccharide	57	0.0013698	27.17
C42	4	GO:0044260	cellular macromolecule metabolic process	49	0.00137729	2.1
C3	5	GO:0009658	chloroplast organization	5	0.00140304	63.3
C3	5	GO:1901362	organic cyclic compound biosynthetic process	5	0.00140304	17.34
C13	6	GO:0022904	respiratory electron transport chain	21	0.00141721	43.93
C35	2	GO:0050896	response to stimulus	71	0.00141765	1.85
C35	4	GO:0044281	small molecule metabolic process	71	0.00141765	2.88
C35	6	GO:0006775	fat-soluble vitamin metabolic process	71	0.00141765	76.33
C35	6	GO:0009639	response to red or far red light	71	0.00141765	8.58
C35	6	GO:0042362	fat-soluble vitamin biosynthetic process	71	0.00141765	76.33
C35	8	GO:0048574	long-day photoperiodism, flowering	71	0.00141765	76.33
C35	8	GO:0045893	positive regulation of transcription, DNA-templated	71	0.00148232	8.43
C3	6	GO:0016070	RNA metabolic process	5	0.00152047	16.42
C31	4	GO:0006952	defense response	6	0.00154476	11.86
C35	5	GO:0009753	response to jasmonic acid	71	0.00157107	8.3
C35	7	GO:0051254	positive regulation of RNA metabolic process	71	0.00159593	8.21
C35	8	GO:1902680	positive regulation of RNA biosynthetic process	71	0.00159593	8.21
C24	5	GO:0048584	positive regulation of response to stimulus	10	0.00160397	43.36
C6	6	GO:0009069	serine family amino acid metabolic process	139	0.00160969	12.23
C35	7	GO:0010628	positive regulation of gene expression	71	0.00162203	8.12
C35	7	GO:0048571	long-day photoperiodism	71	0.00162203	67.85
C58	5	GO:0009743	response to carbohydrate	57	0.00167963	13.11
C13	6	GO:0045333	cellular respiration	21	0.00171271	39.71
C35	6	GO:0006721	terpenoid metabolic process	71	0.00177835	11.31
C35	6	GO:0009642	response to light intensity	71	0.00177835	11.31
C35	7	GO:0045935	positive regulation of nucleobase-containing compound metabolic process	71	0.00177835	7.91
C24	5	GO:0010038	response to metal ion	10	0.00179423	13.96
C35	6	GO:0051173	positive regulation of nitrogen compound metabolic process	71	0.00184327	7.79
C35	8	GO:0006636	unsaturated fatty acid biosynthetic process	71	0.00184359	61.07
C4	8	GO:0031123	RNA 3'-end processing	152	0.00185813	17.11
C4	8	GO:0000028	ribosomal small subunit assembly	152	0.00189494	47.54
C32	4	GO:0071702	organic substance transport	5	0.00192491	14.66
C49	5	GO:0009814	defense response, incompatible interaction	5	0.00194605	60.22
C6	6	GO:0009768	photosynthesis, light harvesting in photosystem I	139	0.00199836	62.39
C35	7	GO:0010557	positive regulation of macromolecule biosynthetic process	71	0.00200635	7.6
C6	5	GO:0006740	NADPH regeneration	139	0.00203358	20.34
C42	4	GO:0043170	macromolecule metabolic process	49	0.00204102	1.99
C35	6	GO:0006779	porphyrin-containing compound biosynthetic process	71	0.00212989	18.69
C35	6	GO:0033559	unsaturated fatty acid metabolic process	71	0.00215214	55.52
C35	3	GO:0044710	single-organism metabolic process	71	0.00218801	1.93
C35	7	GO:0031328	positive regulation of cellular biosynthetic process	71	0.00218801	7.34
C35	7	GO:0048573	photoperiodism, flowering	71	0.00218801	18.32
C7	7	GO:0045038	protein import into chloroplast thylakoid membrane	126	0.00223274	57.35
C35	5	GO:0018130	heterocycle biosynthetic process	71	0.00228294	4.18
C35	6	GO:0009891	positive regulation of biosynthetic process	71	0.0023652	7.17
C6	7	GO:0009644	response to high light intensity	139	0.00236978	10.94
C35	8	GO:0016119	carotene metabolic process	71	0.00237365	50.89
C35	5	GO:0044271	cellular nitrogen compound biosynthetic process	71	0.00239255	4.11
C35	6	GO:0033014	tetrapyrrole biosynthetic process	71	0.00239255	17.28
C51	2	GO:0044699	single-organism process	12	0.00240008	2.3
C28	5	GO:1901137	carbohydrate derivative biosynthetic process	5	0.00242307	37.87
C6	6	GO:1901606	alpha-amino acid catabolic process	139	0.00249899	10.76
C38	5	GO:0044267	cellular protein metabolic process	18	0.0025025	3.69
C4	6	GO:0009955	adaxial/abaxial pattern specification	152	0.00259944	40.75
C31	3	GO:0009605	response to external stimulus	6	0.00264114	9.74
C6	4	GO:0044281	small molecule metabolic process	139	0.00264569	2.2
C58	2	GO:0050896	response to stimulus	57	0.00265825	1.92
C35	4	GO:0051667	establishment of plastid localization	71	0.00265932	46.98
C35	6	GO:0009902	chloroplast relocation	71	0.00265932	46.98
C13	3	GO:0044763	single-organism cellular process	21	0.002706	2.43
C35	6	GO:0010604	positive regulation of macromolecule metabolic process	71	0.0027464	6.82
C6	3	GO:0015976	carbon utilization	139	0.00275531	51.99
C6	8	GO:0006739	NADP metabolic process	139	0.00275531	18
C49	4	GO:0006952	defense response	5	0.00280301	14.23
C13	4	GO:0015980	energy derivation by oxidation of organic compounds	21	0.00281451	30.36
C13	6	GO:0006839	mitochondrial transport	21	0.00281451	30.36
C28	4	GO:0019748	secondary metabolic process	5	0.00282386	34.28
C24	6	GO:0031347	regulation of defense response	10	0.00286404	31.65
C35	4	GO:0009110	vitamin biosynthetic process	71	0.00290357	15.79
C35	6	GO:0031325	positive regulation of cellular metabolic process	71	0.00290357	6.7
C22	4	GO:0006979	response to oxidative stress	39	0.00296711	7.09
C6	6	GO:0009642	response to light intensity	139	0.00299213	7.22
C6	4	GO:0009657	plastid organization	139	0.00299291	5.71
C42	4	GO:0007389	pattern specification process	49	0.00300537	10.79
C49	3	GO:0006955	immune response	5	0.00305516	40.9
C49	4	GO:0045087	innate immune response	5	0.00305516	41.89
C24	2	GO:0050896	response to stimulus	10	0.00317267	3.07
C24	4	GO:0033554	cellular response to stress	10	0.00317267	11.25
C7	4	GO:0009409	response to cold	126	0.00329568	4.12
C35	5	GO:0006766	vitamin metabolic process	71	0.00332297	15.02
C58	6	GO:0034285	response to disaccharide	57	0.00333851	19.02
C4	5	GO:0051169	nuclear transport	152	0.00335858	8.39
C4	6	GO:0006913	nucleocytoplasmic transport	152	0.00335858	8.39
C9	5	GO:0014070	response to organic cyclic compound	12	0.00337643	17.65
C6	3	GO:0009605	response to external stimulus	139	0.00345487	2.38
C6	5	GO:0009063	cellular amino acid catabolic process	139	0.00352332	9.6
C4	6	GO:0090305	nucleic acid phosphodiester bond hydrolysis	152	0.00357731	13.37
C58	6	GO:0006333	chromatin assembly or disassembly	57	0.00367724	54.33
C6	5	GO:0010038	response to metal ion	139	0.00371542	3.35
C35	3	GO:0051656	establishment of organelle localization	71	0.00378614	38.17
C35	5	GO:0009893	positive regulation of metabolic process	71	0.00378614	6.26
C28	4	GO:1901657	glycosyl compound metabolic process	5	0.00384093	28.71
C35	6	GO:0009637	response to blue light	71	0.00385767	14.09
C6	5	GO:0043085	positive regulation of catalytic activity	139	0.00392072	15.6
C24	5	GO:0080134	regulation of response to stress	10	0.00392952	26.12
C42	6	GO:0009944	polarity specification of adaxial/abaxial axis	49	0.00409027	49.16
C49	2	GO:0002376	immune system process	5	0.00413359	33.61
C7	4	GO:0009617	response to bacterium	126	0.00421491	3.94
C13	4	GO:1901564	organonitrogen compound metabolic process	21	0.00430807	4.83
C6	6	GO:0009639	response to red or far red light	139	0.00431298	5.26
C6	4	GO:0010035	response to inorganic substance	139	0.00444492	2.59
C3	5	GO:0090304	nucleic acid metabolic process	5	0.00450256	11.06
C15	4	GO:0044260	cellular macromolecule metabolic process	6	0.0045261	3.73
C6	4	GO:0044093	positive regulation of molecular function	139	0.00458159	14.62
C35	7	GO:0042548	regulation of photosynthesis, light reaction	71	0.00469218	33.93
C42	5	GO:0065001	specification of axis polarity	49	0.00474824	44.24
C38	4	GO:0009615	response to virus	18	0.00481003	37.64
C6	6	GO:0044724	single-organism carbohydrate catabolic process	139	0.00482346	6.34
C58	4	GO:0009620	response to fungus	57	0.00491839	6.79
C22	2	GO:0002376	immune system process	39	0.0050882	8.62
C7	5	GO:0009658	chloroplast organization	126	0.00509712	6.28
C6	5	GO:1901566	organonitrogen compound biosynthetic process	139	0.00510908	2.96
C6	6	GO:0032268	regulation of cellular protein metabolic process	139	0.00510908	6.24
C58	4	GO:0009414	response to water deprivation	57	0.00514624	6.67
C42	4	GO:0010162	seed dormancy process	49	0.00517584	40.22
C42	5	GO:0090304	nucleic acid metabolic process	49	0.00517584	3.39
C42	3	GO:0022611	dormancy process	49	0.00522496	36.87
C42	6	GO:0010197	polar nucleus fusion	49	0.00522496	36.87
C42	8	GO:0001522	pseudouridine synthesis	49	0.00522496	38.47
C6	7	GO:0046496	nicotinamide nucleotide metabolic process	139	0.00523531	13.76
C6	4	GO:0080167	response to karrikin	139	0.0053054	6.09
C6	7	GO:0043155	negative regulation of photosynthesis, light reaction	139	0.0053054	34.66
C6	8	GO:0010205	photoinhibition	139	0.0053054	34.66
C6	8	GO:0035303	regulation of dephosphorylation	139	0.0053054	34.66
C6	8	GO:0045727	positive regulation of translation	139	0.0053054	34.66
C6	6	GO:0046686	response to cadmium ion	139	0.00537753	3.72
C42	5	GO:0000741	karyogamy	49	0.00541335	35.39
C35	3	GO:0016043	cellular component organization	71	0.00558473	2.6
C35	6	GO:0042214	terpene metabolic process	71	0.00558473	30.53
C35	6	GO:0043467	regulation of generation of precursor metabolites and energy	71	0.00558473	30.53
C35	7	GO:0071483	cellular response to blue light	71	0.00558473	30.53
C42	4	GO:0048284	organelle fusion	49	0.0056014	34.03
C58	4	GO:0009415	response to water	57	0.00563475	6.49
C6	6	GO:0019362	pyridine nucleotide metabolic process	139	0.0057465	13
C7	6	GO:0030091	protein repair	126	0.00580069	34.41
C7	7	GO:0010206	photosystem II repair	126	0.00580069	34.41
C42	4	GO:0009292	genetic transfer	49	0.00591442	31.6
C42	4	GO:0043414	macromolecule methylation	49	0.00591442	12.29
C42	5	GO:0009294	DNA mediated transformation	49	0.00591442	31.6
C35	7	GO:0032787	monocarboxylic acid metabolic process	71	0.00591518	4.53
C35	5	GO:1901661	quinone metabolic process	71	0.00592796	29.08
C35	6	GO:1901663	quinone biosynthetic process	71	0.00592796	29.08
C7	3	GO:0016043	cellular component organization	126	0.00593902	2.2
C22	6	GO:0031348	negative regulation of defense response	39	0.0060063	35.86
C32	3	GO:0044765	single-organism transport	5	0.00614357	8.57
C35	4	GO:0042180	cellular ketone metabolic process	71	0.00630778	27.76
C35	5	GO:0042181	ketone biosynthetic process	71	0.00630778	27.76
C35	6	GO:0016114	terpenoid biosynthetic process	71	0.00630778	11.45
C6	5	GO:0032544	plastid translation	139	0.00633975	31.19
C49	4	GO:0009409	response to cold	5	0.00635531	25.96
C15	4	GO:0043170	macromolecule metabolic process	6	0.00638072	3.39
C6	7	GO:0015985	energy coupled proton transport, down electrochemical gradient	139	0.00646265	12.31
C6	8	GO:0015986	ATP synthesis coupled proton transport	139	0.00646265	12.31
C3	4	GO:0044711	single-organism biosynthetic process	5	0.00651253	9.52
C3	3	GO:0016043	cellular component organization	5	0.00666585	9.23
C12	6	GO:0016310	phosphorylation	12	0.00670904	8.2
C12	7	GO:0006468	protein phosphorylation	12	0.00670904	8.73
C22	4	GO:0009414	response to water deprivation	39	0.00686095	7.8
C42	3	GO:0032259	methylation	49	0.00698198	11.44
C22	4	GO:0009415	response to water	39	0.00735225	7.59
C22	6	GO:0031347	regulation of defense response	39	0.00735225	12.17
C3	5	GO:0034645	cellular macromolecule biosynthetic process	5	0.00740518	8.72
C13	2	GO:0044699	single-organism process	21	0.00761424	1.84
C3	4	GO:0006139	nucleobase-containing compound metabolic process	5	0.00764897	8.33
C3	5	GO:0009059	macromolecule biosynthetic process	5	0.00764897	8.3
C7	4	GO:0009266	response to temperature stimulus	126	0.00766383	3.19
C24	3	GO:0050789	regulation of biological process	10	0.0078273	3.13
C51	4	GO:0009611	response to wounding	12	0.00787274	21.13
C22	5	GO:0009814	defense response, incompatible interaction	39	0.00798907	11.58
C22	5	GO:0014070	response to organic cyclic compound	39	0.00798907	7.24
C38	4	GO:0044260	cellular macromolecule metabolic process	18	0.00799363	2.49
C32	2	GO:0051234	establishment of localization	5	0.00799506	6.55
C32	3	GO:0006810	transport	5	0.00799506	6.62
C3	2	GO:0071840	cellular component organization or biogenesis	5	0.00801232	8.02
C35	7	GO:0016126	sterol biosynthetic process	71	0.00805792	24.43
C58	4	GO:1901700	response to oxygen-containing compound	57	0.0081269	3.01
C42	6	GO:0006412	translation	49	0.00833979	5.12
C42	2	GO:0071840	cellular component organization or biogenesis	49	0.00839804	2.73
C28	4	GO:1901135	carbohydrate derivative metabolic process	5	0.00843953	18.85
C24	3	GO:0009628	response to abiotic stimulus	10	0.00845651	5.02
C24	4	GO:0010035	response to inorganic substance	10	0.00845651	7.71
C6	6	GO:0006733	oxidoreduction coenzyme metabolic process	139	0.00905851	10.88
C6	6	GO:0051246	regulation of protein metabolic process	139	0.00910616	5.27
C7	6	GO:0034622	cellular macromolecular complex assembly	126	0.00910743	4.36
C4	5	GO:0016482	cytoplasmic transport	152	0.00924333	4.06
C31	4	GO:0006970	response to osmotic stress	6	0.00935254	13.31
C35	6	GO:0006631	fatty acid metabolic process	71	0.00945577	6.39
C6	5	GO:0006662	glycerol ether metabolic process	139	0.00946847	10.63
C6	7	GO:0043623	cellular protein complex assembly	139	0.00946847	5.2
C38	4	GO:0019538	protein metabolic process	18	0.00958184	2.94
C6	5	GO:0016052	carbohydrate catabolic process	139	0.00965296	5.16
C6	4	GO:0018904	ether metabolic process	139	0.0098457	10.4

## Sheet: PanNet
Supplemental file 4. The enriched biological process among the network modules for the pan- and core-networks.
#This file contains two data sheets
#Only the enriched GO biological process unique to Pan-Network are shown
#If an GO term has already enriched in Core-Network, it is not shown here.
Module ID	GO depth (shortest steps to the 'root')	GO ID	GO term	Module size	Corrected P-value	Fold change
P4	4	GO:0034641	cellular nitrogen compound metabolic process	3898	2.89145e-23	1.52
P4	4	GO:0046483	heterocycle metabolic process	3898	6.09543e-22	1.5
P4	3	GO:0006807	nitrogen compound metabolic process	3898	4.46686e-18	1.41
P5	3	GO:0071554	cell wall organization or biogenesis	3216	1.65153e-17	2.49
P4	4	GO:0006725	cellular aromatic compound metabolic process	3898	8.8822e-17	1.42
P5	4	GO:0071669	plant-type cell wall organization or biogenesis	3216	6.33087e-16	2.97
P4	4	GO:0022402	cell cycle process	3898	8.14456e-16	2.51
P5	4	GO:0009698	phenylpropanoid metabolic process	3216	1.1217e-15	3.11
P4	4	GO:1901360	organic cyclic compound metabolic process	3898	1.72412e-15	1.39
P2	4	GO:0009668	plastid membrane organization	2345	2.18371e-15	7.53
P2	5	GO:0010027	thylakoid membrane organization	2345	2.18371e-15	7.53
P4	5	GO:0051726	regulation of cell cycle	3898	5.39252e-15	2.72
P4	6	GO:0006259	DNA metabolic process	3898	9.62126e-15	1.95
P5	6	GO:0009834	secondary cell wall biogenesis	3216	1.05911e-13	4.84
P5	6	GO:0009699	phenylpropanoid biosynthetic process	3216	1.05963e-12	3.26
P5	5	GO:0009832	plant-type cell wall biogenesis	3216	1.7243e-12	3.61
P5	7	GO:0010410	hemicellulose metabolic process	3216	2.23235e-12	4.74
P4	4	GO:0007017	microtubule-based process	3898	2.64589e-11	2.49
P5	6	GO:0010383	cell wall polysaccharide metabolic process	3216	4.88712e-11	3.89
P5	4	GO:0042546	cell wall biogenesis	3216	8.30848e-11	3.11
P4	4	GO:0046907	intracellular transport	3898	2.50401e-10	1.73
P5	4	GO:0060560	developmental growth involved in morphogenesis	3216	4.65419e-10	2.1
P4	6	GO:0006260	DNA replication	3898	2.23056e-09	2.58
P5	3	GO:0016049	cell growth	3216	2.37878e-09	1.95
P2	3	GO:0044802	single-organism membrane organization	2345	3.8399e-09	4.43
P4	4	GO:0007010	cytoskeleton organization	3898	4.18843e-09	2.44
P5	6	GO:0009808	lignin metabolic process	3216	5.07066e-09	3.1
P5	5	GO:0042545	cell wall modification	3216	5.89709e-09	2.43
P5	3	GO:0048589	developmental growth	3216	6.40806e-09	1.99
P5	6	GO:0044036	cell wall macromolecule metabolic process	3216	1.0248e-08	2.92
P4	6	GO:0016568	chromatin modification	3898	1.28869e-08	2.44
P2	4	GO:0061024	membrane organization	2345	1.35603e-08	4.17
P5	8	GO:0045491	xylan metabolic process	3216	1.38252e-08	5.14
P5	4	GO:0071555	cell wall organization	3216	1.53835e-08	2.21
P5	6	GO:0000271	polysaccharide biosynthetic process	3216	2.06635e-08	2.53
P4	3	GO:0051649	establishment of localization in cell	3898	3.00523e-08	1.6
P5	8	GO:0045492	xylan biosynthetic process	3216	3.1377e-08	5.84
P5	3	GO:0045229	external encapsulating structure organization	3216	3.94075e-08	2.09
P2	9	GO:0010190	cytochrome b6f complex assembly	2345	4.37221e-08	9.24
P4	5	GO:0006479	protein methylation	3898	5.04776e-08	2.98
P4	7	GO:0008213	protein alkylation	3898	5.04776e-08	2.98
P2	6	GO:0019752	carboxylic acid metabolic process	2345	7.53508e-08	1.6
P5	6	GO:0033692	cellular polysaccharide biosynthetic process	3216	9.41723e-08	2.51
P2	5	GO:0043436	oxoacid metabolic process	2345	1.04319e-07	1.58
P2	4	GO:0006082	organic acid metabolic process	2345	1.09368e-07	1.58
P5	2	GO:0040007	growth	3216	1.11037e-07	1.77
P5	4	GO:0009826	unidimensional cell growth	3216	1.20071e-07	2
P4	4	GO:1902582	single-organism intracellular transport	3898	1.96991e-07	1.76
P4	5	GO:0000226	microtubule cytoskeleton organization	3898	2.26685e-07	2.83
P5	4	GO:0034637	cellular carbohydrate biosynthetic process	3216	2.87883e-07	2.17
P4	7	GO:1901987	regulation of cell cycle phase transition	3898	2.9768e-07	3.85
P4	7	GO:1901990	regulation of mitotic cell cycle phase transition	3898	2.9768e-07	3.85
P5	6	GO:0044038	cell wall macromolecule biosynthetic process	3216	3.06496e-07	4.24
P5	6	GO:0070589	cellular component macromolecule biosynthetic process	3216	3.06496e-07	4.24
P5	8	GO:0070592	cell wall polysaccharide biosynthetic process	3216	3.06496e-07	4.24
P4	4	GO:0007005	mitochondrion organization	3898	3.76667e-07	3.44
P4	6	GO:0010564	regulation of cell cycle process	3898	3.76667e-07	2.94
P4	6	GO:0007346	regulation of mitotic cell cycle	3898	4.45316e-07	3.31
P4	5	GO:0016571	histone methylation	3898	5.57556e-07	3.1
P5	4	GO:0005975	carbohydrate metabolic process	3216	5.62403e-07	1.44
P4	5	GO:0000910	cytokinesis	3898	6.67078e-07	3.34
P11	5	GO:0071456	cellular response to hypoxia	4770	1.16176e-06	3.41
P5	6	GO:0016051	carbohydrate biosynthetic process	3216	1.58176e-06	1.85
P4	5	GO:1903047	mitotic cell cycle process	3898	2.45122e-06	2.54
P4	3	GO:0008283	cell proliferation	3898	2.48153e-06	2.78
P2	8	GO:0016120	carotene biosynthetic process	2345	2.58374e-06	9.24
P3	5	GO:0010646	regulation of cell communication	2756	2.93226e-06	2.29
P2	4	GO:0006520	cellular amino acid metabolic process	2345	3.35201e-06	1.75
P4	5	GO:0006886	intracellular protein transport	3898	3.42952e-06	1.67
P4	5	GO:0007018	microtubule-based movement	3898	3.55629e-06	2.5
P4	5	GO:0044265	cellular macromolecule catabolic process	3898	4.06042e-06	1.67
P2	5	GO:0006732	coenzyme metabolic process	2345	4.39417e-06	2.34
P5	8	GO:0010417	glucuronoxylan biosynthetic process	3216	4.5276e-06	5.62
P5	9	GO:0010413	glucuronoxylan metabolic process	3216	4.5276e-06	5.62
P5	7	GO:0071281	cellular response to iron ion	3216	4.55411e-06	3.7
P4	4	GO:0015031	protein transport	3898	5.71413e-06	1.55
P3	6	GO:0009968	negative regulation of signal transduction	2756	5.8723e-06	3.07
P5	5	GO:0071241	cellular response to inorganic substance	3216	6.49884e-06	3.15
P2	5	GO:0072596	establishment of protein localization to chloroplast	2345	6.61335e-06	4.2
P2	7	GO:0045036	protein targeting to chloroplast	2345	6.61335e-06	4.2
P3	5	GO:0009966	regulation of signal transduction	2756	6.99719e-06	2.26
P3	4	GO:0023051	regulation of signaling	2756	7.13441e-06	2.25
P3	5	GO:0023057	negative regulation of signaling	2756	7.13441e-06	3.03
P3	6	GO:0010648	negative regulation of cell communication	2756	7.13441e-06	3.03
P11	5	GO:0071453	cellular response to oxygen levels	4770	7.58501e-06	3.15
P11	6	GO:0036294	cellular response to decreased oxygen levels	4770	7.58501e-06	3.15
P4	8	GO:0006511	ubiquitin-dependent protein catabolic process	3898	7.76672e-06	1.71
P5	7	GO:0071732	cellular response to nitric oxide	3216	7.82006e-06	4.38
P11	5	GO:0012501	programmed cell death	4770	8.30343e-06	2.24
P4	3	GO:0045184	establishment of protein localization	3898	8.67342e-06	1.53
P4	6	GO:0051603	proteolysis involved in cellular protein catabolic process	3898	8.67342e-06	1.69
P2	8	GO:0017004	cytochrome complex assembly	2345	9.31148e-06	4.62
P4	6	GO:0043632	modification-dependent macromolecule catabolic process	3898	9.62252e-06	1.7
P4	7	GO:0019941	modification-dependent protein catabolic process	3898	9.62252e-06	1.7
P2	6	GO:0010020	chloroplast fission	2345	9.86965e-06	5.35
P4	7	GO:0016569	covalent chromatin modification	3898	1.03146e-05	2.24
P4	4	GO:0006928	cellular component movement	3898	1.03187e-05	2.26
P5	6	GO:0009827	plant-type cell wall modification	3216	1.1959e-05	2.97
P3	6	GO:0010647	positive regulation of cell communication	2756	1.29363e-05	3.82
P11	4	GO:0048583	regulation of response to stimulus	4770	1.31557e-05	1.53
P11	5	GO:0032101	regulation of response to external stimulus	4770	1.36085e-05	2.81
P5	6	GO:0046271	phenylpropanoid catabolic process	3216	1.39584e-05	4.49
P5	6	GO:0046274	lignin catabolic process	3216	1.39584e-05	4.49
P5	6	GO:0071731	response to nitric oxide	3216	1.65945e-05	4.17
P2	5	GO:0043572	plastid fission	2345	1.87744e-05	5.08
P4	4	GO:0016570	histone modification	3898	2.54288e-05	2.21
P3	5	GO:0048585	negative regulation of response to stimulus	2756	2.63612e-05	2.39
P5	5	GO:0009664	plant-type cell wall organization	3216	2.7909e-05	2.44
P5	4	GO:0032989	cellular component morphogenesis	3216	2.90083e-05	1.69
P5	5	GO:0000902	cell morphogenesis	3216	2.90083e-05	1.69
P5	6	GO:0071248	cellular response to metal ion	3216	2.932e-05	3.19
P5	6	GO:1902170	cellular response to reactive nitrogen species	3216	3.19276e-05	3.77
P3	6	GO:1901421	positive regulation of response to alcohol	2756	3.37958e-05	4.72
P11	3	GO:0016265	death	4770	3.38715e-05	1.94
P11	4	GO:0008219	cell death	4770	3.38715e-05	1.94
P4	5	GO:0009057	macromolecule catabolic process	3898	3.49752e-05	1.56
P4	5	GO:0006974	cellular response to DNA damage stimulus	3898	3.54061e-05	1.7
P4	8	GO:0006399	tRNA metabolic process	3898	3.95449e-05	1.95
P4	7	GO:0031399	regulation of protein modification process	3898	3.96494e-05	2.27
P11	5	GO:0009626	plant-type hypersensitive response	4770	3.96846e-05	2.55
P11	4	GO:0070482	response to oxygen levels	4770	4.15245e-05	2.31
P5	8	GO:0006722	triterpenoid metabolic process	3216	4.24032e-05	4.81
P11	5	GO:0036211	protein modification process	4770	4.70785e-05	1.2
P11	6	GO:0006464	cellular protein modification process	4770	4.70785e-05	1.2
P15	4	GO:0010208	pollen wall assembly	1227	4.73194e-05	5.89
P15	4	GO:0010927	cellular component assembly involved in morphogenesis	1227	4.73194e-05	5.89
P3	5	GO:0023056	positive regulation of signaling	2756	5.46802e-05	3.81
P3	6	GO:0009967	positive regulation of signal transduction	2756	5.46802e-05	3.81
P2	5	GO:1901605	alpha-amino acid metabolic process	2345	5.8195e-05	1.82
P11	6	GO:0034050	host programmed cell death induced by symbiont	4770	6.55326e-05	2.49
P15	5	GO:0010584	pollen exine formation	1227	6.62646e-05	6.36
P5	6	GO:0007167	enzyme linked receptor protein signaling pathway	3216	6.68131e-05	2.07
P5	7	GO:0007169	transmembrane receptor protein tyrosine kinase signaling pathway	3216	6.68131e-05	2.07
P4	4	GO:0006281	DNA repair	3898	6.92655e-05	1.69
P3	7	GO:0009789	positive regulation of abscisic acid-activated signaling pathway	2756	6.94479e-05	4.81
P4	8	GO:0032508	DNA duplex unwinding	3898	7.21459e-05	4.28
P4	5	GO:0009616	virus induced gene silencing	3898	7.24353e-05	5.56
P4	5	GO:0052249	modulation of RNA levels in other organism involved in symbiotic interaction	3898	7.24353e-05	5.56
P4	6	GO:0052018	modulation by symbiont of RNA levels in host	3898	7.24353e-05	5.56
P11	5	GO:0036293	response to decreased oxygen levels	4770	8.01361e-05	2.27
P11	4	GO:0001666	response to hypoxia	4770	8.99513e-05	2.32
P11	8	GO:0009694	jasmonic acid metabolic process	4770	8.99786e-05	2.86
P2	6	GO:0019288	isopentenyl diphosphate biosynthetic process, methylerythritol 4-phosphate pathway	2345	0.000102816	7.92
P5	7	GO:0010345	suberin biosynthetic process	3216	0.000109334	5.39
P11	4	GO:0015748	organophosphate ester transport	4770	0.000114057	2.27
P15	6	GO:0080110	sporopollenin biosynthetic process	1227	0.000122059	12.62
P11	5	GO:0002831	regulation of response to biotic stimulus	4770	0.000123162	2.73
P11	5	GO:0034605	cellular response to heat	4770	0.00012317	3.28
P4	8	GO:0071900	regulation of protein serine/threonine kinase activity	3898	0.00012413	2.46
P4	8	GO:0010389	regulation of G2/M transition of mitotic cell cycle	3898	0.00012833	3.82
P4	8	GO:1902749	regulation of cell cycle G2/M phase transition	3898	0.00012833	3.82
P3	4	GO:0016192	vesicle-mediated transport	2756	0.000146222	1.8
P4	5	GO:0003002	regionalization	3898	0.000158279	1.91
P11	8	GO:0042343	indole glucosinolate metabolic process	4770	0.000163992	3.57
P5	7	GO:0009828	plant-type cell wall loosening	3216	0.000172172	3.08
P2	4	GO:0006081	cellular aldehyde metabolic process	2345	0.000189343	3.64
P4	8	GO:0032392	DNA geometric change	3898	0.000190246	3.97
P5	5	GO:0009733	response to auxin	3216	0.000193091	1.62
P5	6	GO:0010039	response to iron ion	3216	0.000213799	2.82
P5	5	GO:2000652	regulation of secondary cell wall biogenesis	3216	0.000214598	4.21
P5	6	GO:0009806	lignan metabolic process	3216	0.000214598	4.21
P5	7	GO:0009807	lignan biosynthetic process	3216	0.000214598	4.21
P3	5	GO:1901419	regulation of response to alcohol	2756	0.000219062	2.86
P4	4	GO:0031050	dsRNA fragmentation	3898	0.00022955	2.87
P4	5	GO:0043331	response to dsRNA	3898	0.00022955	2.87
P4	5	GO:0070918	production of small RNA involved in gene silencing by RNA	3898	0.00022955	2.87
P4	6	GO:0071103	DNA conformation change	3898	0.00022955	2.87
P4	6	GO:0071359	cellular response to dsRNA	3898	0.00022955	2.87
P4	5	GO:0072655	establishment of protein localization to mitochondrion	3898	0.000269509	3.6
P4	7	GO:0006626	protein targeting to mitochondrion	3898	0.000269509	3.6
P4	8	GO:0042325	regulation of phosphorylation	3898	0.000284134	2.28
P5	5	GO:0048767	root hair elongation	3216	0.000315648	3.06
P5	4	GO:0048869	cellular developmental process	3216	0.000329551	1.45
P2	6	GO:0044257	cellular protein catabolic process	2345	0.000346462	6.93
P2	7	GO:0009903	chloroplast avoidance movement	2345	0.000346462	6.93
P2	7	GO:0010304	PSII associated light-harvesting complex II catabolic process	2345	0.000346462	6.93
P4	8	GO:0008033	tRNA processing	3898	0.000352103	2.24
P3	4	GO:0048583	regulation of response to stimulus	2756	0.000354141	1.66
P2	10	GO:0000373	Group II intron splicing	2345	0.000355548	5.88
P2	5	GO:0019682	glyceraldehyde-3-phosphate metabolic process	2345	0.000355548	5.88
P4	6	GO:0000079	regulation of cyclin-dependent protein serine/threonine kinase activity	3898	0.000355709	2.47
P4	8	GO:0001932	regulation of protein phosphorylation	3898	0.000359461	2.3
P4	5	GO:0048193	Golgi vesicle transport	3898	0.0003629	2.19
P4	5	GO:0098586	cellular response to virus	3898	0.000390757	4.87
P3	6	GO:0009787	regulation of abscisic acid-activated signaling pathway	2756	0.000417594	2.82
P5	7	GO:0009809	lignin biosynthetic process	3216	0.000423619	2.61
P5	8	GO:0010411	xyloglucan metabolic process	3216	0.000423619	3.97
P4	6	GO:0051052	regulation of DNA metabolic process	3898	0.000435585	2.38
P4	7	GO:0043549	regulation of kinase activity	3898	0.000472452	2.33
P4	8	GO:0045859	regulation of protein kinase activity	3898	0.000472452	2.33
P4	6	GO:0006888	ER to Golgi vesicle-mediated transport	3898	0.000597251	2.78
P2	5	GO:2000896	amylopectin metabolic process	2345	0.000700214	7.7
P2	6	GO:0010021	amylopectin biosynthetic process	2345	0.000700214	7.7
P2	7	GO:0009904	chloroplast accumulation movement	2345	0.000700214	7.7
P5	5	GO:0010065	primary meristem tissue development	3216	0.000707171	4.49
P5	8	GO:0016104	triterpenoid biosynthetic process	3216	0.000707171	4.49
P3	5	GO:0044282	small molecule catabolic process	2756	0.000729955	2.07
P5	6	GO:0007043	cell-cell junction assembly	3216	0.00076633	6.74
P3	7	GO:0072329	monocarboxylic acid catabolic process	2756	0.000780113	3
P2	3	GO:0006807	nitrogen compound metabolic process	2345	0.000787334	1.23
P11	6	GO:0009816	defense response to bacterium, incompatible interaction	4770	0.000799139	2.27
P4	4	GO:0048827	phyllome development	3898	0.000833134	1.67
P4	6	GO:0016071	mRNA metabolic process	3898	0.0008665	1.75
P3	4	GO:0042752	regulation of circadian rhythm	2756	0.00086936	3.24
P3	4	GO:0007033	vacuole organization	2756	0.000869751	4.14
P5	7	GO:0015698	inorganic anion transport	3216	0.000877557	2.36
P11	8	GO:0009695	jasmonic acid biosynthetic process	4770	0.000880423	2.77
P4	5	GO:0000075	cell cycle checkpoint	3898	0.000947562	4.04
P5	4	GO:0044087	regulation of cellular component biogenesis	3216	0.000988496	2.53
P4	7	GO:0010305	leaf vascular tissue pattern formation	3898	0.00100321	2.78
P11	5	GO:0010193	response to ozone	4770	0.00104931	2.41
P2	5	GO:0016053	organic acid biosynthetic process	2345	0.0011812	1.53
P2	6	GO:0046394	carboxylic acid biosynthetic process	2345	0.0011812	1.53
P5	6	GO:0009074	aromatic amino acid family catabolic process	3216	0.00123574	4.72
P5	6	GO:0010067	procambium histogenesis	3216	0.00123574	4.72
P4	10	GO:0006268	DNA unwinding involved in DNA replication	3898	0.00130261	4.33
P4	7	GO:0042026	protein refolding	3898	0.00130261	4.33
P5	7	GO:0009831	plant-type cell wall modification involved in multidimensional cell growth	3216	0.00137165	3.11
P4	6	GO:0034968	histone lysine methylation	3898	0.00137392	2.61
P2	6	GO:0042364	water-soluble vitamin biosynthetic process	2345	0.00141499	2.77
P11	6	GO:0015914	phospholipid transport	4770	0.00142283	3.25
P5	5	GO:0007166	cell surface receptor signaling pathway	3216	0.00147128	1.78
P4	5	GO:0016572	histone phosphorylation	3898	0.00152317	5.56
P4	6	GO:0030422	production of siRNA involved in RNA interference	3898	0.00158425	2.78
P11	6	GO:0060548	negative regulation of cell death	4770	0.00159449	2.65
P4	5	GO:0030163	protein catabolic process	3898	0.00163503	2.04
P5	4	GO:0048588	developmental cell growth	3216	0.00164036	1.85
P3	5	GO:0006914	autophagy	2756	0.00167928	3.37
P3	5	GO:0016054	organic acid catabolic process	2756	0.00167959	2.09
P3	6	GO:0046395	carboxylic acid catabolic process	2756	0.00167959	2.09
P2	7	GO:0034644	cellular response to UV	2345	0.00176219	5.55
P2	5	GO:0042558	pteridine-containing compound metabolic process	2345	0.00191899	3.28
P2	6	GO:0009108	coenzyme biosynthetic process	2345	0.00197005	2.12
P4	5	GO:0032506	cytokinetic process	3898	0.00197842	2.53
P4	5	GO:0051338	regulation of transferase activity	3898	0.00199601	2.13
P4	6	GO:0010051	xylem and phloem pattern formation	3898	0.00199601	2.13
P4	4	GO:0072594	establishment of protein localization to organelle	3898	0.00220521	1.76
P2	5	GO:0009638	phototropism	2345	0.00222288	4.62
P2	6	GO:0046246	terpene biosynthetic process	2345	0.00222288	4.62
P3	6	GO:0009062	fatty acid catabolic process	2756	0.00231255	3.1
P4	7	GO:0006338	chromatin remodeling	3898	0.00261075	3.34
P2	6	GO:0006767	water-soluble vitamin metabolic process	2345	0.00263823	2.62
P4	2	GO:0032501	multicellular organismal process	3898	0.00264776	1.23
P4	5	GO:0030865	cortical cytoskeleton organization	3898	0.00266761	2.78
P11	4	GO:0007165	signal transduction	4770	0.00275216	1.2
P5	4	GO:0048508	embryonic meristem development	3216	0.00275245	3.85
P4	3	GO:0044707	single-multicellular organism process	3898	0.0029538	1.23
P5	6	GO:0042547	cell wall modification involved in multidimensional cell growth	3216	0.00300295	2.89
P4	5	GO:0009909	regulation of flower development	3898	0.0031235	1.69
P11	5	GO:0071229	cellular response to acid	4770	0.00321731	1.46
P2	6	GO:0009240	isopentenyl diphosphate biosynthetic process	2345	0.00325849	5.04
P2	6	GO:0046490	isopentenyl diphosphate metabolic process	2345	0.00325849	5.04
P2	6	GO:1901401	regulation of tetrapyrrole metabolic process	2345	0.00333091	3.89
P5	5	GO:0034329	cell junction assembly	3216	0.00338259	5.62
P4	8	GO:0006397	mRNA processing	3898	0.00339005	1.75
P2	7	GO:1901463	regulation of tetrapyrrole biosynthetic process	2345	0.00355685	4.31
P4	4	GO:0009553	embryo sac development	3898	0.00367404	1.93
P5	6	GO:0000038	very long-chain fatty acid metabolic process	3216	0.00392115	2.97
P4	7	GO:0010090	trichome morphogenesis	3898	0.00392231	2.38
P11	6	GO:0002213	defense response to insect	4770	0.00414826	2.78
P2	5	GO:0010019	chloroplast-nucleus signaling pathway	2345	0.00417921	5.78
P2	6	GO:0006760	folic acid-containing compound metabolic process	2345	0.00417921	3.19
P2	6	GO:0045962	positive regulation of development, heterochronic	2345	0.00417921	5.78
P2	8	GO:0048564	photosystem I assembly	2345	0.00417921	5.78
P5	5	GO:0010683	tricyclic triterpenoid metabolic process	3216	0.00418319	6.74
P5	6	GO:0009833	primary cell wall biogenesis	3216	0.00418319	6.74
P5	6	GO:0010393	galacturonan metabolic process	3216	0.00418319	2.79
P5	7	GO:0045488	pectin metabolic process	3216	0.00418319	2.79
P3	7	GO:0070298	negative regulation of phosphorelay signal transduction system	2756	0.0044599	4.59
P3	8	GO:0010105	negative regulation of ethylene-activated signaling pathway	2756	0.0044599	4.59
P4	4	GO:0017038	protein import	3898	0.00453993	1.96
P4	5	GO:0046112	nucleobase biosynthetic process	3898	0.00453993	2.93
P4	6	GO:0007093	mitotic cell cycle checkpoint	3898	0.00453993	4.17
P4	6	GO:0010216	maintenance of DNA methylation	3898	0.00453993	4.17
P4	6	GO:0043101	purine-containing compound salvage	3898	0.00453993	4.17
P4	7	GO:0006120	mitochondrial electron transport, NADH to ubiquinone	3898	0.00453993	4.17
P4	7	GO:1901988	negative regulation of cell cycle phase transition	3898	0.00453993	4.17
P4	8	GO:1901991	negative regulation of mitotic cell cycle phase transition	3898	0.00453993	4.17
P11	5	GO:0048522	positive regulation of cellular process	4770	0.00469795	1.37
P5	4	GO:0010232	vascular transport	3216	0.00475644	3.6
P5	6	GO:0010233	phloem transport	3216	0.00475644	3.6
P2	5	GO:0008652	cellular amino acid biosynthetic process	2345	0.00489133	1.66
P5	6	GO:0010089	xylem development	3216	0.00497738	3.06
P4	6	GO:1902410	mitotic cytokinetic process	3898	0.00511232	2.49
P2	6	GO:1901607	alpha-amino acid biosynthetic process	2345	0.00518872	1.73
P11	4	GO:0070887	cellular response to chemical stimulus	4770	0.00524229	1.28
P11	5	GO:0042430	indole-containing compound metabolic process	4770	0.00524229	1.86
P11	6	GO:1900056	negative regulation of leaf senescence	4770	0.00524229	4.54
P2	7	GO:0019252	starch biosynthetic process	2345	0.00526571	4.62
P4	8	GO:0008380	RNA splicing	3898	0.00531162	1.75
P5	5	GO:0048507	meristem development	3216	0.00556533	2.85
P11	4	GO:0048518	positive regulation of biological process	4770	0.00566495	1.31
P11	4	GO:0023014	signal transduction by phosphorylation	4770	0.00609583	3.9
P11	5	GO:0010941	regulation of cell death	4770	0.00609583	1.91
P11	6	GO:0006904	vesicle docking involved in exocytosis	4770	0.00609583	2.21
P11	6	GO:2000031	regulation of salicylic acid mediated signaling pathway	4770	0.00609583	3.9
P4	4	GO:0006413	translational initiation	3898	0.00616725	1.91
P4	8	GO:0010586	miRNA metabolic process	3898	0.00620607	4.63
P11	5	GO:0016998	cell wall macromolecule catabolic process	4770	0.00631835	2.27
P11	6	GO:0006862	nucleotide transport	4770	0.00631835	2.27
P4	4	GO:0090151	establishment of protein localization to mitochondrial membrane	3898	0.00651247	3.54
P4	4	GO:0009791	post-embryonic development	3898	0.00652388	1.38
P4	8	GO:0031053	primary miRNA processing	3898	0.00654368	5.56
P4	8	GO:0046037	GMP metabolic process	3898	0.00654368	5.56
P4	9	GO:0006177	GMP biosynthetic process	3898	0.00654368	5.56
P11	7	GO:0043069	negative regulation of programmed cell death	4770	0.00672824	2.63
P3	7	GO:0006635	fatty acid beta-oxidation	2756	0.00675831	3.09
P4	7	GO:0010267	production of ta-siRNAs involved in RNA interference	3898	0.00718246	3.18
P5	5	GO:0009225	nucleotide-sugar metabolic process	3216	0.00722131	2.35
P3	8	GO:0010029	regulation of seed germination	2756	0.00729795	2.39
P11	4	GO:0022406	membrane docking	4770	0.00739885	2.15
P11	5	GO:0048278	vesicle docking	4770	0.00739885	2.15
P5	5	GO:0009932	cell tip growth	3216	0.00748569	1.77
P2	6	GO:0010024	phytochromobilin biosynthetic process	2345	0.00756945	9.24
P2	6	GO:0051202	phytochromobilin metabolic process	2345	0.00756945	9.24
P2	7	GO:0080005	photosystem stoichiometry adjustment	2345	0.00756945	9.24
P2	8	GO:0006000	fructose metabolic process	2345	0.00756945	9.24
P2	8	GO:0010275	NAD(P)H dehydrogenase complex assembly	2345	0.00756945	9.24
P2	8	GO:0042550	photosystem I stabilization	2345	0.00756945	9.24
P2	8	GO:0046471	phosphatidylglycerol metabolic process	2345	0.00756945	9.24
P2	7	GO:0071484	cellular response to light intensity	2345	0.00761443	5.14
P5	6	GO:0048768	root hair cell tip growth	3216	0.00779678	3.37
P5	8	GO:0052546	cell wall pectin metabolic process	3216	0.00779678	3.37
P4	4	GO:0010228	vegetative to reproductive phase transition of meristem	3898	0.00798047	1.85
P5	8	GO:0009250	glucan biosynthetic process	3216	0.00853245	1.99
P4	4	GO:0009790	embryo development	3898	0.00873477	1.29
P5	7	GO:0006559	L-phenylalanine catabolic process	3216	0.00899168	4.81
P5	7	GO:1902222	erythrose 4-phosphate/phosphoenolpyruvate family amino acid catabolic process	3216	0.00899168	4.81
P5	6	GO:0048764	trichoblast maturation	3216	0.009032	3.63
P5	7	GO:0048765	root hair cell differentiation	3216	0.009032	3.63
P5	7	GO:0051274	beta-glucan biosynthetic process	3216	0.009032	2.13
P4	6	GO:0009112	nucleobase metabolic process	3898	0.00933279	2.55
P2	4	GO:0043487	regulation of RNA stability	2345	0.00956819	6.16
P2	5	GO:0043489	RNA stabilization	2345	0.00956819	6.16
P2	8	GO:0015743	malate transport	2345	0.00956819	6.16
P3	6	GO:0009083	branched-chain amino acid catabolic process	2756	0.00973081	5.62
P5	5	GO:0019742	pentacyclic triterpenoid metabolic process	3216	0.00974236	4.04
P5	6	GO:0019745	pentacyclic triterpenoid biosynthetic process	3216	0.00974236	4.04
P2	4	GO:0046483	heterocycle metabolic process	2345	0.00986008	1.2
