# Supplementary material for: Pan- and core- network analysis of co-expression genes in a model plant
Source: Sci Rep. 2016 Dec 16;6:38956. doi: 10.1038/srep38956 (PMC5159811; doi:10.1038/srep38956)
Supplement: Supplemental File 5 [file srep38956-s6.xls]

## Sheet: Sheet1
Supplemental file 5. The detailed information for gene AT1G55490 in the pan-network.
#Genes coexpressed with AT1G55490
Gene	Universality	Source
AT3G20260	1	GSE5638
AT4G13520	1	GSE17464
AT1G20340	3	GSE40076 GSE39268 GSE14502
AT1G33040	4	GSE30223 GSE23331 GSE48488 GSE17464
AT2G32500	4	GSE24517 GSE39268 GSE17464 GSE14502
AT1G09780	1	GSE5634
AT3G48500	6	GSE5633 GSE40076 GSE39268 GSE34667 GSE41136 GSE31587
AT5G63400	1	GSE5636
AT2G41090	1	GSE39268
AT2G37220	3	GSE56659 GSE39268 GSE34667
AT5G54500	1	GSE5634
AT5G58260	2	GSE17464 GSE14502
AT3G51870	2	GSE40076 GSE13833
AT3G29230	1	GSE5686
AT3G11280	1	GSE10749
AT4G24770	10	GSE40354 GSE17464 GSE14502 GSE5686 GSE56659 GSE40076 GSE5629 GSE39268 GSE18975 GSE29543
AT5G57330	1	GSE5634
AT2G36145	3	GSE24517 GSE39268 GSE14502
AT5G65010	2	GSE14502 GSE5686
AT3G47650	8	GSE17464 GSE14502 GSE5686 GSE40076 GSE39268 GSE18975 GSE5634 GSE5617
AT1G79550	1	GSE48488
AT5G52470	1	GSE34130
AT1G23480	1	GSE13833
AT5G56580	1	GSE5638
AT5G12860	2	GSE5622 GSE39268
AT3G08580	2	GSE30223 GSE48488
AT3G08770	2	GSE5636 GSE5638
AT4G29670	2	GSE40076 GSE39268
AT1G05010	1	GSE40076
AT4G17040	1	GSE39268
AT1G73655	2	GSE39268 GSE5634
AT1G79340	1	GSE5634
AT4G28750	3	GSE40076 GSE39268 GSE14502
AT2G26900	1	GSE39268
AT3G14110	2	GSE40076 GSE39268
ATCG00080	2	GSE40076 GSE39268
AT1G70820	4	GSE56659 GSE40076 GSE12551 GSE14502
AT2G14890	1	GSE5636
AT4G09670	1	GSE17464
AT1G01790	1	GSE5629
AT4G21210	3	GSE40076 GSE24517 GSE17464
AT1G79850	6	GSE30223 GSE40076 GSE39268 GSE18975 GSE17464 GSE5638
AT4G12970	3	GSE56659 GSE5638 GSE5686
AT1G15690	1	GSE5629
AT1G04680	1	GSE5638
AT2G40300	1	GSE5638
AT4G34160	1	GSE5636
AT4G38510	1	GSE23331
AT3G28040	1	GSE5622
AT4G26555	3	GSE56659 GSE39268 GSE14502
AT2G14900	1	GSE56658
ATCG00440	2	GSE40076 GSE34130
AT1G32780	1	GSE24517
AT5G52520	3	GSE5622 GSE5629 GSE24517
AT3G11630	6	GSE5622 GSE40076 GSE39268 GSE17464 GSE14502 GSE10749
AT1G18370	1	GSE5637
AT4G35450	3	GSE56659 GSE40076 GSE39268
AT3G09390	1	GSE39268
AT5G63890	2	GSE9719 GSE17464
AT1G26560	1	GSE5686
AT3G54210	6	GSE40076 GSE39268 GSE18975 GSE17464 GSE14502 GSE10749
AT3G04400	1	GSE48488
AT3G22120	2	GSE48488 GSE5638
AT1G04350	1	GSE39268
AT4G24840	1	GSE34130
AT5G17170	1	GSE14502
AT5G23440	1	GSE40076
AT5G22440	3	GSE30223 GSE48488 GSE5638
AT1G67040	1	GSE5636
AT3G51420	1	GSE56659
AT5G08540	1	GSE5629
AT4G14910	1	GSE24517
AT5G20160	1	GSE10749
AT2G29550	1	GSE5638
AT5G04140	1	GSE40076
AT5G52650	2	GSE48488 GSE5638
AT4G27720	1	GSE13833
AT5G64620	1	GSE5638
AT2G43750	2	GSE17464 GSE5686
AT5G07090	3	GSE5629 GSE48488 GSE5638
AT3G26710	6	GSE40076 GSE39268 GSE5634 GSE18975 GSE14502 GSE5686
AT3G16000	5	GSE40076 GSE5629 GSE39268 GSE24348 GSE14502
AT4G26790	1	GSE24517
AT2G24060	9	GSE5622 GSE24517 GSE17464 GSE14502 GSE5686 GSE56659 GSE40076 GSE5629 GSE18975
AT5G01870	1	GSE10749
AT3G59540	1	GSE48488
AT1G49750	2	GSE5622 GSE40076
AT1G07770	2	GSE30223 GSE48488
AT2G23350	3	GSE30223 GSE5629 GSE5638
AT4G25650	2	GSE40076 GSE39268
AT2G40100	1	GSE14502
AT2G36930	1	GSE5636
AT1G27970	1	GSE30223
AT3G10670	5	GSE56659 GSE23331 GSE40076 GSE5629 GSE24348
AT3G63190	5	GSE56659 GSE5629 GSE39268 GSE29543 GSE17464
AT3G17680	2	GSE5637 GSE5638
AT1G28120	1	GSE48488
AT1G44920	4	GSE39268 GSE5634 GSE29543 GSE14502
AT1G63970	2	GSE40076 GSE39268
AT3G50820	1	GSE40076
AT3G47470	2	GSE40076 GSE39268
AT1G74040	1	GSE17464
AT1G15820	3	GSE40076 GSE39268 GSE14502
ATCG00650	1	GSE5622
AT1G05140	3	GSE40076 GSE34130 GSE39268
AT2G05520	1	GSE39268
ATCG00630	2	GSE40076 GSE39268
AT1G18730	3	GSE40076 GSE17464 GSE14502
AT5G45680	2	GSE14502 GSE5686
AT3G50685	1	GSE39268
AT2G19730	3	GSE48488 GSE5638 GSE10749
AT1G73110	2	GSE39268 GSE14502
AT3G55250	1	GSE39268
AT2G46450	1	GSE48488
AT2G18710	2	GSE39268 GSE14502
AT5G45950	1	GSE10749
AT4G21480	1	GSE5634
AT1G80460	1	GSE48488
AT3G04550	4	GSE56659 GSE40076 GSE39268 GSE14502
AT3G57180	1	GSE23331
AT5G66440	1	GSE5637
AT1G25510	1	GSE5636
AT1G11840	1	GSE13833
AT4G30760	1	GSE34130
AT1G64090	1	GSE48488
AT1G07110	1	GSE39268
AT2G40490	6	GSE5622 GSE40076 GSE39268 GSE5634 GSE29543 GSE5686
AT1G48600	1	GSE17464
AT4G31985	1	GSE48488
AT3G21200	2	GSE5622 GSE24517
AT3G50440	1	GSE10749
AT5G13520	1	GSE5638
AT4G18480	7	GSE56659 GSE40076 GSE39268 GSE29543 GSE41136 GSE24348 GSE5686
AT2G10940	3	GSE56659 GSE40354 GSE14502
AT1G78370	1	GSE13833
AT4G17695	1	GSE10749
AT3G29280	1	GSE48488
AT1G68660	3	GSE40076 GSE24517 GSE39268
ATCG01050	2	GSE56659 GSE39268
AT4G26530	1	GSE39268
AT5G44650	8	GSE24517 GSE56659 GSE40076 GSE5629 GSE39268 GSE18975 GSE29543 GSE5634
AT1G31550	1	GSE17464
AT2G45790	1	GSE5634
AT5G38290	3	GSE40076 GSE39268 GSE34667
AT5G45930	2	GSE56659 GSE17464
AT4G17600	6	GSE40076 GSE24517 GSE5634 GSE14502 GSE5617 GSE5686
AT2G17033	1	GSE40076
ATCG00430	1	GSE39268
AT3G28920	1	GSE10749
AT1G50320	2	GSE40076 GSE39268
AT3G14930	6	GSE56659 GSE5622 GSE5629 GSE39268 GSE29543 GSE5686
AT3G27090	1	GSE48488
AT4G13940	2	GSE30223 GSE48488
AT4G03100	2	GSE5636 GSE5638
AT5G63430	2	GSE30223 GSE5629
AT2G44050	1	GSE17464
AT1G31330	2	GSE40076 GSE39268
AT4G14960	1	GSE30223
AT2G42210	1	GSE5634
AT2G37390	1	GSE5636
AT4G37930	3	GSE40076 GSE39268 GSE14502
AT3G54090	10	GSE5622 GSE48488 GSE24517 GSE34667 GSE14502 GSE56659 GSE5633 GSE40076 GSE39268 GSE10749
AT5G27820	1	GSE17464
AT1G48650	1	GSE5629
AT1G10120	1	GSE5636
AT1G04420	7	GSE56659 GSE40076 GSE39268 GSE17464 GSE14502 GSE10749 GSE50526
AT1G79150	1	GSE5629
AT1G23310	3	GSE40076 GSE39268 GSE14502
AT2G27360	1	GSE10749
AT5G57040	2	GSE40076 GSE39268
AT4G03280	3	GSE40076 GSE39268 GSE14502
AT1G69830	1	GSE39268
AT3G24430	9	GSE26679 GSE24517 GSE17464 GSE14502 GSE40076 GSE5629 GSE39268 GSE18975 GSE29543
AT1G05190	8	GSE48488 GSE17464 GSE14502 GSE30223 GSE40076 GSE39268 GSE18975 GSE5617
AT5G08650	4	GSE40076 GSE39268 GSE29543 GSE14502
AT3G09970	1	GSE34130
AT1G08360	2	GSE48488 GSE5638
AT1G52870	1	GSE39268
AT5G62720	1	GSE34667
AT5G50920	2	GSE56659 GSE39268
AT4G10340	3	GSE40076 GSE39268 GSE14502
AT4G08920	1	GSE39268
AT5G66510	1	GSE5634
AT3G48730	14	GSE5637 GSE5622 GSE13833 GSE34667 GSE5686 GSE40076 GSE5629 GSE5636 GSE39268 GSE5634 GSE29543 GSE24348 GSE5638 GSE10749
AT5G58140	2	GSE56659 GSE18975
AT3G04340	3	GSE23331 GSE5629 GSE17464
AT3G53020	1	GSE5638
AT2G42110	1	GSE5637
AT3G61870	2	GSE39268 GSE17464
AT3G05730	1	GSE5636
AT4G38770	2	GSE56659 GSE10749
AT1G04430	1	GSE5634
AT1G32990	8	GSE17464 GSE14502 GSE56480 GSE40076 GSE39268 GSE29543 GSE5634 GSE5617
AT5G38520	3	GSE40076 GSE17464 GSE14502
AT2G36000	1	GSE5686
AT3G62870	3	GSE30223 GSE5629 GSE48488
AT3G58610	1	GSE5629
AT4G30660	1	GSE30223
AT5G22830	1	GSE39268
AT3G11510	3	GSE30223 GSE48488 GSE5638
AT2G26330	3	GSE40076 GSE39268 GSE10749
ATCG00280	2	GSE40076 GSE39268
AT5G14970	2	GSE39268 GSE14502
AT1G79280	1	GSE23331
AT1G15980	3	GSE56659 GSE40076 GSE14502
AT1G68520	2	GSE40076 GSE14502
AT3G09630	1	GSE5629
AT5G21060	1	GSE17464
AT5G14030	1	GSE5638
AT3G18490	1	GSE39268
ATCG00020	1	GSE56659
AT5G58930	1	GSE30223
AT2G31890	5	GSE55835 GSE24517 GSE34667 GSE17464 GSE14502
AT3G29185	7	GSE40076 GSE39268 GSE18975 GSE17464 GSE14502 GSE5617 GSE50526
AT1G52220	2	GSE40076 GSE39268
AT5G65685	1	GSE34130
AT4G01610	2	GSE30223 GSE48488
AT5G07030	1	GSE5638
AT2G36885	1	GSE5638
AT2G15620	1	GSE5629
AT4G10480	1	GSE5638
AT4G27800	3	GSE56659 GSE39268 GSE14502
AT5G57850	1	GSE56659
AT3G19790	1	GSE5638
AT4G37750	1	GSE5629
AT5G62350	1	GSE48488
AT1G18060	4	GSE40076 GSE39268 GSE29543 GSE14502
AT3G13930	2	GSE13833 GSE48488
AT3G56150	1	GSE5629
AT1G49380	7	GSE40076 GSE13833 GSE24517 GSE39268 GSE17464 GSE14502 GSE50526
AT2G39930	1	GSE17464
AT2G27720	1	GSE48488
AT5G03650	1	GSE30223
AT1G11860	7	GSE56659 GSE5622 GSE40076 GSE5629 GSE39268 GSE17464 GSE14502
AT3G63520	1	GSE39268
AT1G10510	1	GSE24517
AT5G23290	2	GSE5636 GSE5638
AT4G22200	1	GSE10749
AT1G32500	2	GSE5629 GSE39268
AT5G66530	3	GSE48488 GSE34667 GSE17464
AT5G20290	1	GSE48488
AT2G04530	1	GSE39268
AT3G15360	3	GSE40076 GSE39268 GSE14502
ATCG00580	1	GSE39268
AT4G32340	2	GSE39268 GSE14502
AT4G27600	1	GSE39268
AT1G17220	4	GSE40076 GSE34130 GSE5629 GSE39268
AT5G24150	1	GSE24517
AT4G19985	3	GSE24517 GSE18975 GSE14502
AT2G01110	1	GSE39268
AT2G27680	6	GSE23331 GSE40076 GSE24517 GSE39268 GSE17464 GSE14502
AT5G39830	1	GSE39268
AT4G21860	3	GSE40076 GSE39268 GSE14502
AT2G19620	1	GSE13833
AT4G02530	4	GSE40076 GSE39268 GSE17464 GSE14502
AT2G03420	6	GSE40076 GSE24517 GSE5634 GSE17464 GSE14502 GSE5686
AT4G38160	7	GSE5622 GSE40076 GSE39268 GSE29543 GSE18975 GSE14502 GSE5686
AT2G33810	1	GSE56659
AT4G30825	1	GSE24517
AT3G19720	2	GSE34130 GSE17464
AT2G24280	1	GSE48488
AT2G18290	1	GSE40076
AT4G16447	1	GSE10749
AT1G28580	1	GSE48488
AT1G51805	1	GSE10749
AT5G46290	2	GSE5638 GSE5686
AT4G33500	2	GSE39268 GSE17464
AT1G17650	3	GSE40076 GSE14502 GSE5638
AT5G64460	2	GSE40076 GSE17464
AT4G24930	3	GSE5622 GSE14502 GSE5686
AT3G52380	13	GSE23331 GSE5622 GSE24517 GSE17464 GSE14502 GSE5686 GSE56659 GSE40076 GSE5629 GSE39268 GSE18975 GSE24348 GSE10749
AT5G45390	2	GSE40076 GSE5634
AT5G15450	1	GSE40076
AT1G77090	2	GSE40076 GSE39268
AT2G31040	1	GSE39268
AT5G48360	1	GSE5636
AT5G16715	3	GSE5622 GSE5629 GSE17464
AT4G04210	1	GSE30223
AT5G52960	4	GSE39268 GSE5634 GSE14502 GSE5686
AT5G44580	1	GSE14502
AT2G37190	4	GSE30223 GSE48488 GSE5636 GSE5638
AT2G34460	3	GSE40076 GSE29543 GSE14502
AT1G14270	3	GSE40076 GSE5634 GSE5686
AT2G35440	1	GSE17464
AT1G06460	2	GSE39268 GSE14502
AT3G16250	1	GSE17464
AT2G47840	1	GSE39268
AT5G20060	2	GSE5636 GSE5638
AT2G30970	3	GSE30223 GSE5629 GSE48488
AT3G56680	1	GSE34667
AT3G57290	1	GSE5629
AT1G09310	2	GSE39268 GSE10749
AT3G54900	1	GSE40076
AT1G36390	5	GSE56659 GSE30223 GSE5622 GSE5629 GSE17464
AT5G58030	1	GSE48488
AT5G44520	1	GSE40076
AT1G48350	11	GSE5637 GSE40354 GSE5622 GSE17464 GSE14502 GSE40076 GSE39268 GSE5634 GSE18975 GSE29543 GSE5638
AT2G16500	1	GSE10749
AT2G27530	1	GSE5638
AT5G25460	2	GSE39268 GSE56658
AT3G15110	3	GSE24517 GSE39268 GSE29543
ATCG00640	2	GSE56659 GSE40076
AT3G15410	1	GSE5634
AT4G08280	1	GSE5622
AT4G24175	1	GSE34667
AT4G37510	4	GSE56659 GSE30223 GSE40076 GSE39268
AT1G52670	1	GSE9955
AT1G67280	1	GSE39268
AT1G12000	1	GSE5629
AT2G26930	2	GSE39268 GSE17464
AT1G19920	2	GSE5629 GSE5634
AT4G02510	1	GSE39268
AT4G33010	2	GSE40076 GSE39268
AT4G04350	3	GSE40076 GSE24517 GSE18975
AT4G28706	2	GSE23331 GSE17464
AT3G44590	2	GSE48488 GSE5638
AT3G56340	3	GSE30223 GSE48488 GSE5638
AT4G36530	1	GSE39268
AT3G23940	1	GSE5629
AT2G30695	2	GSE34667 GSE17464
AT3G04210	1	GSE56659
AT2G24020	2	GSE5622 GSE5686
AT4G01050	2	GSE40076 GSE17464
AT1G72030	1	GSE14502
AT4G32590	1	GSE39268
AT4G34260	2	GSE48488 GSE34667
AT2G25210	3	GSE48488 GSE5638 GSE10749
AT1G35420	1	GSE14502
AT5G19290	1	GSE30223
AT5G51380	1	GSE5636
AT1G06190	2	GSE56659 GSE5629
AT2G22420	1	GSE48488
AT4G39710	3	GSE5622 GSE39268 GSE17464
AT2G23840	1	GSE39268
AT1G24510	1	GSE5629
AT1G51400	2	GSE40076 GSE39268
AT2G44120	4	GSE30223 GSE48488 GSE5636 GSE5638
AT2G37250	1	GSE48488
AT5G65810	1	GSE5634
AT5G19540	2	GSE56659 GSE39268
AT1G67830	1	GSE5636
AT4G28660	4	GSE40076 GSE39268 GSE14502 GSE5686
AT5G07020	3	GSE56659 GSE40076 GSE39268
AT3G48930	2	GSE48488 GSE5638
AT1G64720	1	GSE39268
AT5G15410	1	GSE10749
AT3G23700	4	GSE40076 GSE39268 GSE18975 GSE14502
AT4G16720	1	GSE48488
AT1G68590	6	GSE30223 GSE40076 GSE39268 GSE5634 GSE14502 GSE5686
AT2G44650	6	GSE5637 GSE30223 GSE40076 GSE5636 GSE5634 GSE5638
AT1G64150	1	GSE17464
AT1G20950	1	GSE13833
AT2G28810	1	GSE10749
AT4G34200	1	GSE30223
AT3G08740	12	GSE40354 GSE5622 GSE5615 GSE17464 GSE14502 GSE5686 GSE40076 GSE5629 GSE39268 GSE29543 GSE5638 GSE39384
AT2G33450	10	GSE5637 GSE17464 GSE14502 GSE5686 GSE40076 GSE39268 GSE29543 GSE24348 GSE10749 GSE5617
AT1G02800	1	GSE5638
AT4G31840	1	GSE5636
AT3G44890	13	GSE40354 GSE5622 GSE48488 GSE17464 GSE14502 GSE5686 GSE56480 GSE40076 GSE5636 GSE5634 GSE29543 GSE5638 GSE5617
AT5G20740	1	GSE5638
AT5G16620	1	GSE39268
AT4G34190	4	GSE40076 GSE39268 GSE5634 GSE14502
AT5G53460	1	GSE9719
AT2G35410	5	GSE40076 GSE5629 GSE39268 GSE14502 GSE5617
AT4G12800	1	GSE40076
AT3G12780	4	GSE40076 GSE39268 GSE29543 GSE17464
AT5G07460	1	GSE48488
AT1G11790	2	GSE13833 GSE5629
AT1G32200	2	GSE39268 GSE29543
AT5G05690	1	GSE39268
AT5G13650	1	GSE39268
AT4G34820	2	GSE13833 GSE5629
AT1G71810	1	GSE5629
AT1G12780	1	GSE48488
AT1G29670	3	GSE56659 GSE39268 GSE10749
AT3G25805	4	GSE5629 GSE24517 GSE39268 GSE17464
AT3G62910	8	GSE24517 GSE34667 GSE17464 GSE5686 GSE50526 GSE40076 GSE5629 GSE18975
AT2G05790	1	GSE5636
AT2G32700	1	GSE34130
AT3G46780	1	GSE17464
AT5G27850	3	GSE48488 GSE5636 GSE5638
AT2G25620	1	GSE10749
AT5G03940	9	GSE17464 GSE50526 GSE30223 GSE40076 GSE5636 GSE30702 GSE39268 GSE18975 GSE5617
AT3G13120	10	GSE23331 GSE17464 GSE14502 GSE5686 GSE56480 GSE40076 GSE39268 GSE18975 GSE29543 GSE5634
AT5G14740	2	GSE39268 GSE14502
AT4G37490	1	GSE5637
AT3G04840	3	GSE30223 GSE48488 GSE10749
AT1G14345	1	GSE40076
AT1G08520	5	GSE56659 GSE40354 GSE40076 GSE39268 GSE17464
AT3G20230	1	GSE40076
AT2G25080	2	GSE56659 GSE39268
AT5G14660	8	GSE5622 GSE24517 GSE17464 GSE14502 GSE40076 GSE5629 GSE39268 GSE29543
ATCG00600	1	GSE56659
AT5G16140	2	GSE17464 GSE14502
AT3G04870	2	GSE24517 GSE39268
AT1G77060	2	GSE23331 GSE5622
AT3G23070	2	GSE23331 GSE24517
AT4G39040	11	GSE40354 GSE2169 GSE5622 GSE17464 GSE14502 GSE5686 GSE56659 GSE40076 GSE5629 GSE39268 GSE29543
AT3G20670	1	GSE5634
AT3G53430	2	GSE30223 GSE48488
AT2G16590	1	GSE5636
AT3G48740	1	GSE10749
AT4G23680	1	GSE10749
AT2G40400	1	GSE5686
AT1G35680	6	GSE5622 GSE40076 GSE39268 GSE29543 GSE17464 GSE14502
AT5G11420	2	GSE5622 GSE39268
AT5G61790	1	GSE30223
AT4G26700	2	GSE56659 GSE40076
AT1G75690	2	GSE40076 GSE14502
AT2G28900	1	GSE17464
AT1G10310	1	GSE34130
AT1G01170	1	GSE39268
AT1G69420	1	GSE5636
AT3G53900	2	GSE24517 GSE5686
AT3G21055	5	GSE40076 GSE26679 GSE39268 GSE17464 GSE14502
AT3G09730	1	GSE48488
AT3G04760	1	GSE40076
AT5G42310	2	GSE40076 GSE39268
AT1G62750	7	GSE56659 GSE30223 GSE39268 GSE30702 GSE29543 GSE18975 GSE14502
AT1G13650	1	GSE5686
AT2G47610	2	GSE48488 GSE5638
AT5G41050	1	GSE24517
AT5G42765	3	GSE5622 GSE39268 GSE17464
AT4G15110	2	GSE56659 GSE24517
AT1G65230	2	GSE39268 GSE17464
AT3G02730	3	GSE40076 GSE39268 GSE14502
AT5G26655	1	GSE5637
AT4G00490	1	GSE5634
AT4G27700	2	GSE40076 GSE39268
AT2G36990	5	GSE40076 GSE48488 GSE18975 GSE14502 GSE5686
AT3G45600	1	GSE30223
AT2G21960	1	GSE14502
AT1G21050	1	GSE10749
AT3G01120	1	GSE30223
AT4G11175	4	GSE30223 GSE40076 GSE39268 GSE5686
AT2G29630	2	GSE39268 GSE14502
AT2G35040	1	GSE5629
AT5G35790	1	GSE39268
AT1G26230	5	GSE56659 GSE24517 GSE18975 GSE17464 GSE14502
AT3G55800	2	GSE40076 GSE14502
AT4G34090	4	GSE56659 GSE40076 GSE24517 GSE14502
AT4G29060	14	GSE23331 GSE2169 GSE17464 GSE14502 GSE5686 GSE56659 GSE40076 GSE5629 GSE39268 GSE5634 GSE18975 GSE29543 GSE5638 GSE5617
AT5G42270	3	GSE56659 GSE40076 GSE39268
AT3G08940	3	GSE40076 GSE39268 GSE5634
AT3G63160	5	GSE56659 GSE39268 GSE34667 GSE14502 GSE10749
AT3G43610	1	GSE5629
AT5G53490	4	GSE40076 GSE39268 GSE5634 GSE14502
AT3G49940	1	GSE10749
AT1G74730	4	GSE40076 GSE39268 GSE5634 GSE14502
AT3G09500	1	GSE48488
AT5G59870	1	GSE26679
AT1G29700	3	GSE40076 GSE39268 GSE17464
AT1G68010	2	GSE39268 GSE14502
AT4G37000	1	GSE40076
AT3G10520	1	GSE39268
AT2G27710	3	GSE30223 GSE48488 GSE5638
AT5G27290	1	GSE17464
AT1G75180	1	GSE56659
AT1G09340	4	GSE40076 GSE39268 GSE18975 GSE14502
AT5G13410	2	GSE40076 GSE17464
AT3G52580	1	GSE5638
AT5G35740	1	GSE18071
AT5G19170	1	GSE5637
AT4G37550	1	GSE48488
AT4G26670	1	GSE39268
AT5G57290	2	GSE48488 GSE5638
AT3G52180	1	GSE39268
AT5G63510	1	GSE9719
AT5G62500	1	GSE5637
AT3G27740	1	GSE5629
AT2G31820	1	GSE34130
AT2G42530	1	GSE39268
AT3G49470	8	GSE5622 GSE48488 GSE24517 GSE5686 GSE30223 GSE39268 GSE18975 GSE5634
AT1G11430	5	GSE56659 GSE40076 GSE39268 GSE10749 GSE5686
AT1G42970	5	GSE40076 GSE5629 GSE39268 GSE17464 GSE14502
AT5G25610	3	GSE56659 GSE39268 GSE17464
AT1G51610	1	GSE39268
AT2G34480	1	GSE10749
AT5G58420	2	GSE30223 GSE48488
AT3G59760	1	GSE5634
AT4G30620	2	GSE40076 GSE5686
AT5G17870	6	GSE5637 GSE5622 GSE40076 GSE26679 GSE29543 GSE5638
AT4G33680	3	GSE30223 GSE5629 GSE48488
ATCG00750	1	GSE40076
AT1G51115	2	GSE40076 GSE24517
AT2G07170	1	GSE5638
AT2G30870	1	GSE5634
AT2G47400	1	GSE39268
AT5G08280	6	GSE5622 GSE40076 GSE39268 GSE41136 GSE24348 GSE5686
AT1G60230	1	GSE30223
AT5G60600	2	GSE40076 GSE39268
AT3G47370	2	GSE48488 GSE10749
AT1G24610	1	GSE5622
AT5G18660	11	GSE13833 GSE24517 GSE17464 GSE5686 GSE56659 GSE40076 GSE5633 GSE5629 GSE24348 GSE41136 GSE5638
AT5G55280	4	GSE30223 GSE5629 GSE39268 GSE17464
AT2G33370	4	GSE5637 GSE48488 GSE5636 GSE5638
AT2G40360	1	GSE22966
AT5G53580	3	GSE24517 GSE39268 GSE18975
AT3G20050	1	GSE5629
AT2G42770	3	GSE5622 GSE24517 GSE14502
AT3G63510	1	GSE5629
AT5G49910	6	GSE23331 GSE13833 GSE5629 GSE24517 GSE39268 GSE30094
AT3G07110	3	GSE30223 GSE48488 GSE5638
AT3G06980	5	GSE40076 GSE34130 GSE39268 GSE29543 GSE18975
AT1G17100	3	GSE39268 GSE6151 GSE14502
AT1G49975	1	GSE17464
AT1G10522	5	GSE5622 GSE48488 GSE18071 GSE39268 GSE10749
AT3G17210	1	GSE5686
AT3G16370	1	GSE39268
AT5G10430	2	GSE5636 GSE5638
AT1G29160	1	GSE5636
AT3G53480	1	GSE48488
AT5G62390	1	GSE30223
AT2G43130	1	GSE48488
AT2G20890	2	GSE40076 GSE39268
AT5G03850	1	GSE48488
AT2G06520	2	GSE40076 GSE39268
AT5G67030	1	GSE39268
AT3G25690	3	GSE40076 GSE39268 GSE14502
AT4G11420	1	GSE5629
AT3G01500	1	GSE39268
AT5G45170	3	GSE40076 GSE34130 GSE24517
AT3G53130	7	GSE13833 GSE24517 GSE39268 GSE29543 GSE17464 GSE5638 GSE5686
AT5G64140	2	GSE48488 GSE10749
AT1G44575	3	GSE40076 GSE39268 GSE14502
AT2G41950	3	GSE5633 GSE24517 GSE39268
AT2G42840	4	GSE5637 GSE5636 GSE5638 GSE10749
AT3G52590	1	GSE48488
AT1G76080	3	GSE40076 GSE39268 GSE14502
AT5G47840	4	GSE40076 GSE39268 GSE5634 GSE14502
AT1G02475	1	GSE40076
AT4G22670	1	GSE34130
AT5G18620	1	GSE30223
AT1G32470	6	GSE40076 GSE39268 GSE18975 GSE17464 GSE14502 GSE5617
AT2G40220	1	GSE48488
AT1G07070	2	GSE48488 GSE5638
AT2G45190	2	GSE48488 GSE5617
AT2G19740	1	GSE48488
AT5G53850	1	GSE17464
AT5G57490	1	GSE48488
AT4G00400	1	GSE39268
AT4G33640	1	GSE5634
AT1G03780	1	GSE5636
AT3G49140	2	GSE40076 GSE18975
AT3G47860	1	GSE39268
AT4G33760	3	GSE30223 GSE34667 GSE5638
AT3G57610	2	GSE30223 GSE5629
AT3G20000	1	GSE5629
AT1G31190	1	GSE17464
AT5G09870	1	GSE13833
AT1G13270	5	GSE30223 GSE48488 GSE24517 GSE39268 GSE14502
AT3G47836	1	GSE48488
AT4G16985	2	GSE40076 GSE39268
AT1G22200	1	GSE9719
AT5G54290	1	GSE14502
AT2G43460	1	GSE48488
AT1G21750	1	GSE30223
AT1G69730	1	GSE14502
AT5G42240	2	GSE5622 GSE48488
AT4G21280	3	GSE40076 GSE17464 GSE14502
AT4G24280	2	GSE13833 GSE17464
AT5G47770	1	GSE5636
AT5G27700	1	GSE5636
AT4G28030	1	GSE39268
AT3G27180	1	GSE17464
AT1G04640	1	GSE5622
AT1G56500	3	GSE40076 GSE29543 GSE14502
AT4G10320	1	GSE5629
AT2G39420	1	GSE48488
AT4G15930	1	GSE17464
AT5G19250	1	GSE39268
AT2G35500	6	GSE5622 GSE40076 GSE39268 GSE29543 GSE17464 GSE5686
AT4G20760	1	GSE17464
AT5G47110	3	GSE18975 GSE17464 GSE14502
AT3G10720	1	GSE10749
AT2G30950	3	GSE56659 GSE40076 GSE39268
AT1G71260	1	GSE17464
AT4G20360	6	GSE56659 GSE40076 GSE39268 GSE29543 GSE18975 GSE17464
AT5G48220	4	GSE56659 GSE34130 GSE5629 GSE5686
AT3G59940	1	GSE39268
ATCG00560	1	GSE39268
AT3G18780	1	GSE5634
AT1G63090	1	GSE10749
AT3G32930	2	GSE40076 GSE5634
AT5G24930	1	GSE40076
AT3G23830	1	GSE5638
AT4G02990	2	GSE5629 GSE39268
AT1G63000	1	GSE17464
AT3G08550	1	GSE5634
AT4G03150	1	GSE40076
AT4G33220	2	GSE56659 GSE39268
AT4G25890	1	GSE48488
AT5G39570	1	GSE5634
AT1G24360	4	GSE30223 GSE48488 GSE5638 GSE10749
AT5G22640	6	GSE56659 GSE40076 GSE39268 GSE5638 GSE5617 GSE5686
AT5G56710	3	GSE48488 GSE5638 GSE10749
AT1G34430	1	GSE17464
AT1G78630	6	GSE40076 GSE39268 GSE29543 GSE17464 GSE14502 GSE5617
AT3G46040	2	GSE5636 GSE5638
AT3G16100	1	GSE24517
AT1G64510	7	GSE40076 GSE39268 GSE5634 GSE17464 GSE14502 GSE5617 GSE5686
AT4G16155	2	GSE24517 GSE17464
AT2G40290	2	GSE30223 GSE48488
AT2G28305	1	GSE56659
AT1G79560	2	GSE5629 GSE34667
AT2G14880	5	GSE5637 GSE40076 GSE39268 GSE5638 GSE5686
AT1G04530	1	GSE34130
AT4G03210	3	GSE5637 GSE5636 GSE5638
AT3G54110	1	GSE30223
AT5G61410	3	GSE39268 GSE17464 GSE14502
AT4G33520	1	GSE40076
AT5G60570	1	GSE48488
AT5G24300	2	GSE39268 GSE17464
AT4G25910	1	GSE5634
AT1G16720	1	GSE39268
AT5G55710	2	GSE40076 GSE39268
AT4G26660	1	GSE5637
AT2G13440	1	GSE17464
AT4G24830	2	GSE30223 GSE5629
AT3G62120	2	GSE30223 GSE5638
AT1G07440	1	GSE14502
AT2G32480	1	GSE34130
AT1G66430	2	GSE5636 GSE5638
AT3G20330	1	GSE5629
AT2G13360	1	GSE56659
AT5G08260	3	GSE30223 GSE48488 GSE9719
AT1G72610	4	GSE5622 GSE39268 GSE17464 GSE14502
AT4G29520	1	GSE48488
AT3G52750	6	GSE56659 GSE5622 GSE13833 GSE5629 GSE39268 GSE17464
AT4G33670	1	GSE39268
AT1G50020	1	GSE40076
AT4G36390	3	GSE40076 GSE39268 GSE17464
AT1G21065	3	GSE56659 GSE39268 GSE14502
AT1G78020	1	GSE5634
AT5G59880	1	GSE48488
AT3G05600	2	GSE18975 GSE5638
AT5G01650	2	GSE48488 GSE24517
AT5G13510	10	GSE26679 GSE17464 GSE14502 GSE5686 GSE56659 GSE40076 GSE39268 GSE18975 GSE5634 GSE10749
AT5G67510	2	GSE30223 GSE48488
AT2G40840	2	GSE39268 GSE17464
AT4G09650	3	GSE40076 GSE39268 GSE5686
AT3G15380	1	GSE48488
AT3G46430	1	GSE34897
AT1G19740	1	GSE39268
AT4G16146	1	GSE39268
AT2G28000	20	GSE55835 GSE48488 GSE18071 GSE5686 GSE26983 GSE30223 GSE39268 GSE5634 GSE5638 GSE23331 GSE24517 GSE34667 GSE17464 GSE56659 GSE5633 GSE5629 GSE51480 GSE5636 GSE9719 GSE41136
AT5G11520	1	GSE48488
AT3G45780	1	GSE17464
AT3G27430	1	GSE30223
AT1G50450	4	GSE55835 GSE39268 GSE17464 GSE14502
AT5G51720	1	GSE14502
AT4G39330	1	GSE5634
AT4G14870	1	GSE40076
AT4G38225	2	GSE40076 GSE39268
AT3G48200	2	GSE18975 GSE14502
AT3G55280	1	GSE48488
AT1G27400	5	GSE30223 GSE26679 GSE48488 GSE5638 GSE10749
AT5G17520	1	GSE17464
AT4G13220	1	GSE40076
AT4G37200	2	GSE56659 GSE14502
AT4G14500	1	GSE9719
AT3G24530	1	GSE13833
AT4G36180	1	GSE5638
AT4G28190	1	GSE5637
AT1G49600	3	GSE5637 GSE48488 GSE5636
AT1G34030	1	GSE48488
AT1G08380	2	GSE40076 GSE39268
AT1G43560	6	GSE40076 GSE26679 GSE24517 GSE29543 GSE18975 GSE17464
AT3G22210	2	GSE24517 GSE39268
AT2G42600	2	GSE40076 GSE17464
AT5G46580	15	GSE13833 GSE48488 GSE24517 GSE34667 GSE17464 GSE14502 GSE50526 GSE56659 GSE30223 GSE40076 GSE5629 GSE39268 GSE18975 GSE24348 GSE10749
AT2G38270	2	GSE5629 GSE39268
AT1G63610	7	GSE56659 GSE23331 GSE40076 GSE24517 GSE39268 GSE29543 GSE17464
AT1G21600	2	GSE39268 GSE34667
AT5G14320	5	GSE40076 GSE39268 GSE5634 GSE17464 GSE14502
AT3G10530	1	GSE10749
AT2G43140	1	GSE48488
AT3G08920	1	GSE40076
AT2G38170	2	GSE39268 GSE10749
AT5G19370	8	GSE5622 GSE24517 GSE17464 GSE56659 GSE34130 GSE39268 GSE29543 GSE9719
AT1G30380	2	GSE40076 GSE39268
AT3G46630	1	GSE40076
AT2G15820	1	GSE24517
AT3G26060	6	GSE40076 GSE39268 GSE18975 GSE17464 GSE14502 GSE5686
AT2G03120	1	GSE9719
AT5G01920	1	GSE39268
AT5G42070	3	GSE26679 GSE17464 GSE14502
AT3G10160	1	GSE13833
AT1G61520	1	GSE39268
AT2G19940	2	GSE17464 GSE10749
AT1G03475	3	GSE56659 GSE5629 GSE39268
AT5G27560	9	GSE55835 GSE24517 GSE17464 GSE14502 GSE50526 GSE40076 GSE39268 GSE18975 GSE29543
AT3G12290	1	GSE5634
AT1G01970	1	GSE5629
AT1G12860	1	GSE39268
AT1G12410	4	GSE40076 GSE34130 GSE17464 GSE14502
AT3G28460	3	GSE5622 GSE9719 GSE29543
AT1G23740	2	GSE40076 GSE18975
AT5G19750	4	GSE30223 GSE48488 GSE9719 GSE5638
AT1G21350	2	GSE24517 GSE17464
AT5G33370	2	GSE5636 GSE5638
AT1G23490	1	GSE5634
AT1G53240	1	GSE30223
AT3G06610	1	GSE5638
AT3G55400	2	GSE5629 GSE39268
AT3G06700	1	GSE48488
AT1G20810	1	GSE39268
AT3G52960	4	GSE5637 GSE17464 GSE5638 GSE10749
AT3G06950	2	GSE40076 GSE24517
AT5G14800	1	GSE48488
AT2G24150	1	GSE48488
AT4G18370	3	GSE39268 GSE17464 GSE14502
AT2G21140	3	GSE5637 GSE5636 GSE5638
AT1G69200	5	GSE5633 GSE40076 GSE5629 GSE39268 GSE34667
AT1G78995	2	GSE40076 GSE39268
AT5G06060	1	GSE39268
AT2G21385	7	GSE56659 GSE5622 GSE40076 GSE24517 GSE30702 GSE18975 GSE17464
AT4G34290	6	GSE40076 GSE39268 GSE29543 GSE41136 GSE17464 GSE5686
AT3G18110	1	GSE17464
AT2G24790	3	GSE40076 GSE39268 GSE5634
AT4G39970	2	GSE39268 GSE14502
AT1G23820	1	GSE34130
AT2G20420	2	GSE30223 GSE48488
AT3G24570	1	GSE30223
AT1G08980	1	GSE39268
AT1G44000	3	GSE40076 GSE34130 GSE14502
AT3G25860	3	GSE30223 GSE9719 GSE17464
AT1G52300	1	GSE48488
AT2G40760	1	GSE34130
AT3G09200	1	GSE10749
AT3G55630	3	GSE24517 GSE14502 GSE50526
AT1G16740	1	GSE56658
AT1G74470	3	GSE40076 GSE39268 GSE5617
AT4G23750	1	GSE10749
AT4G13200	1	GSE17464
AT3G11950	2	GSE5622 GSE5634
AT4G12030	1	GSE10749
AT2G17972	2	GSE40076 GSE5686
AT5G50460	1	GSE30223
AT5G03300	2	GSE48488 GSE9719
AT2G43030	6	GSE56480 GSE40076 GSE39268 GSE18975 GSE17464 GSE14502
AT4G37590	1	GSE48488
AT5G48790	4	GSE40076 GSE39268 GSE17464 GSE14502
AT4G12600	1	GSE5638
AT4G12060	1	GSE34667
AT3G15840	2	GSE39268 GSE14502
AT3G49910	1	GSE48488
AT5G04490	2	GSE40076 GSE39268
AT2G47500	1	GSE5638
AT4G27520	1	GSE17464
AT5G47700	2	GSE48488 GSE5638
AT2G42690	1	GSE39268
AT2G48070	2	GSE40076 GSE39268
AT5G58250	2	GSE40076 GSE39268
AT5G36230	1	GSE30223
AT3G10610	2	GSE30223 GSE48488
AT4G00100	2	GSE48488 GSE10749
AT1G22850	1	GSE40076
AT2G29650	1	GSE40076
AT3G61080	2	GSE17464 GSE14502
AT1G80080	3	GSE5637 GSE5636 GSE5638
AT5G52970	1	GSE17464
AT3G14210	2	GSE14502 GSE10749
AT3G02560	4	GSE5637 GSE48488 GSE5636 GSE5638
AT4G02790	7	GSE5622 GSE40076 GSE26679 GSE24517 GSE39268 GSE29543 GSE17464
AT3G19440	1	GSE10749
AT5G16030	2	GSE39268 GSE14502
AT3G23400	1	GSE40076
AT2G04030	1	GSE13833
AT3G52155	1	GSE39268
AT2G20270	1	GSE34667
AT5G11710	2	GSE30223 GSE48488
AT3G15480	1	GSE17464
AT1G01090	4	GSE30223 GSE48488 GSE17464 GSE10749
AT1G55480	4	GSE56659 GSE40076 GSE39268 GSE14502
AT1G25450	2	GSE5637 GSE5638
ATCG00550	2	GSE40076 GSE39268
AT1G26880	2	GSE48488 GSE10749
AT1G29980	1	GSE34667
AT5G64040	2	GSE40076 GSE39268
AT5G57350	1	GSE39268
AT2G42220	3	GSE40076 GSE17464 GSE14502
AT1G77490	2	GSE39268 GSE14502
AT4G29840	1	GSE5638
AT5G08410	1	GSE39268
AT1G60950	1	GSE39268
AT2G21580	2	GSE5638 GSE10749
AT5G16710	3	GSE39268 GSE5634 GSE17464
AT5G64580	5	GSE56659 GSE5633 GSE5629 GSE34667 GSE24348
AT5G16390	3	GSE23331 GSE17464 GSE5686
AT3G25140	1	GSE13833
AT4G13770	2	GSE13833 GSE10749
AT5G16130	3	GSE30223 GSE48488 GSE5638
AT1G22300	1	GSE5730
AT1G11750	2	GSE5629 GSE39268
AT1G14810	2	GSE30223 GSE5638
AT5G17710	5	GSE5622 GSE40076 GSE39268 GSE34667 GSE24348
AT2G41680	10	GSE40354 GSE24517 GSE12551 GSE14502 GSE56659 GSE40076 GSE5629 GSE39268 GSE5634 GSE18975
AT4G35760	1	GSE39268
AT1G65470	1	GSE5629
AT1G32450	1	GSE10749
AT1G62250	1	GSE34130
AT1G51100	1	GSE56659
AT4G34265	2	GSE30223 GSE48488
AT5G57170	5	GSE5622 GSE26679 GSE48488 GSE18975 GSE17464
AT5G02450	2	GSE48488 GSE5638
AT3G13230	1	GSE10749
AT1G43670	2	GSE56659 GSE40076
AT3G06730	5	GSE5633 GSE5622 GSE5629 GSE24517 GSE14502
AT5G27470	3	GSE30223 GSE5629 GSE5634
AT4G09900	1	GSE39268
AT1G54220	1	GSE5629
AT4G34620	4	GSE40076 GSE39268 GSE18975 GSE17464
AT1G03130	2	GSE40076 GSE39268
AT5G04810	2	GSE39268 GSE18975
AT1G19800	2	GSE5629 GSE24517
AT1G10960	1	GSE39268
AT1G69040	1	GSE34667
AT1G56050	8	GSE5622 GSE13833 GSE18071 GSE34667 GSE17464 GSE5686 GSE30223 GSE5629
AT2G23610	1	GSE17464
AT1G16880	4	GSE56659 GSE40076 GSE39268 GSE14502
AT5G46110	2	GSE39268 GSE17464
AT5G11480	9	GSE5622 GSE24517 GSE17464 GSE5686 GSE56659 GSE40076 GSE5629 GSE39268 GSE5634
AT5G57180	1	GSE48488
AT5G40380	1	GSE40076
AT1G49760	2	GSE5629 GSE5638
AT1G21710	1	GSE34130
AT5G01015	1	GSE56659
AT1G63940	2	GSE13833 GSE48488
AT2G46910	3	GSE40076 GSE39268 GSE14502
AT5G63570	2	GSE5622 GSE9719
AT3G24240	1	GSE48488
AT1G75350	6	GSE40076 GSE39268 GSE18975 GSE17464 GSE14502 GSE5617
AT2G33180	7	GSE5622 GSE40076 GSE24517 GSE39268 GSE29543 GSE24348 GSE5686
ATCG01100	2	GSE40076 GSE39268
AT4G38820	1	GSE56659
AT1G67740	3	GSE40076 GSE39268 GSE14502
AT1G14150	2	GSE17464 GSE14502
AT1G15670	1	GSE48488
AT1G73470	3	GSE39268 GSE5634 GSE17464
AT5G05670	1	GSE5638
AT5G64290	3	GSE5622 GSE5629 GSE10749
AT1G67730	2	GSE30223 GSE48488
AT2G45270	1	GSE24517
AT3G57280	1	GSE5634
AT3G04790	5	GSE40076 GSE51480 GSE39268 GSE10749 GSE5686
AT2G02500	4	GSE5622 GSE5629 GSE24517 GSE17464
AT3G49680	2	GSE30223 GSE10749
AT3G28900	1	GSE5638
ATCG00070	2	GSE40076 GSE39268
AT5G53210	1	GSE5636
AT5G04530	1	GSE5636
AT3G27690	2	GSE40076 GSE39268
AT1G33810	2	GSE40076 GSE24517
AT1G79040	2	GSE40076 GSE39268
AT4G28025	3	GSE40076 GSE39268 GSE18975
AT1G01300	1	GSE5638
AT5G20935	1	GSE40076
AT5G19940	2	GSE40076 GSE39268
AT2G40610	1	GSE39268
AT1G18080	1	GSE48488
AT3G60210	1	GSE17464
ATCG00690	2	GSE56659 GSE39268
AT1G66970	1	GSE39268
AT1G51500	1	GSE39268
AT4G28080	3	GSE23331 GSE5629 GSE14502
AT2G22425	1	GSE48488
AT3G10060	2	GSE40076 GSE39268
AT1G64650	1	GSE5634
AT4G15620	1	GSE5638
AT1G70310	1	GSE17464
AT1G11600	1	GSE5638
AT2G36250	2	GSE39268 GSE17464
ATCG00120	1	GSE39268
AT4G33660	1	GSE56659
AT2G43560	6	GSE40076 GSE39268 GSE5634 GSE18975 GSE17464 GSE14502
AT4G33470	2	GSE40076 GSE17464
AT3G12600	2	GSE30223 GSE48488
AT3G03710	3	GSE23331 GSE5629 GSE17464
AT3G26740	1	GSE39268
AT2G30890	1	GSE10749
AT5G66470	5	GSE56659 GSE13833 GSE39268 GSE17464 GSE14502
AT3G61130	1	GSE13833
AT4G14070	1	GSE40076
AT5G23900	4	GSE30223 GSE48488 GSE5636 GSE5638
AT3G17040	1	GSE40076
AT5G19090	1	GSE5636
AT2G01610	1	GSE5634
AT5G51750	4	GSE5637 GSE5636 GSE5638 GSE10749
AT1G60600	3	GSE5629 GSE14502 GSE5686
AT2G34860	4	GSE26679 GSE39268 GSE29543 GSE14502
AT3G57560	2	GSE30223 GSE48488
AT5G02120	2	GSE40076 GSE14502
AT3G20320	2	GSE5629 GSE9719
AT5G19220	1	GSE56659
AT3G02450	1	GSE40076
AT4G31530	1	GSE40076
AT3G55330	4	GSE40076 GSE5634 GSE17464 GSE14502
AT4G38660	2	GSE5636 GSE5638
AT2G30110	1	GSE5629
AT5G40160	3	GSE5629 GSE34667 GSE17464
AT3G23390	2	GSE48488 GSE5638
AT2G15290	3	GSE5622 GSE5634 GSE10749
AT1G04480	1	GSE48488
AT1G76400	2	GSE5629 GSE48488
AT3G55040	4	GSE40076 GSE24517 GSE39268 GSE17464
AT1G59840	1	GSE40076
AT5G15460	1	GSE31587
AT5G13140	1	GSE5622
AT2G41840	2	GSE5629 GSE48488
AT5G43750	3	GSE56659 GSE40076 GSE17464
AT3G59040	2	GSE23331 GSE18975
AT3G20930	1	GSE17464
AT3G49010	2	GSE23331 GSE24517
AT3G46740	1	GSE48488
AT3G17930	3	GSE40076 GSE39268 GSE14502
AT3G19000	1	GSE23331
AT5G58300	1	GSE5638
AT5G59500	3	GSE30223 GSE5622 GSE5629
AT1G48630	5	GSE30223 GSE5629 GSE48488 GSE51480 GSE9719
AT4G17740	2	GSE56659 GSE39268
AT4G26370	3	GSE5633 GSE5629 GSE34667
AT4G13670	1	GSE39268
AT2G04700	2	GSE40076 GSE39268
AT3G19820	3	GSE5636 GSE17464 GSE5638
AT2G32060	1	GSE48488
AT3G16780	2	GSE30223 GSE48488
AT1G64710	1	GSE56658
AT5G25630	2	GSE34130 GSE39268
AT3G51510	2	GSE40076 GSE14502
AT3G06680	2	GSE48488 GSE10749
AT5G47210	2	GSE23331 GSE5629
AT2G25840	4	GSE56659 GSE39268 GSE9719 GSE5638
AT2G36200	1	GSE5637
AT2G44640	2	GSE9719 GSE17464
AT1G32070	2	GSE56659 GSE39268
AT5G17670	1	GSE40076
AT1G04110	1	GSE5636
AT5G15200	2	GSE48488 GSE10749
AT4G00180	1	GSE5622
AT3G22230	1	GSE48488
AT3G63130	1	GSE48488
AT5G41520	2	GSE30223 GSE48488
AT5G52100	1	GSE5622
AT1G48450	1	GSE39268
AT1G28140	1	GSE39268
AT5G48300	1	GSE39268
AT1G12800	12	GSE13833 GSE24517 GSE17464 GSE14502 GSE5686 GSE30223 GSE40076 GSE5629 GSE39268 GSE5634 GSE24348 GSE10749
AT5G02160	1	GSE39268
AT3G56940	3	GSE40076 GSE39268 GSE14502
AT4G29030	2	GSE56659 GSE5638
AT3G15680	1	GSE10749
AT4G00880	1	GSE10749
AT1G54690	1	GSE30223
AT2G04280	1	GSE30223
AT4G22890	3	GSE40076 GSE39268 GSE14502
AT4G02260	1	GSE39268
AT1G03860	1	GSE5629
AT3G25920	10	GSE17464 GSE14502 GSE5686 GSE34130 GSE40076 GSE39268 GSE5634 GSE18975 GSE29543 GSE5617
AT1G54780	3	GSE40076 GSE39268 GSE14502
AT3G60770	1	GSE48488
AT2G01250	3	GSE30223 GSE48488 GSE5638
AT1G55260	1	GSE39268
AT1G69700	2	GSE5636 GSE5638
AT1G60680	1	GSE10749
AT1G45474	1	GSE14502
AT3G18080	3	GSE30223 GSE39268 GSE17464
ATCG00170	1	GSE5622
AT1G12900	3	GSE40076 GSE17464 GSE14502
AT3G59400	1	GSE40076
AT3G04290	3	GSE5636 GSE5638 GSE10749
AT1G04040	1	GSE34667
AT5G46420	3	GSE40076 GSE39268 GSE14502
AT1G74880	2	GSE18975 GSE14502
AT2G36230	1	GSE34667
AT5G17560	1	GSE48488
AT1G44446	1	GSE40076
AT1G69740	6	GSE56659 GSE5622 GSE40076 GSE5636 GSE5634 GSE10749
AT5G19340	1	GSE10749
AT5G62340	1	GSE9719
AT2G25510	1	GSE14502
AT5G28060	1	GSE48488
AT5G14040	2	GSE30223 GSE48488
AT5G04710	1	GSE5629
AT2G28800	1	GSE39268
AT3G60750	3	GSE13833 GSE5629 GSE39268
AT4G27990	1	GSE39268
AT2G18940	1	GSE5629
AT1G06950	4	GSE5629 GSE34667 GSE5638 GSE10749
AT2G19570	1	GSE9719
AT4G13250	1	GSE14502
AT2G35370	7	GSE40076 GSE39268 GSE5634 GSE18975 GSE17464 GSE14502 GSE5617
AT5G17230	2	GSE40076 GSE39268
AT5G47500	3	GSE5637 GSE5636 GSE5634
AT5G39740	3	GSE5629 GSE48488 GSE5638
AT5G65220	3	GSE39268 GSE17464 GSE14502
AT1G43170	2	GSE30223 GSE48488
AT3G02090	1	GSE30223
AT4G38970	3	GSE39268 GSE14502 GSE10749
AT1G63260	1	GSE9719
AT1G19150	2	GSE18975 GSE17464
AT4G25050	4	GSE40076 GSE39268 GSE14502 GSE5686
AT1G63680	1	GSE5629
AT3G01060	1	GSE40076
AT1G35340	1	GSE40076
AT5G52440	2	GSE56659 GSE40076
AT3G17390	2	GSE13833 GSE48488
AT1G07320	11	GSE40354 GSE23331 GSE5622 GSE17464 GSE14502 GSE5686 GSE40076 GSE39268 GSE5634 GSE18975 GSE5638
AT5G44560	1	GSE5636
AT4G39510	1	GSE30223
AT1G64790	1	GSE5629
AT1G60000	2	GSE40076 GSE5686
AT2G29980	1	GSE48488
AT5G05630	1	GSE10749
AT5G28750	4	GSE40076 GSE39268 GSE29543 GSE5686
AT2G20190	1	GSE30223
AT5G54250	1	GSE14502
AT3G54890	2	GSE40076 GSE39268
AT3G16140	3	GSE40076 GSE39268 GSE14502
AT5G64850	1	GSE5634
AT1G77510	2	GSE30223 GSE48488
AT1G73060	3	GSE40076 GSE17464 GSE14502
AT2G05990	1	GSE5638
AT3G27160	6	GSE56659 GSE40076 GSE39268 GSE29543 GSE17464 GSE14502
AT1G56190	1	GSE10749
AT1G69620	4	GSE5637 GSE30223 GSE48488 GSE5638
AT1G70200	1	GSE5629
AT4G13170	1	GSE24517
AT5G02890	1	GSE10749
AT3G28500	1	GSE5634
AT4G04640	2	GSE40076 GSE39268
AT3G27925	2	GSE40076 GSE39268
AT1G80770	1	GSE5629
AT2G30200	2	GSE55835 GSE24517
AT4G01950	1	GSE13833
AT3G58140	1	GSE39268
AT1G28510	1	GSE30223
AT5G56030	1	GSE13833
AT2G21170	4	GSE5622 GSE39268 GSE5634 GSE29543
AT1G50250	1	GSE56659
AT2G36170	2	GSE48488 GSE5638
AT3G07430	3	GSE30223 GSE39268 GSE5638
AT3G01480	6	GSE40076 GSE5629 GSE39268 GSE5634 GSE18975 GSE14502
AT5G12150	2	GSE5622 GSE17464
AT1G64880	2	GSE30223 GSE5629
AT5G59850	2	GSE48488 GSE5638
AT1G32160	2	GSE40076 GSE39268
AT1G73230	1	GSE5638
AT3G26580	1	GSE39268
AT3G56090	1	GSE5638
AT4G29410	2	GSE24517 GSE5638
AT1G06680	3	GSE40076 GSE39268 GSE14502
AT4G14420	1	GSE30223
AT2G04845	1	GSE48488
AT1G09750	3	GSE5636 GSE5638 GSE5686
AT5G16400	1	GSE40076
AT5G55230	1	GSE17464
AT5G04900	1	GSE14502
AT1G50900	4	GSE40076 GSE39268 GSE18975 GSE14502
AT3G18680	5	GSE5622 GSE40076 GSE5629 GSE24517 GSE39268
AT5G15120	1	GSE48488
AT3G15570	1	GSE40076
AT3G09210	7	GSE56659 GSE40076 GSE24517 GSE39268 GSE29543 GSE18975 GSE14502
AT2G17240	6	GSE5622 GSE40076 GSE24517 GSE14502 GSE5638 GSE5686
AT5G23740	1	GSE48488
AT3G09260	1	GSE10749
AT5G28840	1	GSE56659
AT1G80480	3	GSE56659 GSE5629 GSE39268
AT1G14030	3	GSE26679 GSE5629 GSE18975
AT2G04780	1	GSE5636
AT1G72370	1	GSE10749
AT4G04330	1	GSE34667
AT2G37050	1	GSE48488
AT5G11450	8	GSE5622 GSE26679 GSE17464 GSE14502 GSE40076 GSE39268 GSE29543 GSE5638
AT2G21280	3	GSE40076 GSE5629 GSE24517
AT4G26860	1	GSE40076
AT5G38660	3	GSE40076 GSE39268 GSE14502
AT3G10840	2	GSE56659 GSE14502
AT4G14440	1	GSE30223
AT3G45310	1	GSE48488
AT5G59750	1	GSE14502
AT2G25740	1	GSE34130
AT4G23940	2	GSE5622 GSE5629
AT1G45130	1	GSE13833
AT4G27090	1	GSE48488
AT2G32765	1	GSE5636
AT4G17390	3	GSE30223 GSE48488 GSE5638
AT3G21510	1	GSE10749
AT5G65410	2	GSE40076 GSE5636
AT2G01290	1	GSE39268
AT2G29180	4	GSE24517 GSE5634 GSE17464 GSE14502
AT3G61440	2	GSE30223 GSE48488
AT4G37040	4	GSE40076 GSE13833 GSE24517 GSE39268
AT1G71220	1	GSE30223
AT1G66820	1	GSE14502
AT5G56540	1	GSE10749
AT5G16250	2	GSE5637 GSE5636
AT3G52150	8	GSE5637 GSE17464 GSE5686 GSE56480 GSE40076 GSE39268 GSE41136 GSE10749
AT3G51140	4	GSE5622 GSE40076 GSE14502 GSE5686
AT4G25130	1	GSE39268
AT5G22340	4	GSE39268 GSE17464 GSE14502 GSE5686
AT3G12760	1	GSE5634
AT5G64840	1	GSE56659
AT4G29590	1	GSE39268
AT2G19670	1	GSE10749
ATCG00180	1	GSE5622
AT1G29660	1	GSE56659
AT1G22700	2	GSE40076 GSE39268
AT3G08590	2	GSE30223 GSE48488
AT2G31790	1	GSE10749
AT4G09800	1	GSE48488
AT1G11680	1	GSE30223
AT1G66670	1	GSE39268
AT5G27770	1	GSE5638
AT1G01100	3	GSE5637 GSE5636 GSE5638
AT2G32690	1	GSE56659
AT2G30390	1	GSE39268
AT1G73990	1	GSE24517
AT3G56650	3	GSE40076 GSE39268 GSE17464
AT4G18240	1	GSE34667
AT2G45990	2	GSE24517 GSE5634
AT1G17200	3	GSE30223 GSE40076 GSE48488
AT4G20130	3	GSE56659 GSE5622 GSE18975
AT3G59980	2	GSE5638 GSE5686
AT5G54270	1	GSE40076
AT3G15353	1	GSE10749
AT2G37660	8	GSE17464 GSE14502 GSE5686 GSE40076 GSE5633 GSE39268 GSE5634 GSE5638
AT1G78580	1	GSE5629
AT2G36160	2	GSE48488 GSE5638
AT2G19680	2	GSE30223 GSE48488
AT5G49030	6	GSE5622 GSE13833 GSE5629 GSE24517 GSE34667 GSE17464
AT1G80030	1	GSE39268
AT2G20450	2	GSE48488 GSE10749
AT2G22990	1	GSE39268
AT1G23400	3	GSE40076 GSE39268 GSE14502
AT3G25660	7	GSE56659 GSE5622 GSE5629 GSE24517 GSE9719 GSE24348 GSE17464
AT1G11870	2	GSE40354 GSE5629
AT5G39210	2	GSE24517 GSE14502
ATCG00480	1	GSE39268
AT3G02080	1	GSE48488
AT2G39960	1	GSE5634
AT3G15850	4	GSE40076 GSE39268 GSE14502 GSE5686
AT2G26500	3	GSE40076 GSE39268 GSE14502
AT2G35780	1	GSE17464
AT4G01800	3	GSE56659 GSE23331 GSE39268
AT3G09820	1	GSE5638
AT2G01570	1	GSE48488
AT1G12090	2	GSE17464 GSE10749
AT2G36830	1	GSE10749
AT2G35490	2	GSE39268 GSE14502
AT1G20540	1	GSE34130
AT4G38950	1	GSE5629
AT5G19140	1	GSE39268
AT5G54600	7	GSE40076 GSE39268 GSE5634 GSE29543 GSE18975 GSE17464 GSE14502
AT5G40950	6	GSE5622 GSE40076 GSE5634 GSE29543 GSE14502 GSE5686
AT3G43720	1	GSE30223
AT1G08690	1	GSE23331
ATCG00300	1	GSE39268
AT1G69530	1	GSE48488
AT3G12870	1	GSE5636
AT4G25740	2	GSE48488 GSE5638
AT4G02720	1	GSE56658
AT4G39460	1	GSE5636
AT2G45180	2	GSE40076 GSE39268
ATCG00470	1	GSE34130
AT2G33850	3	GSE5637 GSE5636 GSE5638
AT5G09660	1	GSE14502
AT2G21860	5	GSE40076 GSE5629 GSE29543 GSE14502 GSE5686
AT3G55440	1	GSE48488
AT2G35020	1	GSE34130
AT5G05740	3	GSE40076 GSE39268 GSE14502
AT5G18570	3	GSE5622 GSE34667 GSE14502
AT3G12930	8	GSE5622 GSE5686 GSE30223 GSE40076 GSE5633 GSE5629 GSE39268 GSE29543
AT3G53890	1	GSE48488
AT3G25520	2	GSE48488 GSE5638
AT5G06290	2	GSE39268 GSE17464
AT3G04260	5	GSE56659 GSE40076 GSE5629 GSE39268 GSE18975
AT1G49970	2	GSE40076 GSE39268
AT2G47240	1	GSE5638
AT5G25590	1	GSE5638
AT4G17560	8	GSE5622 GSE17464 GSE14502 GSE5686 GSE40076 GSE39268 GSE5636 GSE29543
AT1G30600	1	GSE5637
AT2G33620	1	GSE5634
AT3G56910	8	GSE5622 GSE17464 GSE14502 GSE5686 GSE40076 GSE39268 GSE5634 GSE24348
AT1G54500	4	GSE40076 GSE39268 GSE18975 GSE14502
AT1G34245	2	GSE5636 GSE5638
AT5G48470	1	GSE5622
AT2G44920	2	GSE40076 GSE14502
AT2G16280	1	GSE13833
AT3G51600	1	GSE10749
AT1G26920	1	GSE10749
AT2G15090	1	GSE40076
AT3G24830	1	GSE48488
AT5G54770	3	GSE40076 GSE39268 GSE14502
AT1G69390	1	GSE39268
AT5G36170	2	GSE39268 GSE50526
AT1G75210	1	GSE5629
AT1G24020	4	GSE5637 GSE5636 GSE18975 GSE5638
AT2G47390	1	GSE5629
AT2G04360	1	GSE5622
AT3G56140	1	GSE34130
AT3G24590	2	GSE24517 GSE17464
AT4G30950	7	GSE40076 GSE26679 GSE24517 GSE39268 GSE29543 GSE18975 GSE14502
AT5G14050	1	GSE10749
AT2G27450	1	GSE5634
AT1G52190	1	GSE39268
AT4G01150	3	GSE40076 GSE39268 GSE14502
AT3G48110	5	GSE5622 GSE5629 GSE24517 GSE39268 GSE17464
AT1G56505	3	GSE40076 GSE26679 GSE14502
AT5G13840	1	GSE5637
AT2G38540	3	GSE40076 GSE39268 GSE14502
AT5G16290	1	GSE30223
AT3G10690	1	GSE5629
AT3G26290	1	GSE10749
AT2G30170	1	GSE40076
AT1G27950	1	GSE39268
AT5G10690	5	GSE40076 GSE26679 GSE5629 GSE24517 GSE39268
AT1G04410	2	GSE30223 GSE48488
AT3G29320	1	GSE39268
AT1G76100	1	GSE40076
AT5G49550	1	GSE48488
AT3G12080	2	GSE34130 GSE17464
AT3G63140	4	GSE40076 GSE39268 GSE17464 GSE14502
AT5G28500	2	GSE40076 GSE17464
AT3G62410	2	GSE13833 GSE39268
AT4G34120	3	GSE30223 GSE48488 GSE39268
AT1G08550	2	GSE39268 GSE14502
AT5G54180	2	GSE34667 GSE17464
AT2G39470	5	GSE56659 GSE26679 GSE5634 GSE17464 GSE14502
AT3G18390	5	GSE23331 GSE5622 GSE13833 GSE5629 GSE18975
AT1G73530	2	GSE5622 GSE40076
AT4G11980	1	GSE17464
AT4G16410	1	GSE40076
AT2G26250	2	GSE30223 GSE39268
AT3G05350	2	GSE5629 GSE39268
AT3G53380	2	GSE5636 GSE5638
AT3G06483	1	GSE39268
AT3G54050	3	GSE5629 GSE17464 GSE14502
AT5G61170	3	GSE30223 GSE48488 GSE5638
AT3G06650	1	GSE48488
AT1G03600	4	GSE40076 GSE39268 GSE18975 GSE14502
AT5G51540	3	GSE40076 GSE39268 GSE29543
AT3G18050	1	GSE39268
AT1G76450	4	GSE40076 GSE17464 GSE14502 GSE5686
AT4G09160	1	GSE5638
AT5G14260	1	GSE39268
AT3G15190	9	GSE5622 GSE17464 GSE14502 GSE40076 GSE39268 GSE18975 GSE5634 GSE5638 GSE10749
AT5G23020	1	GSE10749
AT3G16520	1	GSE5634
AT3G26900	2	GSE39268 GSE14502
AT5G23310	4	GSE5633 GSE5622 GSE13833 GSE5634
AT2G26910	2	GSE39268 GSE17464
AT1G07280	1	GSE14502
AT3G53560	3	GSE5633 GSE5622 GSE39268
AT2G23390	2	GSE24517 GSE39268
AT2G34640	13	GSE23331 GSE5622 GSE26679 GSE48488 GSE24517 GSE18071 GSE34667 GSE17464 GSE56659 GSE5633 GSE40076 GSE34130 GSE18975
AT1G03310	1	GSE39268
AT1G16520	1	GSE5638
AT1G10760	1	GSE39268
AT5G38980	1	GSE14502
AT2G42130	4	GSE24517 GSE39268 GSE29543 GSE14502
AT2G31170	6	GSE13833 GSE5629 GSE17464 GSE5638 GSE5686 GSE50526
AT3G03630	2	GSE5629 GSE14502
AT2G39670	3	GSE23331 GSE5622 GSE34667
ATCG00570	2	GSE40076 GSE39268
AT4G37250	1	GSE56658
AT2G44870	1	GSE39268
AT1G74970	5	GSE40076 GSE39268 GSE5634 GSE17464 GSE14502
AT3G28130	1	GSE10749
AT3G09250	1	GSE39268
AT3G13740	1	GSE5622
AT3G04920	1	GSE48488
AT5G37780	1	GSE48488
ATCG00680	1	GSE39268
AT5G67070	2	GSE30223 GSE10749
AT1G16080	1	GSE40076
AT2G20920	1	GSE39268
AT4G00860	3	GSE30223 GSE48488 GSE5634
AT4G20960	1	GSE5629
AT1G04620	1	GSE14502
AT4G00810	2	GSE48488 GSE5638
AT4G31850	2	GSE40076 GSE24517
AT3G63200	1	GSE10749
ATCG00760	1	GSE5622
AT1G62020	1	GSE30223
AT3G18500	1	GSE39268
AT3G53190	2	GSE5636 GSE5638
AT5G55450	2	GSE40076 GSE39268
AT2G20260	4	GSE40076 GSE39268 GSE17464 GSE14502
AT2G35260	1	GSE40076
AT1G47260	1	GSE5634
AT4G09010	3	GSE40076 GSE17464 GSE14502
AT5G51560	2	GSE5636 GSE5638
AT5G44785	3	GSE34667 GSE17464 GSE31587
AT1G15730	4	GSE56659 GSE40076 GSE34130 GSE17464
AT4G19710	1	GSE5629
AT1G02280	6	GSE40354 GSE23331 GSE5636 GSE14502 GSE5638 GSE5686
AT2G03310	1	GSE40076
AT1G70370	1	GSE13833
AT5G26570	1	GSE39268
AT4G30800	1	GSE5634
AT2G39310	1	GSE10749
AT1G05385	1	GSE56659
AT1G44790	1	GSE48488
AT5G19760	2	GSE5629 GSE48488
AT1G09130	1	GSE39268
AT5G23940	2	GSE5636 GSE5638
AT5G14460	2	GSE5629 GSE9719
AT3G07670	5	GSE24517 GSE39268 GSE29543 GSE18975 GSE17464
AT3G48000	1	GSE34130
AT1G30520	1	GSE5686
AT5G03880	3	GSE39268 GSE17464 GSE14502
AT4G19170	1	GSE39268
AT3G19810	3	GSE56659 GSE40076 GSE39268
AT2G43630	2	GSE13833 GSE5686
AT1G47740	1	GSE5636
AT1G32060	2	GSE40076 GSE14502
AT2G21870	1	GSE5634
AT5G48490	1	GSE14502
AT1G56580	1	GSE30223
AT2G29670	2	GSE39268 GSE14502
AT1G69935	1	GSE39268
AT1G15930	2	GSE30223 GSE48488
AT3G48140	1	GSE48488
ATCG00340	2	GSE34130 GSE39268
AT1G31800	7	GSE40076 GSE13833 GSE5629 GSE24517 GSE39268 GSE5634 GSE14502
AT2G36620	5	GSE30223 GSE13833 GSE48488 GSE5638 GSE10749
AT1G13080	1	GSE48488
AT1G72970	1	GSE13833
AT1G67330	1	GSE10749
AT1G08110	1	GSE17464
AT2G27290	1	GSE40076
AT1G11720	1	GSE40076
AT5G53860	3	GSE17464 GSE5638 GSE5686
AT1G02150	2	GSE5622 GSE39268
AT3G59780	1	GSE17464
AT4G05180	4	GSE40076 GSE39268 GSE17464 GSE14502
AT3G63490	8	GSE40354 GSE23331 GSE14502 GSE56659 GSE40076 GSE39268 GSE18975 GSE29543
AT3G26570	1	GSE40076
AT4G10300	5	GSE40076 GSE39268 GSE29543 GSE17464 GSE14502
ATCG00710	1	GSE39268
AT1G59830	1	GSE34130
AT5G12250	1	GSE17464
AT1G74640	1	GSE39268
AT2G47940	9	GSE40354 GSE5622 GSE17464 GSE14502 GSE30223 GSE40076 GSE5629 GSE39268 GSE29543
AT3G48460	1	GSE10749
AT1G14280	1	GSE10749
AT1G08540	2	GSE40076 GSE5629
AT1G71500	5	GSE40076 GSE39268 GSE18975 GSE17464 GSE14502
AT5G16510	1	GSE48488
AT2G21160	1	GSE5638
AT1G20020	4	GSE40076 GSE5629 GSE51480 GSE14502
AT3G20790	1	GSE17464
AT2G01590	3	GSE40076 GSE26679 GSE17464
AT4G31700	3	GSE30223 GSE48488 GSE5638
AT5G08400	1	GSE24517
AT5G50250	3	GSE5629 GSE39268 GSE17464
AT4G24750	8	GSE5622 GSE30094 GSE14502 GSE40076 GSE5629 GSE39268 GSE29543 GSE19264
AT3G23760	3	GSE34667 GSE17464 GSE5686
AT1G48030	1	GSE5629
AT5G08050	2	GSE39384 GSE5686
AT3G22760	1	GSE5629
AT1G70760	3	GSE55835 GSE17464 GSE14502
AT5G35970	1	GSE40076
AT3G56010	1	GSE40076
AT1G65260	4	GSE40076 GSE39268 GSE17464 GSE14502
AT1G54040	1	GSE56659
AT3G18420	1	GSE48488
AT3G25040	1	GSE9719
AT4G32260	3	GSE40076 GSE39268 GSE14502
AT2G39010	2	GSE39268 GSE10749
AT2G30570	1	GSE40076
AT3G45050	2	GSE40076 GSE24517
AT5G66190	3	GSE39268 GSE14502 GSE10749
AT1G31690	1	GSE13833
AT1G15180	1	GSE40076
AT5G13770	1	GSE40076
AT1G08640	1	GSE5629
AT5G05200	2	GSE39268 GSE14502
AT4G39620	4	GSE23331 GSE5629 GSE24517 GSE34667
AT2G33800	10	GSE40354 GSE17464 GSE14502 GSE5686 GSE56659 GSE40076 GSE39268 GSE5636 GSE18975 GSE5634
AT3G15900	1	GSE14502
AT1G48420	1	GSE17464
AT1G23360	1	GSE24517
AT1G29390	1	GSE5634
ATCG00810	1	GSE5629
AT1G63660	2	GSE5629 GSE48488
AT3G16290	7	GSE23331 GSE5633 GSE13833 GSE5629 GSE24517 GSE39268 GSE17464
AT3G62700	1	GSE17464
AT1G54520	2	GSE56659 GSE40076
AT5G46700	1	GSE5636
AT4G03520	2	GSE30223 GSE39268
AT5G20140	1	GSE17464
AT3G13470	8	GSE55835 GSE23331 GSE13833 GSE5686 GSE56659 GSE5633 GSE51480 GSE9719
AT3G63410	5	GSE30223 GSE40076 GSE48488 GSE39268 GSE17464
AT3G52930	1	GSE48488
AT3G51820	8	GSE17464 GSE14502 GSE34130 GSE40076 GSE39268 GSE18975 GSE9719 GSE5638
AT5G10910	1	GSE5629
AT4G25080	3	GSE5622 GSE39268 GSE14502
AT1G62780	9	GSE23331 GSE13833 GSE17464 GSE5686 GSE50526 GSE40076 GSE5629 GSE18975 GSE10749
AT3G14330	1	GSE5629
AT5G63310	11	GSE23331 GSE5622 GSE17464 GSE5686 GSE56659 GSE40076 GSE39268 GSE5634 GSE18975 GSE29543 GSE24348
AT2G16740	1	GSE10749
AT4G24620	4	GSE5629 GSE48488 GSE24517 GSE17464
AT3G26650	3	GSE39268 GSE18975 GSE14502
AT1G03675	4	GSE40076 GSE39268 GSE17464 GSE14502
AT2G23930	1	GSE5638
AT5G19690	1	GSE9719
AT3G25890	1	GSE48488
AT5G64150	1	GSE5638
AT1G72440	1	GSE22966
AT3G05590	2	GSE48488 GSE5638
AT5G47930	1	GSE48488
AT3G17170	6	GSE5633 GSE5622 GSE40076 GSE5629 GSE39268 GSE17464
AT3G54560	1	GSE10749
AT3G23730	2	GSE5637 GSE5638
AT1G09570	1	GSE34130
AT3G14600	2	GSE5636 GSE5638
AT4G26230	2	GSE48488 GSE5638
AT1G49010	1	GSE14502
AT4G36540	1	GSE40076
AT1G05210	2	GSE5637 GSE5638
AT5G51820	5	GSE55835 GSE5629 GSE39268 GSE18975 GSE17464
AT3G10970	2	GSE39268 GSE14502
AT3G60245	2	GSE30223 GSE48488
AT4G24090	1	GSE40076
AT1G01080	5	GSE5622 GSE40076 GSE39268 GSE14502 GSE5686
AT5G29771	12	GSE24517 GSE17464 GSE14502 GSE40076 GSE34130 GSE5629 GSE39268 GSE5634 GSE18975 GSE29543 GSE5617 GSE10749
AT5G04600	1	GSE5638
AT5G14910	5	GSE5637 GSE40076 GSE39268 GSE17464 GSE14502
AT1G13930	1	GSE17464
AT2G24090	6	GSE40076 GSE39268 GSE29543 GSE17464 GSE5638 GSE5686
AT4G16390	5	GSE56659 GSE40076 GSE5629 GSE39268 GSE18975
AT3G44450	1	GSE10749
AT5G09650	3	GSE5629 GSE24517 GSE5686
AT4G27440	1	GSE39268
AT1G32550	4	GSE40076 GSE39268 GSE17464 GSE14502
AT4G02770	2	GSE40076 GSE39268
AT3G25530	1	GSE17464
AT5G62790	4	GSE13833 GSE5629 GSE39268 GSE17464
AT3G02660	2	GSE5622 GSE5629
AT3G19800	2	GSE24517 GSE39268
AT5G23400	2	GSE5637 GSE5636
AT2G45730	1	GSE48488
AT2G39460	1	GSE48488
AT3G53460	4	GSE56659 GSE39268 GSE34667 GSE39384
AT1G12570	1	GSE5638
AT1G01490	1	GSE48488
AT1G15140	3	GSE5629 GSE39268 GSE5686
AT2G31400	1	GSE24517
AT1G74850	1	GSE39268
AT2G40765	1	GSE48488
AT2G43100	1	GSE10749
AT5G03910	1	GSE39268
AT1G03630	4	GSE40076 GSE17464 GSE14502 GSE5686
AT5G10360	2	GSE48488 GSE5638
AT4G01690	3	GSE56659 GSE40076 GSE39268
AT5G26707	1	GSE5629
AT5G40980	1	GSE10749
AT5G37360	2	GSE40076 GSE17464
AT1G48520	6	GSE5622 GSE40076 GSE24517 GSE39268 GSE17464 GSE14502
AT1G80130	2	GSE56659 GSE10749
AT5G02240	1	GSE39268
AT3G20820	3	GSE40076 GSE39268 GSE10749
AT3G14220	1	GSE30223
AT1G62640	1	GSE48488
AT2G24820	2	GSE40076 GSE14502
AT5G23120	5	GSE56659 GSE40076 GSE39268 GSE17464 GSE14502
AT4G19120	1	GSE9719
AT2G18040	1	GSE48488
AT1G34130	2	GSE30223 GSE48488
AT1G64770	1	GSE14502
AT5G20630	5	GSE5637 GSE5636 GSE39268 GSE14502 GSE5638
AT1G21440	1	GSE10749
AT3G15520	2	GSE56659 GSE18975
AT5G02870	4	GSE30223 GSE5629 GSE48488 GSE5638
AT5G51110	3	GSE39268 GSE17464 GSE14502
AT3G13070	1	GSE24517
AT5G44190	1	GSE39268
AT5G24490	2	GSE39268 GSE5634
AT4G04840	1	GSE24517
AT3G46970	1	GSE39268
AT5G20720	9	GSE5622 GSE48488 GSE24517 GSE17464 GSE40076 GSE5633 GSE39268 GSE18975 GSE5638
AT1G77990	1	GSE10749
AT2G19480	1	GSE30702
AT5G13630	1	GSE39268
AT1G70730	1	GSE5629
AT5G23060	3	GSE40076 GSE17464 GSE14502
AT4G35250	3	GSE40076 GSE39268 GSE14502
AT4G29020	2	GSE5636 GSE5638
AT5G01590	3	GSE5629 GSE39268 GSE17464
AT1G29070	8	GSE5622 GSE17464 GSE14502 GSE5686 GSE40076 GSE39268 GSE29543 GSE5634
AT4G01310	14	GSE5637 GSE5622 GSE17464 GSE14502 GSE5686 GSE56480 GSE40076 GSE5636 GSE39268 GSE5634 GSE18975 GSE29543 GSE10749 GSE5617
AT5G62550	1	GSE5638
AT5G56670	3	GSE30223 GSE48488 GSE5638
AT3G02690	3	GSE34130 GSE39268 GSE14502
AT4G30690	1	GSE39268
AT5G61420	1	GSE10749
AT4G20870	1	GSE5634
AT1G77610	1	GSE5634
AT5G45700	2	GSE5637 GSE5638
AT2G47590	4	GSE5622 GSE5629 GSE39268 GSE17464
AT3G47070	2	GSE40076 GSE14502
AT5G60670	2	GSE30223 GSE48488
AT2G32860	1	GSE39268
AT1G45688	1	GSE13833
AT2G26760	2	GSE5637 GSE5636
AT1G14320	1	GSE10749
AT5G25475	1	GSE5636
AT3G43540	1	GSE40076
AT1G55670	2	GSE40076 GSE14502
AT3G19170	1	GSE34130
AT5G44160	1	GSE10749
AT4G14210	4	GSE40076 GSE24517 GSE39268 GSE14502
AT5G02710	2	GSE34667 GSE18975
AT4G25370	2	GSE39268 GSE5634
ATCG00420	1	GSE56659
AT5G13120	1	GSE5622
AT4G37740	1	GSE48488
AT1G71720	5	GSE56659 GSE23331 GSE24517 GSE39268 GSE5686
AT5G58787	1	GSE56658
AT3G01370	4	GSE56659 GSE23331 GSE40076 GSE39268
AT5G10480	2	GSE9719 GSE5638
AT4G17540	1	GSE24517
AT3G48420	2	GSE17464 GSE14502
AT5G57030	5	GSE13833 GSE24517 GSE39268 GSE18975 GSE14502
AT2G46820	4	GSE40076 GSE39268 GSE17464 GSE14502
AT1G74070	1	GSE5686
AT5G51100	5	GSE5633 GSE5622 GSE5629 GSE18071 GSE34667
AT3G18890	2	GSE17464 GSE5686
AT2G25830	4	GSE5629 GSE39268 GSE17464 GSE5686
AT1G10360	1	GSE39268
AT2G01420	1	GSE39268
AT5G55220	18	GSE26679 GSE13833 GSE5686 GSE56480 GSE40076 GSE39268 GSE18975 GSE5638 GSE5622 GSE24517 GSE5615 GSE12551 GSE14502 GSE17464 GSE56659 GSE5629 GSE41136 GSE10749
AT1G22780	2	GSE48488 GSE5638
AT3G47560	5	GSE5622 GSE40076 GSE24517 GSE17464 GSE5686
AT3G62030	13	GSE5622 GSE24517 GSE17464 GSE14502 GSE5686 GSE56659 GSE40076 GSE34130 GSE39268 GSE5634 GSE18975 GSE22966 GSE10749
AT5G52570	1	GSE14502
AT2G33430	4	GSE5629 GSE39268 GSE5638 GSE5686
AT5G35630	3	GSE56659 GSE39268 GSE10749
AT1G06690	1	GSE39268
AT3G60370	2	GSE17464 GSE14502
AT5G47190	9	GSE5622 GSE17464 GSE14502 GSE56659 GSE40076 GSE39268 GSE29543 GSE5634 GSE5617
AT3G16080	3	GSE30223 GSE48488 GSE24517
AT5G10920	1	GSE5638
AT5G35170	5	GSE56659 GSE40076 GSE34130 GSE39268 GSE17464
AT4G00820	1	GSE10749
AT2G26340	1	GSE14502
AT3G25480	1	GSE5629
AT2G31840	4	GSE5622 GSE24517 GSE39268 GSE17464
AT2G39730	2	GSE39268 GSE14502
AT3G05560	2	GSE48488 GSE10749
AT5G06690	2	GSE39268 GSE34667
AT5G15230	1	GSE10749
AT1G59990	1	GSE5629
AT5G66570	3	GSE40076 GSE39268 GSE17464
AT1G79140	1	GSE5629
AT4G34670	1	GSE48488
AT3G28760	1	GSE13833
AT1G67430	1	GSE48488
AT5G65840	1	GSE39268
AT1G68530	1	GSE40076
AT5G01530	4	GSE40076 GSE39268 GSE17464 GSE14502
AT4G00370	1	GSE5629
AT2G38140	6	GSE5622 GSE40076 GSE39268 GSE17464 GSE14502 GSE5686
AT1G02560	5	GSE30223 GSE40076 GSE39268 GSE17464 GSE10749
AT4G14320	1	GSE48488
AT5G48880	1	GSE5629
AT5G64380	1	GSE40076
AT4G28780	1	GSE5638
AT1G76730	2	GSE40076 GSE39268
AT1G64680	1	GSE14502
AT1G64190	1	GSE48488
AT3G06070	1	GSE40076
AT2G34620	1	GSE5634
AT1G01320	5	GSE56659 GSE30223 GSE5629 GSE39268 GSE14502
AT4G31780	1	GSE39268
AT2G26080	2	GSE30223 GSE48488
ATCG00720	2	GSE40076 GSE39268
AT4G14890	2	GSE40076 GSE39268
AT4G15000	3	GSE30223 GSE48488 GSE5638
AT2G16600	1	GSE48488
AT1G04270	1	GSE48488
AT1G26150	1	GSE40076
AT1G79600	1	GSE39268
AT1G67700	4	GSE40076 GSE39268 GSE17464 GSE14502
ATCG00540	1	GSE34130
AT1G32080	3	GSE40076 GSE5629 GSE14502
AT1G29900	1	GSE5629
AT1G63980	1	GSE18975
AT1G47960	1	GSE48488
AT3G51800	1	GSE5629
AT2G20360	1	GSE5634
AT5G59250	1	GSE17464
AT2G23670	2	GSE40076 GSE10749
AT1G70830	1	GSE39268
AT3G08010	2	GSE26679 GSE39268
ATCG01090	2	GSE40076 GSE39268
AT5G52110	1	GSE5629
AT5G60140	1	GSE5634
AT5G44680	1	GSE39268
AT5G57930	5	GSE56659 GSE5629 GSE39268 GSE29543 GSE14502
AT5G62670	1	GSE10749
AT2G47450	1	GSE39268
AT2G37500	1	GSE17464
