# Supplementary material for: Pan- and core- network analysis of co-expression genes in a model plant
Source: Sci Rep. 2016 Dec 16;6:38956. doi: 10.1038/srep38956 (PMC5159811; doi:10.1038/srep38956)
Supplement: Supplemental File 6 [file srep38956-s7.xls]

## Sheet: Sheet1
Supplemental file 6. The functional enrichment and preservation of gene modules identified in individual GEO dataset
Module ID	GEO IDs	GEO title	# of genes within module	GO term(p-value, fold change, # of genes associated)	# of GEO datasets in which a module is preserved(average Z-summary>10)	GEO IDs (tissue types)	Mentioned in the main text
283	GSE30030	Gene expression in pif3 mutant under dark and in wt under Red 1h and Red 18h	1794	photosynthesis(5.225078e-14,3.15,51);photosynthetic electron transport in photosystem I(2.965574e-08,5.77,13);photosynthetic electron transport chain(2.428965e-06,3.30,20);protein repair(3.455217e-05,5.68,8);photosystem II repair(3.455217e-05,5.68,8);photosynthesis, light harvesting(1.672642e-04,3.21,14)	106	GSE10646(whole plant) GSE10670(leaf) GSE10749(culture) GSE11758(leaf) GSE11807(leaf) GSE11852(seed) GSE13739(leaf) GSE13833(aerial) GSE14106(shoot) GSE14496(seedling) GSE14502(root,shoot) GSE1491(seedling) GSE16722(root, shoot) GSE17159(seedling, seed) GSE17464(leaf) GSE17479(leaf) GSE18071(seedling) GSE18975(whole plant) GSE18978(leaf) GSE18985(whole plant) GSE19245(root, shoot) GSE19264(leaf) G…	Yes
320	GSE34130	Ecotype specific nitrogen responses in the Arabidopsis root	437	photosynthesis(6.729352e-13,6.59,26);generation of precursor metabolites and energy(2.164793e-10,3.98,34);photosynthesis, light harvesting(5.802137e-08,10.34,11);photosynthetic electron transport chain(2.275543e-06,7.46,11);photosynthetic electron transport in photosystem I(1.176762e-04,10.93,6);peptidyl-cysteine modification(2.329826e-04,9.72,6)	105	GSE10646(whole plant) GSE10670(leaf) GSE10749(culture) GSE11558(root) GSE11758(leaf) GSE11852(seed) GSE13739(leaf) GSE13833(aerial) GSE14106(shoot) GSE14496(seedling) GSE14502(root,shoot) GSE15876(root) GSE16722(root, shoot) GSE17159(seedling, seed) GSE17464(leaf) GSE17479(leaf) GSE18071(seedling) GSE18975(whole plant) GSE18978(leaf) GSE18985(whole plant) GSE19245(root, shoot) GSE19264(leaf) GSE1…	Yes
452	GSE5617	AtGenExpress: Light treatments	1768	photosynthesis(1.936338e-19,3.63,58);photosynthetic electron transport chain(3.330188e-12,4.52,27);photosynthetic electron transport in photosystem I(5.745780e-07,5.40,12);plastid organization(8.903010e-07,2.15,49);electron transport chain(9.010074e-07,2.55,34);generation of precursor metabolites and energy(1.321739e-06,1.91,66)	104	GSE10522(leaf) GSE10646(whole plant) GSE10670(leaf) GSE10749(culture) GSE11758(leaf) GSE11807(leaf) GSE11852(seed) GSE12551(aerial) GSE13739(leaf) GSE13833(aerial) GSE14106(shoot) GSE14496(seedling) GSE14502(root,shoot) GSE16722(root, shoot) GSE17159(seedling, seed) GSE17464(leaf) GSE17479(leaf) GSE18071(seedling) GSE18975(whole plant) GSE18978(leaf) GSE18985(whole plant) GSE19245(root, shoot) GS…	Yes
106	GSE17464	Arabidopsis mutants treated with flg22, Alternaria brassicicola, Methyl jasmonate and Pst DC3000 bacteria	1863	chlorophyll biosynthetic process(4.569471e-04,3.17,13);regulation of hormone metabolic process(6.295877e-03,4.10,6);starch catabolic process(7.442148e-03,3.22,8);cellular polysaccharide catabolic process(1.558995e-02,2.88,8);glucan catabolic process(1.558995e-02,2.88,8);polysaccharide catabolic process(1.815645e-02,2.35,11)	100	GSE10522(leaf) GSE10646(whole plant) GSE10670(leaf) GSE10749(culture) GSE11558(root) GSE11758(leaf) GSE11807(leaf) GSE12551(aerial) GSE13739(leaf) GSE13833(aerial) GSE14106(shoot) GSE14496(seedling) GSE14502(root,shoot) GSE1491(seedling) GSE16722(root, shoot) GSE17159(seedling, seed) GSE17464(leaf) GSE17479(leaf) GSE18071(seedling) GSE18975(whole plant) GSE18978(leaf) GSE18985(whole plant) GSE192…	Yes
455	GSE5629	AtGenExpress: Developmental series (seedlings and whole plants)	2249	response to chitin(1.418072e-23,3.29,75);response to organonitrogen compound(1.297983e-21,3.02,79);response to nitrogen compound(1.417737e-12,2.17,87);response to wounding(6.100221e-05,1.79,54);cellular response to oxygen levels(7.386060e-04,2.83,13);cellular response to decreased oxygen levels(7.386060e-04,2.83,13)	99	GSE10522(leaf) GSE10646(whole plant) GSE11558(root) GSE11758(leaf) GSE12551(aerial) GSE13739(leaf) GSE13833(aerial) GSE14106(shoot) GSE14496(seedling) GSE1491(seedling) GSE15189(root) GSE15876(root) GSE17464(leaf) GSE17479(leaf) GSE18071(seedling) GSE18975(whole plant) GSE18978(leaf) GSE18985(whole plant) GSE19264(leaf) GSE19271(aerial) GSE19520(leaf) GSE19700(leaf) GSE21601(whole plant) GSE21684…
21	GSE11558	transcript profiling of the adaptive response to decreases in oxygen concentration in the roots of Arabidopsis plants	50	photosynthesis(1.021517e-26,44.30,20);generation of precursor metabolites and energy(4.907314e-10,13.30,13);photosynthesis, light harvesting(8.932242e-10,57.52,7);NADPH regeneration(1.406920e-03,33.23,3);photosynthesis, light harvesting in photosystem I(1.768768e-03,101.90,2);NADP metabolic process(1.768768e-03,29.39,3)	98	GSE10646(whole plant) GSE10670(leaf) GSE10749(culture) GSE11558(root) GSE11758(leaf) GSE11852(seed) GSE13739(leaf) GSE13833(aerial) GSE14106(shoot) GSE14496(seedling) GSE14502(root,shoot) GSE1491(seedling) GSE15876(root) GSE16722(root, shoot) GSE17464(leaf) GSE17479(leaf) GSE18071(seedling) GSE18975(whole plant) GSE18978(leaf) GSE18985(whole plant) GSE19245(root, shoot) GSE19264(leaf) GSE19273(wh…
131	GSE18978	Arabidopsis thaliana mutant leaves treated with Pseudomonas syringae ES4326	2166	response to cyclopentenone(5.295767e-05,2.94,17);photosynthetic electron transport in photosystem I(1.787104e-03,3.31,9);syncytium formation(5.421146e-03,3.14,8);cutin biosynthetic process(1.685982e-02,3.21,6);enzyme linked receptor protein signaling pathway(2.852104e-02,1.54,34);transmembrane receptor protein tyrosine kinase signaling pathway(2.852104e-02,1.54,34)	96	GSE10646(whole plant) GSE10670(leaf) GSE10749(culture) GSE11558(root) GSE11758(leaf) GSE11807(leaf) GSE13739(leaf) GSE13833(aerial) GSE14106(shoot) GSE14502(root,shoot) GSE1491(seedling) GSE15876(root) GSE16722(root, shoot) GSE17159(seedling, seed) GSE17464(leaf) GSE17479(leaf) GSE18071(seedling) GSE18975(whole plant) GSE18978(leaf) GSE18985(whole plant) GSE19245(root, shoot) GSE19264(leaf) GSE19…
225	GSE24517	Light- and plastid-regulated transcriptomes in Arabidopsis seedlings	192	photosynthetic electron transport chain(8.452305e-11,18.51,12);photosynthesis(1.048459e-09,9.23,16);photosynthetic electron transport in photosystem I(1.299255e-09,33.17,8);generation of precursor metabolites and energy(6.834387e-09,5.59,21);electron transport chain(6.239661e-07,8.29,12);glycine decarboxylation via glycine cleavage system(6.683226e-05,33.17,4)	93	GSE10646(whole plant) GSE10670(leaf) GSE10749(culture) GSE11758(leaf) GSE11807(leaf) GSE11852(seed) GSE13739(leaf) GSE13833(aerial) GSE14106(shoot) GSE14496(seedling) GSE14502(root,shoot) GSE16722(root, shoot) GSE17159(seedling, seed) GSE17464(leaf) GSE17479(leaf) GSE18071(seedling) GSE18975(whole plant) GSE18978(leaf) GSE18985(whole plant) GSE19245(root, shoot) GSE19264(leaf) GSE19271(aerial) GS…
473	GSE5634	AtGenExpress: Developmental series (siliques and seeds)	2058	photosynthesis(3.621370e-06,2.21,41);photosynthetic electron transport in photosystem I(3.641269e-05,4.25,11);cell wall modification(1.200965e-03,1.77,42);chlorophyll biosynthetic process(1.236175e-03,2.87,13);secondary cell wall biogenesis(1.341981e-03,2.54,16);cell wall organization or biogenesis(5.177449e-03,1.47,65)	92	GSE10646(whole plant) GSE10670(leaf) GSE10749(culture) GSE11558(root) GSE11758(leaf) GSE13739(leaf) GSE13833(aerial) GSE14106(shoot) GSE14502(root,shoot) GSE1491(seedling) GSE16722(root, shoot) GSE17159(seedling, seed) GSE17464(leaf) GSE17479(leaf) GSE18071(seedling) GSE18975(whole plant) GSE18978(leaf) GSE19264(leaf) GSE19271(aerial) GSE19520(leaf) GSE21601(whole plant) GSE2169(seedling) GSE2192…
369	GSE41136	Arabidopsis transcription factor ANAC017 is a necessary and central control point for normal transcriptome changes in response to reactive oxygen signals, such as H2O2, and specific mitochondrial retrograde stress signals	2230	response to chitin(1.489071e-25,3.41,77);response to organonitrogen compound(3.678238e-24,3.16,82);response to nitrogen compound(9.192204e-14,2.24,89);cellular response to hypoxia(8.644632e-08,4.05,17);cellular response to oxygen levels(4.952303e-07,3.73,17);cellular response to decreased oxygen levels(4.952303e-07,3.73,17)	90	GSE10522(leaf) GSE10646(whole plant) GSE10670(leaf) GSE11758(leaf) GSE13739(leaf) GSE13833(aerial) GSE14496(seedling) GSE1491(seedling) GSE15189(root) GSE15876(root) GSE17464(leaf) GSE17479(leaf) GSE18071(seedling) GSE18975(whole plant) GSE18978(leaf) GSE18985(whole plant) GSE19264(leaf) GSE19271(aerial) GSE19520(leaf) GSE21601(whole plant) GSE2169(seedling) GSE21920(leaf) GSE22966(root) GSE23331…
479	GSE5638	Systemic signalling of irradiance and CO2 concentration in Arabidopsis (Treatment 3: Ambient CO2 and Low Light)	1107	translation(1.644700e-15,2.48,93);ribosome biogenesis(4.042872e-13,3.77,41);ribonucleoprotein complex biogenesis(4.557427e-13,3.69,42);cellular component biogenesis(6.288699e-06,2.19,44);nucleosome organization(1.933993e-05,3.26,19);nucleosome assembly(1.933993e-05,3.26,19)	90	GSE10522(leaf) GSE10646(whole plant) GSE10749(culture) GSE11558(root) GSE11852(seed) GSE13739(leaf) GSE14106(shoot) GSE14496(seedling) GSE1491(seedling) GSE15189(root) GSE15876(root) GSE16722(root, shoot) GSE17464(leaf) GSE18071(seedling) GSE18975(whole plant) GSE18978(leaf) GSE19245(root, shoot) GSE19271(aerial) GSE20044(root) GSE21601(whole plant) GSE21611(root) GSE21684(seedling) GSE2169(seedl…
297	GSE30223	Expression data of germinating Arabidopsis seeds	2180	response to karrikin(3.594918e-10,2.46,54);cell wall modification(1.263592e-04,1.87,47);lignan metabolic process(5.733872e-04,3.65,10);lignan biosynthetic process(5.733872e-04,3.65,10);cell wall modification involved in multidimensional cell growth(5.925203e-04,2.92,14);plant-type cell wall loosening(7.032818e-04,2.67,16)	89	GSE10646(whole plant) GSE10670(leaf) GSE10749(culture) GSE11558(root) GSE11758(leaf) GSE11852(seed) GSE13739(leaf) GSE13833(aerial) GSE14106(shoot) GSE14502(root,shoot) GSE16722(root, shoot) GSE17159(seedling, seed) GSE17464(leaf) GSE17479(leaf) GSE18071(seedling) GSE18975(whole plant) GSE18978(leaf) GSE19264(leaf) GSE19271(aerial) GSE19520(leaf) GSE19700(leaf) GSE21601(whole plant) GSE2169(seedl…
398	GSE48488	Expression data of WT and Attim17-1 Arabidopsis seeds during stratification and germination	1922	response to karrikin(1.534573e-13,2.90,56);chlorophyll biosynthetic process(8.855600e-04,3.08,13);syncytium formation(8.936354e-04,3.98,9);ribonucleoprotein complex biogenesis(2.962549e-03,1.82,36);acetyl-CoA biosynthetic process(3.181176e-03,4.22,7);cell wall modification involved in multidimensional cell growth(3.602827e-03,2.84,12)	86	GSE10522(leaf) GSE10646(whole plant) GSE10670(leaf) GSE10749(culture) GSE11558(root) GSE11758(leaf) GSE11852(seed) GSE13739(leaf) GSE13833(aerial) GSE14106(shoot) GSE1491(seedling) GSE15189(root) GSE15876(root) GSE16722(root, shoot) GSE17159(seedling, seed) GSE17464(leaf) GSE17479(leaf) GSE18071(seedling) GSE18978(leaf) GSE19264(leaf) GSE19271(aerial) GSE19520(leaf) GSE19700(leaf) GSE21601(whole …
364	GSE40354	Expression analysis of Arabidopsis ein2 and bak1 mutants treated with the elicitors elf18 and Pep2.	1667	response to organonitrogen compound(6.461693e-14,2.94,57);response to chitin(1.105726e-13,3.08,52);cellular response to hypoxia(1.250018e-08,5.09,16);response to nitrogen compound(4.849597e-08,2.09,62);cellular response to oxygen levels(6.358672e-08,4.70,16);cellular response to decreased oxygen levels(6.358672e-08,4.70,16)	85	GSE10522(leaf) GSE10646(whole plant) GSE10670(leaf) GSE11758(leaf) GSE13739(leaf) GSE13833(aerial) GSE14496(seedling) GSE1491(seedling) GSE15189(root) GSE15876(root) GSE17464(leaf) GSE17479(leaf) GSE18071(seedling) GSE18975(whole plant) GSE18978(leaf) GSE18985(whole plant) GSE19264(leaf) GSE19271(aerial) GSE19520(leaf) GSE19700(leaf) GSE21601(whole plant) GSE2169(seedling) GSE21920(leaf) GSE22966…
362	GSE39385	The AtGenExpress: hormone inhibitor or other chemical treatment of seedlings in Arabidopsis	2771	response to chitin(2.835353e-16,2.57,72);response to organonitrogen compound(2.781584e-13,2.30,74);cellular response to hypoxia(1.793969e-08,3.64,19);cellular response to oxygen levels(1.553024e-07,3.36,19);cellular response to decreased oxygen levels(1.553024e-07,3.36,19);response to nitrogen compound(6.083517e-07,1.70,84)	84	GSE10522(leaf) GSE10646(whole plant) GSE10670(leaf) GSE11758(leaf) GSE13739(leaf) GSE13833(aerial) GSE14106(shoot) GSE14496(seedling) GSE1491(seedling) GSE15189(root) GSE15876(root) GSE17464(leaf) GSE17479(leaf) GSE18071(seedling) GSE18975(whole plant) GSE18978(leaf) GSE18985(whole plant) GSE19264(leaf) GSE19271(aerial) GSE21601(whole plant) GSE2169(seedling) GSE21920(leaf) GSE22966(root) GSE2333…
477	GSE5637	Systemic signalling of irradiance and CO2 concentration in Arabidopsis (Treatment 2: Elevated CO2 and Ambient Light)	1623	response to organonitrogen compound(4.603935e-10,2.65,50);response to chitin(4.502251e-09,2.68,44);response to other organism(5.876065e-08,1.56,157);response to external biotic stimulus(2.712070e-07,1.53,157);response to biotic stimulus(2.735157e-07,1.53,157);response to wounding(3.034653e-07,2.25,49)	83	GSE10522(leaf) GSE10646(whole plant) GSE10670(leaf) GSE11807(leaf) GSE13739(leaf) GSE13833(aerial) GSE14106(shoot) GSE14496(seedling) GSE1491(seedling) GSE15876(root) GSE16722(root, shoot) GSE18975(whole plant) GSE18978(leaf) GSE18985(whole plant) GSE19245(root, shoot) GSE19264(leaf) GSE19273(whole plant) GSE19520(leaf) GSE19700(leaf) GSE21601(whole plant) GSE21611(root) GSE21684(seedling) GSE219…
491	GSE5686	AtGenExpress: Pathogen Series: Response to Erysiphe orontii infection	72	response to organonitrogen compound(2.683660e-14,19.12,16);response to chitin(4.391357e-14,20.57,15);response to nitrogen compound(8.129167e-12,12.47,16);response to wounding(4.876950e-10,13.45,13);response to oxygen-containing compound(2.346748e-09,3.92,28);response to stress(5.896174e-08,2.60,37)	83	GSE10646(whole plant) GSE10670(leaf) GSE11758(leaf) GSE13739(leaf) GSE13833(aerial) GSE14496(seedling) GSE14502(root,shoot) GSE1491(seedling) GSE15189(root) GSE15876(root) GSE16722(root, shoot) GSE17464(leaf) GSE17479(leaf) GSE18071(seedling) GSE18975(whole plant) GSE18978(leaf) GSE18985(whole plant) GSE19264(leaf) GSE19271(aerial) GSE19520(leaf) GSE21601(whole plant) GSE2169(seedling) GSE21920(l…
200	GSE21920	affy_syringae_malaga_athaliana-Role of different proteases in plant defence	1399	response to cyclopentenone(6.121329e-04,3.21,12);DNA geometric change(7.139109e-03,3.90,6);mRNA modification(8.497365e-03,3.35,7);DNA replication initiation(1.684544e-02,3.79,5);DNA duplex unwinding(2.401027e-02,3.50,5);plant-type cell wall loosening(2.783643e-02,2.34,9)	82	GSE10522(leaf) GSE10646(whole plant) GSE10670(leaf) GSE10749(culture) GSE11758(leaf) GSE13739(leaf) GSE13833(aerial) GSE14502(root,shoot) GSE1491(seedling) GSE16722(root, shoot) GSE17159(seedling, seed) GSE17464(leaf) GSE17479(leaf) GSE18071(seedling) GSE18975(whole plant) GSE18978(leaf) GSE19264(leaf) GSE19271(aerial) GSE21601(whole plant) GSE2169(seedling) GSE21920(leaf) GSE23331(leaf) GSE24348…
232	GSE2473	Small RNA biogenesis mutants	165	response to chitin(4.437428e-30,19.15,32);response to organonitrogen compound(9.961906e-30,17.21,33);response to nitrogen compound(9.980052e-25,11.56,34);response to oxygen-containing compound(3.462418e-12,3.12,51);response to wounding(3.775230e-12,9.03,20);response to stress(4.259857e-10,2.17,71)	82	GSE10522(leaf) GSE10670(leaf) GSE12551(aerial) GSE13739(leaf) GSE13833(aerial) GSE14496(seedling) GSE14502(root,shoot) GSE1491(seedling) GSE15189(root) GSE15876(root) GSE16722(root, shoot) GSE17464(leaf) GSE17479(leaf) GSE18975(whole plant) GSE18978(leaf) GSE18985(whole plant) GSE19264(leaf) GSE19271(aerial) GSE19520(leaf) GSE21601(whole plant) GSE2169(seedling) GSE21920(leaf) GSE23331(leaf) GSE2…
402	GSE50019	Study of expression changes during RPS4-mediated resistance in Arabidopsis using a temperature-inducible system	1433	response to cyclopentenone(1.540484e-06,4.18,16);cutin biosynthetic process(2.602821e-03,4.85,6);S-glycoside biosynthetic process(7.456816e-03,2.64,11);glycosinolate biosynthetic process(7.456816e-03,2.64,11);glucosinolate biosynthetic process(7.456816e-03,2.64,11);cell wall modification involved in multidimensional cell growth(1.025196e-02,2.86,9)	82	GSE10646(whole plant) GSE10670(leaf) GSE10749(culture) GSE11558(root) GSE11807(leaf) GSE13739(leaf) GSE13833(aerial) GSE14106(shoot) GSE14502(root,shoot) GSE16722(root, shoot) GSE17159(seedling, seed) GSE17464(leaf) GSE17479(leaf) GSE18071(seedling) GSE18975(whole plant) GSE18978(leaf) GSE19264(leaf) GSE19271(aerial) GSE21601(whole plant) GSE2169(seedling) GSE21920(leaf) GSE23331(leaf) GSE24348(l…
173	GSE20044	High resolution NO3 response of Arabidopsis Roots	53	photosynthesis(2.115509e-20,35.53,17);generation of precursor metabolites and energy(8.371480e-11,13.51,14);photosynthesis, light harvesting(1.929557e-09,54.27,7);response to far red light(4.112594e-05,26.12,5);response to red light(1.035649e-04,19.70,5);reductive pentose-phosphate cycle(1.035649e-04,80.11,3)	81	GSE10646(whole plant) GSE10670(leaf) GSE10749(culture) GSE11758(leaf) GSE11852(seed) GSE13739(leaf) GSE13833(aerial) GSE14502(root,shoot) GSE15876(root) GSE16722(root, shoot) GSE17159(seedling, seed) GSE17464(leaf) GSE17479(leaf) GSE18071(seedling) GSE18975(whole plant) GSE18978(leaf) GSE18985(whole plant) GSE19245(root, shoot) GSE19273(whole plant) GSE19520(leaf) GSE21601(whole plant) GSE21684(s…
574	GSE6176	Impact of Type III effectors on plant defense responses	834	chloroplast organization(2.170051e-04,2.56,23);plastid organization(1.284476e-03,2.23,24);protein import into chloroplast thylakoid membrane(1.687509e-03,10.18,4);establishment of plastid localization(5.740539e-03,5.87,5);chloroplast relocation(5.740539e-03,5.87,5);establishment of protein localization to chloroplast(6.009450e-03,3.70,8)	80	GSE10522(leaf) GSE10646(whole plant) GSE10670(leaf) GSE11807(leaf) GSE13739(leaf) GSE13833(aerial) GSE14106(shoot) GSE14496(seedling) GSE14502(root,shoot) GSE16722(root, shoot) GSE17464(leaf) GSE17479(leaf) GSE18071(seedling) GSE18975(whole plant) GSE18978(leaf) GSE18985(whole plant) GSE19245(root, shoot) GSE19264(leaf) GSE19271(aerial) GSE19273(whole plant) GSE19700(leaf) GSE21684(seedling) GSE2…
580	GSE6177	The effects of the sfr2, sfr3 and sfr6 mutations on lyotropic stress responses	424	rRNA processing(1.260212e-06,4.32,19);rRNA metabolic process(1.381304e-06,4.29,19);ncRNA processing(2.613009e-04,2.91,19);flavonoid metabolic process(6.640765e-04,4.42,10);anthocyanin-containing compound metabolic process(1.108602e-03,7.21,6);RNA processing(1.140888e-03,2.06,31)	79	GSE10522(leaf) GSE11558(root) GSE11758(leaf) GSE11852(seed) GSE12551(aerial) GSE14106(shoot) GSE14496(seedling) GSE15189(root) GSE15876(root) GSE16722(root, shoot) GSE17159(seedling, seed) GSE17464(leaf) GSE18071(seedling) GSE18978(leaf) GSE18985(whole plant) GSE19264(leaf) GSE19273(whole plant) GSE21601(whole plant) GSE21684(seedling) GSE22947(shoot) GSE22966(root) GSE24517(seedling) GSE2473(flo…
403	GSE50019	Study of expression changes during RPS4-mediated resistance in Arabidopsis using a temperature-inducible system	1140	response to organonitrogen compound(8.059214e-14,3.55,47);response to chitin(1.576931e-13,3.72,43);defense response to other organism(6.810554e-13,2.19,99);response to other organism(2.699194e-12,1.90,134);defense response(5.188826e-12,1.81,148);response to external biotic stimulus(7.857015e-12,1.86,134)	78	GSE10522(leaf) GSE10646(whole plant) GSE11558(root) GSE11758(leaf) GSE11807(leaf) GSE13739(leaf) GSE13833(aerial) GSE14502(root,shoot) GSE1491(seedling) GSE15189(root) GSE15876(root) GSE17464(leaf) GSE17479(leaf) GSE18071(seedling) GSE18975(whole plant) GSE18978(leaf) GSE19264(leaf) GSE19700(leaf) GSE21601(whole plant) GSE2169(seedling) GSE21920(leaf) GSE22966(root) GSE23331(leaf) GSE24517(seedli…
378	GSE43818	Expression data from WT, camta1/2, camta1/3, camta2/3, camta1/2/3 mutants	986	cellular response to hypoxia(5.897636e-07,6.46,12);cellular response to oxygen levels(1.618293e-06,5.96,12);cellular response to decreased oxygen levels(1.618293e-06,5.96,12);defense response(2.091081e-05,1.55,110);response to salicylic acid(2.784725e-05,2.42,32);response to chitin(4.101532e-05,2.60,26)	77	GSE10522(leaf) GSE10646(whole plant) GSE10670(leaf) GSE11758(leaf) GSE13739(leaf) GSE13833(aerial) GSE14106(shoot) GSE1491(seedling) GSE15189(root) GSE15876(root) GSE17464(leaf) GSE17479(leaf) GSE18071(seedling) GSE18975(whole plant) GSE18978(leaf) GSE18985(whole plant) GSE19264(leaf) GSE19271(aerial) GSE19520(leaf) GSE21601(whole plant) GSE2169(seedling) GSE21920(leaf) GSE22966(root) GSE23331(le…
475	GSE5636	Systemic signalling of irradiance and CO2 concentration in Arabidopsis (Treatment 1: Ambient CO2 and Ambient Light)	1614	response to wounding(2.023811e-13,2.82,61);response to other organism(1.775451e-10,1.66,166);secondary metabolic process(2.183532e-10,2.25,72);response to organonitrogen compound(3.654351e-10,2.67,50);response to external biotic stimulus(8.044037e-10,1.63,166);response to biotic stimulus(8.285812e-10,1.63,166)	77	GSE10522(leaf) GSE10646(whole plant) GSE10670(leaf) GSE11807(leaf) GSE13739(leaf) GSE13833(aerial) GSE14106(shoot) GSE14496(seedling) GSE1491(seedling) GSE15876(root) GSE16722(root, shoot) GSE18975(whole plant) GSE18978(leaf) GSE19245(root, shoot) GSE19264(leaf) GSE19273(whole plant) GSE19520(leaf) GSE19700(leaf) GSE21601(whole plant) GSE21611(root) GSE21684(seedling) GSE21920(leaf) GSE22966(root…
59	GSE13739	Golovinomyces orontii time course with Col-0 and eds16-1	1058	plant-type cell wall loosening(3.899028e-04,3.78,11);syncytium formation(3.476625e-03,4.82,6);cell wall modification involved in multidimensional cell growth(5.907403e-03,3.44,8);plant-type cell wall modification(8.158113e-03,2.65,11);cotyledon vascular tissue pattern formation(9.892051e-03,4.63,5);plant-type cell wall modification involved in multidimensional cell growth(1.404125e-02,3.24,7)	76	GSE10646(whole plant) GSE10670(leaf) GSE10749(culture) GSE11558(root) GSE13739(leaf) GSE13833(aerial) GSE14106(shoot) GSE14496(seedling) GSE14502(root,shoot) GSE16722(root, shoot) GSE17159(seedling, seed) GSE17464(leaf) GSE17479(leaf) GSE18071(seedling) GSE18975(whole plant) GSE18978(leaf) GSE19264(leaf) GSE19271(aerial) GSE19700(leaf) GSE21601(whole plant) GSE21684(seedling) GSE2169(seedling) GS…
60	GSE13739	Golovinomyces orontii time course with Col-0 and eds16-1	1108	cellular response to hypoxia(1.905262e-07,6.23,13);cellular response to oxygen levels(5.874491e-07,5.75,13);cellular response to decreased oxygen levels(5.874491e-07,5.75,13);response to other organism(1.453007e-06,1.63,112);response to external biotic stimulus(1.834234e-06,1.62,113);response to biotic stimulus(1.869345e-06,1.62,113)	76	GSE10522(leaf) GSE10646(whole plant) GSE10670(leaf) GSE11558(root) GSE11758(leaf) GSE13739(leaf) GSE13833(aerial) GSE1491(seedling) GSE15189(root) GSE15876(root) GSE17464(leaf) GSE17479(leaf) GSE18071(seedling) GSE18975(whole plant) GSE18978(leaf) GSE18985(whole plant) GSE19264(leaf) GSE19520(leaf) GSE21601(whole plant) GSE2169(seedling) GSE21920(leaf) GSE22966(root) GSE23331(leaf) GSE24517(seedl…
14	GSE10670	Global expression profiling of wild type and transgenic Arabidopsis plants in response to water stress	1708	response to chitin(2.596017e-04,2.02,35);response to organonitrogen compound(2.008003e-03,1.81,36);single-organism localization(2.592510e-03,3.73,8);defense response by callose deposition in cell wall(2.592510e-03,3.73,8);single-organism cellular localization(2.592510e-03,3.73,8);defense response by cell wall thickening(2.592510e-03,3.73,8)	75	GSE10522(leaf) GSE10646(whole plant) GSE10670(leaf) GSE10749(culture) GSE11758(leaf) GSE13739(leaf) GSE13833(aerial) GSE14496(seedling) GSE14502(root,shoot) GSE16722(root, shoot) GSE17159(seedling, seed) GSE17464(leaf) GSE17479(leaf) GSE18071(seedling) GSE18975(whole plant) GSE18978(leaf) GSE19264(leaf) GSE19271(aerial) GSE19520(leaf) GSE19700(leaf) GSE21601(whole plant) GSE21920(leaf) GSE24348(l…
201	GSE21920	affy_syringae_malaga_athaliana-Role of different proteases in plant defence	1601	response to wounding(7.592507e-06,2.09,45);cellular response to hypoxia(1.714939e-03,3.31,10);phenylpropanoid biosynthetic process(2.086590e-03,2.05,24);secondary metabolic process(2.300405e-03,1.60,51);cellular response to oxygen levels(3.176858e-03,3.06,10);cellular response to decreased oxygen levels(3.176858e-03,3.06,10)	75	GSE10646(whole plant) GSE10670(leaf) GSE11758(leaf) GSE13739(leaf) GSE13833(aerial) GSE1491(seedling) GSE15876(root) GSE16722(root, shoot) GSE17464(leaf) GSE17479(leaf) GSE18071(seedling) GSE18975(whole plant) GSE18978(leaf) GSE18985(whole plant) GSE19264(leaf) GSE19271(aerial) GSE19520(leaf) GSE21601(whole plant) GSE21684(seedling) GSE2169(seedling) GSE21920(leaf) GSE22966(root) GSE23331(leaf) G…
406	GSE50526	Responses of Arabidopsis immune signaling mutants to Alternaria brassicicola infection	559	response to organonitrogen compound(6.786502e-12,4.77,31);response to chitin(3.496693e-11,4.95,28);cellular response to hypoxia(1.674457e-09,11.39,12);cellular response to oxygen levels(4.654181e-09,10.52,12);cellular response to decreased oxygen levels(4.654181e-09,10.52,12);response to nitrogen compound(8.170261e-08,3.21,32)	75	GSE10522(leaf) GSE10646(whole plant) GSE10670(leaf) GSE11758(leaf) GSE11807(leaf) GSE13739(leaf) GSE13833(aerial) GSE1491(seedling) GSE15189(root) GSE15876(root) GSE17464(leaf) GSE17479(leaf) GSE18071(seedling) GSE18975(whole plant) GSE18978(leaf) GSE18985(whole plant) GSE19264(leaf) GSE19271(aerial) GSE21601(whole plant) GSE2169(seedling) GSE21920(leaf) GSE22966(root) GSE23331(leaf) GSE2473(flow…
476	GSE5636	Systemic signalling of irradiance and CO2 concentration in Arabidopsis (Treatment 1: Ambient CO2 and Ambient Light)	1328	nucleosome organization(5.322341e-06,3.15,22);nucleosome assembly(5.322341e-06,3.15,22);DNA duplex unwinding(6.431824e-06,6.64,9);protein-DNA complex subunit organization(8.969467e-06,3.06,22);protein-DNA complex assembly(8.969467e-06,3.06,22);DNA geometric change(1.515874e-05,6.17,9)	74	GSE10522(leaf) GSE10646(whole plant) GSE11558(root) GSE13739(leaf) GSE14106(shoot) GSE1491(seedling) GSE15189(root) GSE15876(root) GSE16722(root, shoot) GSE17464(leaf) GSE18071(seedling) GSE18975(whole plant) GSE18978(leaf) GSE19245(root, shoot) GSE19271(aerial) GSE20044(root) GSE21611(root) GSE21684(seedling) GSE22966(root) GSE23331(leaf) GSE24348(leaf, root) GSE24517(seedling) GSE2473(flower) G…
485	GSE5685	AtGenExpress: Pathogen Series: Pseudomonas half leaf injection	1309	response to other organism(2.511758e-05,1.51,122);response to external biotic stimulus(3.935113e-05,1.49,123);response to biotic stimulus(3.975136e-05,1.49,123);defense response to other organism(6.795567e-05,1.62,84);cellular response to hypoxia(7.035913e-05,4.46,11);response to bacterium(1.110674e-04,1.73,62)	74	GSE10522(leaf) GSE10646(whole plant) GSE10670(leaf) GSE11558(root) GSE11758(leaf) GSE13739(leaf) GSE13833(aerial) GSE1491(seedling) GSE15876(root) GSE17464(leaf) GSE17479(leaf) GSE18071(seedling) GSE18975(whole plant) GSE18978(leaf) GSE18985(whole plant) GSE19264(leaf) GSE19520(leaf) GSE19700(leaf) GSE21601(whole plant) GSE2169(seedling) GSE21920(leaf) GSE23331(leaf) GSE24517(seedling) GSE25171(r…
395	GSE4733	Transcriptional regulators of stamen development in Arabidopsis identified by transcriptional profiling	59	photosynthesis(1.950373e-14,26.28,14);generation of precursor metabolites and energy(2.748252e-11,13.00,15);electron transport chain(7.267442e-07,17.99,8);energy coupled proton transport, down electrochemical gradient(7.267442e-07,34.09,6);ATP synthesis coupled proton transport(7.267442e-07,34.09,6);hydrogen ion transmembrane transport(1.121966e-05,21.23,6)	73	GSE10646(whole plant) GSE10670(leaf) GSE11758(leaf) GSE11852(seed) GSE13739(leaf) GSE13833(aerial) GSE14496(seedling) GSE14502(root,shoot) GSE1491(seedling) GSE15189(root) GSE15876(root) GSE16722(root, shoot) GSE18975(whole plant) GSE18978(leaf) GSE18985(whole plant) GSE19520(leaf) GSE19700(leaf) GSE21601(whole plant) GSE21611(root) GSE21684(seedling) GSE2169(seedling) GSE22966(root) GSE24348(lea…
448	GSE5615	AtGenExpress: Response to bacterial-(LPS, HrpZ, Flg22) and oomycete-(NPP1) derived elicitors	474	response to chitin(4.714752e-22,7.92,38);response to organonitrogen compound(5.595084e-21,7.08,39);response to nitrogen compound(4.260878e-15,4.74,40);cellular response to hypoxia(1.117487e-07,11.20,10);cellular response to oxygen levels(2.556004e-07,10.34,10);cellular response to decreased oxygen levels(2.556004e-07,10.34,10)	73	GSE10522(leaf) GSE10646(whole plant) GSE10670(leaf) GSE11758(leaf) GSE11807(leaf) GSE13739(leaf) GSE13833(aerial) GSE1491(seedling) GSE15189(root) GSE15876(root) GSE17464(leaf) GSE17479(leaf) GSE18071(seedling) GSE18975(whole plant) GSE18978(leaf) GSE18985(whole plant) GSE19264(leaf) GSE19271(aerial) GSE21601(whole plant) GSE2169(seedling) GSE21920(leaf) GSE22966(root) GSE23331(leaf) GSE25171(roo…
478	GSE5637	Systemic signalling of irradiance and CO2 concentration in Arabidopsis (Treatment 2: Elevated CO2 and Ambient Light)	1315	nucleosome organization(1.025806e-06,3.33,23);nucleosome assembly(1.025806e-06,3.33,23);protein-DNA complex subunit organization(1.771831e-06,3.23,23);protein-DNA complex assembly(1.771831e-06,3.23,23);histone phosphorylation(8.316605e-05,9.69,5);microtubule-based movement(2.856705e-04,2.67,19)	73	GSE10522(leaf) GSE10646(whole plant) GSE11558(root) GSE13739(leaf) GSE14106(shoot) GSE1491(seedling) GSE15189(root) GSE15876(root) GSE16722(root, shoot) GSE17464(leaf) GSE18071(seedling) GSE18975(whole plant) GSE18978(leaf) GSE19245(root, shoot) GSE19271(aerial) GSE21611(root) GSE21684(seedling) GSE22966(root) GSE23331(leaf) GSE24348(leaf, root) GSE24517(seedling) GSE2473(flower) GSE25171(root) G…
492	GSE5686	AtGenExpress: Pathogen Series: Response to Erysiphe orontii infection	546	defense response to other organism(4.190689e-12,2.82,61);response to other organism(5.474821e-11,2.31,78);response to external biotic stimulus(1.553667e-10,2.27,78);response to biotic stimulus(1.556821e-10,2.26,78);defense response(4.756774e-09,2.07,81);defense response to fungus(3.239036e-08,3.41,31)	73	GSE10522(leaf) GSE10646(whole plant) GSE10670(leaf) GSE11758(leaf) GSE13739(leaf) GSE13833(aerial) GSE14496(seedling) GSE1491(seedling) GSE15876(root) GSE17464(leaf) GSE17479(leaf) GSE18071(seedling) GSE18975(whole plant) GSE18978(leaf) GSE18985(whole plant) GSE19264(leaf) GSE19271(aerial) GSE19520(leaf) GSE19700(leaf) GSE21601(whole plant) GSE2169(seedling) GSE21920(leaf) GSE22966(root) GSE23331…
110	GSE17479	Effect of auxin signaling on flg22 response	1271	response to cyclopentenone(1.432628e-05,4.13,14);phototropism(1.087564e-04,5.73,8);response to auxin(2.630095e-03,1.61,51);tropism(5.564300e-03,2.27,17);cellular response to radiation(9.501760e-03,2.20,16);cellular response to light stimulus(9.501760e-03,2.20,16)	72	GSE10522(leaf) GSE10646(whole plant) GSE10670(leaf) GSE11758(leaf) GSE11807(leaf) GSE13739(leaf) GSE13833(aerial) GSE14106(shoot) GSE14502(root,shoot) GSE16722(root, shoot) GSE17464(leaf) GSE17479(leaf) GSE18071(seedling) GSE18975(whole plant) GSE18978(leaf) GSE18985(whole plant) GSE19245(root, shoot) GSE19264(leaf) GSE19271(aerial) GSE19520(leaf) GSE2169(seedling) GSE21920(leaf) GSE23331(leaf) G…
254	GSE26983	Comparison of salt stress resistance genes in transgenic Arabidopsis thaliana indicates that extent of transcriptomic change may not predict secondary phenotypic or fitness effects	920	response to chitin(4.738418e-21,5.15,48);response to organonitrogen compound(8.046196e-20,4.68,50);response to nitrogen compound(9.306219e-13,3.17,52);cellular response to heat(1.060085e-03,5.38,7);response to oxygen-containing compound(1.252136e-03,1.37,125);transcription factor import into nucleus(2.160231e-03,9.23,4)	70	GSE10522(leaf) GSE10646(whole plant) GSE10670(leaf) GSE13739(leaf) GSE13833(aerial) GSE14496(seedling) GSE1491(seedling) GSE15189(root) GSE15876(root) GSE17464(leaf) GSE17479(leaf) GSE18975(whole plant) GSE18978(leaf) GSE18985(whole plant) GSE19264(leaf) GSE19271(aerial) GSE19520(leaf) GSE19700(leaf) GSE21601(whole plant) GSE21684(seedling) GSE2169(seedling) GSE22966(root) GSE23331(leaf) GSE24517…
314	GSE34047	SA, elf18 treatment of WT and tbf1 mutant	818	response to organonitrogen compound(7.689866e-14,4.21,40);response to chitin(6.069612e-13,4.35,36);response to nitrogen compound(3.336876e-12,3.29,48);response to wounding(4.989624e-11,3.55,39);response to oxygen-containing compound(8.729186e-08,1.64,133);defense response to fungus(9.185966e-06,2.50,34)	70	GSE10522(leaf) GSE10646(whole plant) GSE11758(leaf) GSE11807(leaf) GSE13739(leaf) GSE13833(aerial) GSE14106(shoot) GSE1491(seedling) GSE15189(root) GSE15876(root) GSE17464(leaf) GSE17479(leaf) GSE18071(seedling) GSE18975(whole plant) GSE18978(leaf) GSE18985(whole plant) GSE19264(leaf) GSE19271(aerial) GSE21601(whole plant) GSE2169(seedling) GSE21920(leaf) GSE22966(root) GSE25171(root) GSE26983(le…
9	GSE10646	BTH treated mkk1, mkk2 and mkk1/2 knockout mutant	1048	defense response(1.630935e-08,1.70,128);defense response to other organism(2.891399e-07,1.90,79);response to salicylic acid(4.434752e-06,2.49,35);regulation of defense response(6.424496e-06,2.66,30);response to other organism(1.010739e-05,1.60,104);innate immune response(1.192206e-05,2.29,39)	69	GSE10522(leaf) GSE10646(whole plant) GSE10670(leaf) GSE11758(leaf) GSE11807(leaf) GSE13739(leaf) GSE13833(aerial) GSE1491(seedling) GSE15876(root) GSE17464(leaf) GSE17479(leaf) GSE18071(seedling) GSE18975(whole plant) GSE18978(leaf) GSE19264(leaf) GSE19520(leaf) GSE19700(leaf) GSE21601(whole plant) GSE2169(seedling) GSE21920(leaf) GSE23331(leaf) GSE24517(seedling) GSE2473(flower) GSE25171(root) G…
415	GSE50966	Transcriptional reprogramming and stimulation of leaf respiration by elevated CO2 concentration is diminished, but not eliminated, under limiting nitrogen supply.	458	defense response to other organism(1.135823e-12,3.08,56);response to other organism(1.274690e-12,2.58,73);response to biotic stimulus(3.987242e-12,2.53,73);response to external biotic stimulus(3.987242e-12,2.53,73);defense response(1.931280e-10,2.28,75);cellular response to hypoxia(7.019292e-08,11.59,10)	69	GSE10522(leaf) GSE10646(whole plant) GSE10670(leaf) GSE11758(leaf) GSE13739(leaf) GSE13833(aerial) GSE1491(seedling) GSE15876(root) GSE17464(leaf) GSE17479(leaf) GSE18071(seedling) GSE18975(whole plant) GSE18978(leaf) GSE18985(whole plant) GSE19264(leaf) GSE19271(aerial) GSE19520(leaf) GSE19700(leaf) GSE21601(whole plant) GSE2169(seedling) GSE21920(leaf) GSE22966(root) GSE23331(leaf) GSE25171(roo…
194	GSE2169	rre1 and rre2 mutants	1194	response to chitin(8.225719e-16,3.89,47);response to organonitrogen compound(5.655652e-14,3.46,48);response to nitrogen compound(2.061985e-08,2.40,51);cellular response to hypoxia(2.427120e-08,6.22,14);cellular response to oxygen levels(9.132216e-08,5.74,14);cellular response to decreased oxygen levels(9.132216e-08,5.74,14)	68	GSE10646(whole plant) GSE10670(leaf) GSE11758(leaf) GSE13739(leaf) GSE13833(aerial) GSE14496(seedling) GSE1491(seedling) GSE15189(root) GSE15876(root) GSE17464(leaf) GSE17479(leaf) GSE18071(seedling) GSE18975(whole plant) GSE18978(leaf) GSE18985(whole plant) GSE19264(leaf) GSE19271(aerial) GSE21601(whole plant) GSE2169(seedling) GSE21920(leaf) GSE23331(leaf) GSE2473(flower) GSE25171(root) GSE2667…
660	GSE9728	COP9 signalosome (csn) mutant analysis	1083	plant-type cell wall organization or biogenesis(2.960615e-05,2.43,31);cell wall organization or biogenesis(5.286962e-05,1.98,46);plant-type cell wall loosening(5.446904e-04,3.70,11);plant-type cell wall organization(5.655360e-04,2.65,18);cell wall organization(7.954637e-04,2.02,32);plant-type cell wall modification involved in multidimensional cell growth(9.538299e-04,4.07,9)	68	GSE10749(culture) GSE13739(leaf) GSE13833(aerial) GSE14496(seedling) GSE14502(root,shoot) GSE1491(seedling) GSE15189(root) GSE15876(root) GSE16722(root, shoot) GSE17159(seedling, seed) GSE17464(leaf) GSE18975(whole plant) GSE18978(leaf) GSE18985(whole plant) GSE19245(root, shoot) GSE19271(aerial) GSE19273(whole plant) GSE19520(leaf) GSE21601(whole plant) GSE21684(seedling) GSE2169(seedling) GSE24…
92	GSE1491	Identification of Inhibitors of Auxin Transcriptional Activation via Chemical Genetics in Arabidopsis	1123	response to chitin(3.557751e-26,5.10,58);response to organonitrogen compound(3.403323e-24,4.60,60);response to nitrogen compound(1.728625e-17,3.30,66);response to heat(5.018483e-12,3.19,47);response to high light intensity(1.220362e-08,4.38,22);response to hydrogen peroxide(8.013404e-07,3.84,20)	67	GSE10522(leaf) GSE10646(whole plant) GSE11758(leaf) GSE13739(leaf) GSE13833(aerial) GSE1491(seedling) GSE15189(root) GSE15876(root) GSE17464(leaf) GSE17479(leaf) GSE18975(whole plant) GSE18978(leaf) GSE18985(whole plant) GSE19264(leaf) GSE19271(aerial) GSE19520(leaf) GSE21601(whole plant) GSE2169(seedling) GSE21920(leaf) GSE22966(root) GSE2473(flower) GSE25171(root) GSE26983(leaf) GSE27985(leaf) …
111	GSE17479	Effect of auxin signaling on flg22 response	1202	response to chitin(8.628576e-11,3.29,40);cellular response to hypoxia(2.201741e-10,7.06,16);response to organonitrogen compound(6.033749e-10,3.01,42);cellular response to oxygen levels(1.254238e-09,6.52,16);cellular response to decreased oxygen levels(1.254238e-09,6.52,16);response to decreased oxygen levels(5.166362e-09,4.35,23)	67	GSE10522(leaf) GSE10646(whole plant) GSE11758(leaf) GSE11807(leaf) GSE13739(leaf) GSE13833(aerial) GSE14502(root,shoot) GSE1491(seedling) GSE15189(root) GSE15876(root) GSE16722(root, shoot) GSE17464(leaf) GSE17479(leaf) GSE18071(seedling) GSE18975(whole plant) GSE18978(leaf) GSE19264(leaf) GSE21601(whole plant) GSE2169(seedling) GSE21920(leaf) GSE22966(root) GSE23331(leaf) GSE25171(root) GSE26983…
331	GSE34667	Expression data from ozone-treated wild-type and G-protein null mutant Arabidopsis lines	900	response to other organism(3.158917e-07,1.76,98);defense response(5.714640e-07,1.69,109);response to external biotic stimulus(8.961693e-07,1.73,98);response to biotic stimulus(9.008152e-07,1.73,98);defense response to other organism(1.304562e-06,1.93,69);regulation of defense response(3.137243e-06,2.89,28)	67	GSE10522(leaf) GSE10646(whole plant) GSE11558(root) GSE11758(leaf) GSE11807(leaf) GSE13739(leaf) GSE13833(aerial) GSE1491(seedling) GSE15189(root) GSE15876(root) GSE17464(leaf) GSE17479(leaf) GSE18071(seedling) GSE18975(whole plant) GSE18978(leaf) GSE18985(whole plant) GSE19264(leaf) GSE21601(whole plant) GSE2169(seedling) GSE21920(leaf) GSE23331(leaf) GSE25171(root) GSE26679(leaf) GSE26983(leaf)…
604	GSE7631	Cell-specific nitrogen responses in the Arabidopsis root	35	photosynthesis(1.429545e-14,37.97,12);generation of precursor metabolites and energy(2.806136e-12,19.00,13);photosynthesis, light harvesting(8.005862e-09,70.44,6);photosynthetic electron transport chain(1.707404e-04,33.85,4);photosynthetic electron transport in photosystem I(2.596827e-04,68.23,3);electron transport chain(2.368750e-03,15.16,4)	67	GSE10646(whole plant) GSE11852(seed) GSE13833(aerial) GSE14496(seedling) GSE14502(root,shoot) GSE15876(root) GSE16722(root, shoot) GSE17464(leaf) GSE17479(leaf) GSE18975(whole plant) GSE18978(leaf) GSE18985(whole plant) GSE19264(leaf) GSE19273(whole plant) GSE19520(leaf) GSE21601(whole plant) GSE21684(seedling) GSE2169(seedling) GSE21920(leaf) GSE24348(leaf, root) GSE2473(flower) GSE26679(leaf) G…
38	GSE11807	Flg22 regulates MAP kinase 6 interaction with an ethylene response factor substrate via ethylene	511	response to chitin(9.021009e-10,4.83,25);defense response(7.008567e-09,2.10,77);response to organonitrogen compound(1.568451e-08,4.21,25);defense response to other organism(8.802109e-07,2.32,47);response to nitrogen compound(1.535191e-05,2.85,26);cellular response to hypoxia(2.818090e-05,8.31,8)	66	GSE10646(whole plant) GSE10670(leaf) GSE11758(leaf) GSE11807(leaf) GSE13739(leaf) GSE13833(aerial) GSE1491(seedling) GSE15876(root) GSE17464(leaf) GSE17479(leaf) GSE18071(seedling) GSE18975(whole plant) GSE18978(leaf) GSE18985(whole plant) GSE19264(leaf) GSE19271(aerial) GSE21601(whole plant) GSE2169(seedling) GSE21920(leaf) GSE22966(root) GSE23331(leaf) GSE25171(root) GSE26679(leaf) GSE26983(lea…
113	GSE18071	Chloroplast polynucleotide phosphorylase null mutant (pnp1-1) and phosphate starvation	1875	cellular response to hypoxia(5.523057e-06,3.96,14);cellular response to oxygen levels(1.943142e-05,3.66,14);cellular response to decreased oxygen levels(1.943142e-05,3.66,14);response to decreased oxygen levels(3.232536e-04,2.43,20);response to oxygen levels(4.124727e-04,2.38,20);response to hypoxia(4.356259e-04,2.44,19)	66	GSE10646(whole plant) GSE13739(leaf) GSE14106(shoot) GSE15876(root) GSE17464(leaf) GSE17479(leaf) GSE18071(seedling) GSE18975(whole plant) GSE18978(leaf) GSE19264(leaf) GSE19271(aerial) GSE19520(leaf) GSE2169(seedling) GSE21920(leaf) GSE22966(root) GSE23331(leaf) GSE24348(leaf, root) GSE24517(seedling) GSE25171(root) GSE26983(leaf) GSE27985(leaf) GSE29543(root, aerial) GSE30094(shoot apical, whol…
663	GSE9955	MILDEW-INDUCED LESIONS 4 encodes a novel regulator of the salicylic acid defense response	1593	-	65	GSE10522(leaf) GSE10646(whole plant) GSE10670(leaf) GSE11758(leaf) GSE13739(leaf) GSE13833(aerial) GSE15876(root) GSE17464(leaf) GSE17479(leaf) GSE18071(seedling) GSE18975(whole plant) GSE18978(leaf) GSE18985(whole plant) GSE19264(leaf) GSE19271(aerial) GSE19520(leaf) GSE21601(whole plant) GSE2169(seedling) GSE21920(leaf) GSE22966(root) GSE23331(leaf) GSE25171(root) GSE26679(leaf) GSE26983(leaf) …
486	GSE5685	AtGenExpress: Pathogen Series: Pseudomonas half leaf injection	829	-	64	GSE10646(whole plant) GSE10670(leaf) GSE10749(culture) GSE11758(leaf) GSE13739(leaf) GSE13833(aerial) GSE14106(shoot) GSE14502(root,shoot) GSE16722(root, shoot) GSE17159(seedling, seed) GSE17464(leaf) GSE17479(leaf) GSE18071(seedling) GSE18975(whole plant) GSE18978(leaf) GSE19264(leaf) GSE19271(aerial) GSE21601(whole plant) GSE21920(leaf) GSE23331(leaf) GSE24348(leaf, root) GSE26679(leaf) GSE2798…
564	GSE6174	Gene expression and carbohydrate metabolism through the diurnal cycle	811	response to karrikin(1.931619e-06,3.19,26);response to light stimulus(9.276580e-05,1.74,67);organic hydroxy compound biosynthetic process(1.305117e-04,2.76,22);response to radiation(2.291884e-04,1.69,67);circadian rhythm(2.664718e-04,2.98,18);cellular response to radiation(1.615153e-03,3.01,14)	64	GSE10646(whole plant) GSE11807(leaf) GSE12551(aerial) GSE13739(leaf) GSE13833(aerial) GSE14496(seedling) GSE14502(root,shoot) GSE1491(seedling) GSE17464(leaf) GSE17479(leaf) GSE18071(seedling) GSE18975(whole plant) GSE18978(leaf) GSE19264(leaf) GSE19273(whole plant) GSE19700(leaf) GSE21601(whole plant) GSE21684(seedling) GSE23331(leaf) GSE24348(leaf, root) GSE24517(seedling) GSE2473(flower) GSE26…
162	GSE19520	Transcriptome analysis of Arabidopsis thaliana G protein subunit mutants in response to abscisic acid (ABA)	1548	-	63	GSE10522(leaf) GSE10646(whole plant) GSE10670(leaf) GSE10749(culture) GSE11758(leaf) GSE13739(leaf) GSE14502(root,shoot) GSE16722(root, shoot) GSE17159(seedling, seed) GSE17464(leaf) GSE17479(leaf) GSE18071(seedling) GSE18975(whole plant) GSE18978(leaf) GSE19245(root, shoot) GSE19264(leaf) GSE19520(leaf) GSE21601(whole plant) GSE21684(seedling) GSE21920(leaf) GSE24348(leaf, root) GSE26983(leaf) G…
465	GSE5632	AtGenExpress: Developmental series (flowers and pollen)	851	response to cyclopentenone(8.618293e-05,4.84,11);epidermis development(2.756106e-04,8.16,6);epithelium development(2.756106e-04,8.16,6);cutin biosynthetic process(2.756106e-04,8.16,6);plant epidermis development(9.565134e-04,8.32,5);stomatal complex development(9.565134e-04,8.32,5)	63	GSE10646(whole plant) GSE10670(leaf) GSE10749(culture) GSE11558(root) GSE13739(leaf) GSE13833(aerial) GSE14106(shoot) GSE1491(seedling) GSE15876(root) GSE17159(seedling, seed) GSE17464(leaf) GSE17479(leaf) GSE18071(seedling) GSE18975(whole plant) GSE18978(leaf) GSE19264(leaf) GSE19271(aerial) GSE21601(whole plant) GSE2169(seedling) GSE21920(leaf) GSE23331(leaf) GSE25171(root) GSE26983(leaf) GSE27…
483	GSE56480	Developmental stage specificity of transcriptional, biochemical and CO2 efflux responses of leaf dark respiration to growth of Arabidopsis thaliana at elevated [CO2]	1404	regulation of cell cycle(8.357057e-05,2.15,33);histone phosphorylation(8.443011e-05,9.07,5);meiotic cell cycle process(8.733059e-04,2.64,16);chiasma assembly(2.260971e-03,4.23,7);response to cyclopentenone(2.830166e-03,2.94,11);cell cycle process(3.114327e-03,1.76,36)	63	GSE10522(leaf) GSE10646(whole plant) GSE11558(root) GSE14106(shoot) GSE14496(seedling) GSE1491(seedling) GSE15189(root) GSE15876(root) GSE16722(root, shoot) GSE17464(leaf) GSE18071(seedling) GSE18975(whole plant) GSE18978(leaf) GSE19245(root, shoot) GSE19271(aerial) GSE21601(whole plant) GSE21684(seedling) GSE22966(root) GSE24348(leaf, root) GSE2473(flower) GSE25171(root) GSE26983(leaf) GSE27985(…
557	GSE6151	The mechanisms involved in the interplay between dormancy and secondary growth in Arabidopsis	528	response to chitin(5.942359e-27,8.23,44);response to organonitrogen compound(2.895143e-25,7.33,45);response to nitrogen compound(8.319982e-19,4.99,47);response to oxygen-containing compound(7.772904e-06,1.70,89);response to wounding(1.125003e-04,2.96,21);response to oxidative stress(5.212193e-04,2.09,34)	63	GSE10522(leaf) GSE10646(whole plant) GSE13833(aerial) GSE1491(seedling) GSE15189(root) GSE15876(root) GSE17464(leaf) GSE17479(leaf) GSE18975(whole plant) GSE18978(leaf) GSE18985(whole plant) GSE19264(leaf) GSE2169(seedling) GSE21920(leaf) GSE23331(leaf) GSE2473(flower) GSE25171(root) GSE26983(leaf) GSE27985(leaf) GSE28600(culture) GSE29543(root, aerial) GSE30094(shoot apical, whole plant) GSE3009…
457	GSE5630	AtGenExpress: Developmental series (leaves)	463	-	62	GSE10646(whole plant) GSE10670(leaf) GSE10749(culture) GSE11558(root) GSE13739(leaf) GSE13833(aerial) GSE14106(shoot) GSE14502(root,shoot) GSE1491(seedling) GSE16722(root, shoot) GSE17159(seedling, seed) GSE17464(leaf) GSE17479(leaf) GSE18071(seedling) GSE18975(whole plant) GSE18978(leaf) GSE19264(leaf) GSE19271(aerial) GSE19700(leaf) GSE21601(whole plant) GSE2169(seedling) GSE21920(leaf) GSE2333…
404	GSE50019	Study of expression changes during RPS4-mediated resistance in Arabidopsis using a temperature-inducible system	344	establishment of plastid localization(1.030196e-05,17.09,6);chloroplast relocation(1.030196e-05,17.09,6);establishment of organelle localization(4.167283e-05,13.88,6);chloroplast organization(1.132566e-03,3.51,13);circadian rhythm(3.098757e-03,3.90,10);fluid transport(3.248216e-03,6.53,6)	61	GSE10646(whole plant) GSE11807(leaf) GSE13739(leaf) GSE13833(aerial) GSE14496(seedling) GSE14502(root,shoot) GSE1491(seedling) GSE16722(root, shoot) GSE17464(leaf) GSE17479(leaf) GSE18071(seedling) GSE18975(whole plant) GSE18978(leaf) GSE19264(leaf) GSE19273(whole plant) GSE19700(leaf) GSE21684(seedling) GSE21920(leaf) GSE23331(leaf) GSE24348(leaf, root) GSE2473(flower) GSE26679(leaf) GSE26983(le…
107	GSE17464	Arabidopsis mutants treated with flg22, Alternaria brassicicola, Methyl jasmonate and Pst DC3000 bacteria	653	cellular response to hypoxia(7.224861e-13,12.19,15);cellular response to oxygen levels(3.323733e-12,11.25,15);cellular response to decreased oxygen levels(3.323733e-12,11.25,15);response to hypoxia(6.532704e-08,5.89,16);response to decreased oxygen levels(1.555038e-07,5.57,16);response to oxygen levels(1.981222e-07,5.48,16)	60	GSE10646(whole plant) GSE11758(leaf) GSE11807(leaf) GSE13739(leaf) GSE1491(seedling) GSE15876(root) GSE16722(root, shoot) GSE17464(leaf) GSE17479(leaf) GSE18071(seedling) GSE18975(whole plant) GSE18978(leaf) GSE18985(whole plant) GSE19264(leaf) GSE2169(seedling) GSE21920(leaf) GSE22966(root) GSE23331(leaf) GSE24348(leaf, root) GSE25171(root) GSE27985(leaf) GSE29543(root, aerial) GSE30030(seedling…
332	GSE34667	Expression data from ozone-treated wild-type and G-protein null mutant Arabidopsis lines	887	-	60	GSE10646(whole plant) GSE11807(leaf) GSE12551(aerial) GSE13739(leaf) GSE13833(aerial) GSE14496(seedling) GSE14502(root,shoot) GSE1491(seedling) GSE16722(root, shoot) GSE17464(leaf) GSE17479(leaf) GSE18071(seedling) GSE18975(whole plant) GSE18978(leaf) GSE19264(leaf) GSE19273(whole plant) GSE19700(leaf) GSE21601(whole plant) GSE21684(seedling) GSE23331(leaf) GSE24348(leaf, root) GSE2473(flower) GS…
379	GSE43818	Expression data from WT, camta1/2, camta1/3, camta2/3, camta1/2/3 mutants	367	-	60	GSE10522(leaf) GSE10646(whole plant) GSE10670(leaf) GSE10749(culture) GSE13739(leaf) GSE13833(aerial) GSE14502(root,shoot) GSE16722(root, shoot) GSE17159(seedling, seed) GSE17464(leaf) GSE17479(leaf) GSE18071(seedling) GSE18975(whole plant) GSE18978(leaf) GSE19264(leaf) GSE19271(aerial) GSE19520(leaf) GSE19700(leaf) GSE21684(seedling) GSE21920(leaf) GSE23331(leaf) GSE24348(leaf, root) GSE29543(ro…
458	GSE5630	AtGenExpress: Developmental series (leaves)	733	microtubule-based process(2.103051e-06,3.24,25);microtubule-based movement(3.130408e-06,4.28,17);cellular component movement(6.346801e-05,3.43,17);cell cycle process(3.036686e-04,2.43,26);plant epidermis development(4.687674e-04,9.65,5);stomatal complex development(4.687674e-04,9.65,5)	60	GSE10522(leaf) GSE10646(whole plant) GSE11558(root) GSE13739(leaf) GSE13833(aerial) GSE14106(shoot) GSE14496(seedling) GSE1491(seedling) GSE15189(root) GSE15876(root) GSE17464(leaf) GSE18071(seedling) GSE18975(whole plant) GSE18978(leaf) GSE19271(aerial) GSE22966(root) GSE23331(leaf) GSE2473(flower) GSE25171(root) GSE26983(leaf) GSE27985(leaf) GSE28297(seedling) GSE28600(culture) GSE29543(root, a…
64	GSE13833	Transcriptome changes triggered by the synthetic defense elicitors DCA and INA in Arabidopsis thaliana	554	response to other organism(2.969494e-06,1.93,66);response to biotic stimulus(5.886504e-06,1.89,66);response to external biotic stimulus(5.886504e-06,1.89,66);defense response(1.156367e-05,1.79,71);defense response to other organism(1.537652e-05,2.09,46);innate immune response(8.599385e-05,2.67,24)	59	GSE10522(leaf) GSE10646(whole plant) GSE10670(leaf) GSE11758(leaf) GSE13739(leaf) GSE13833(aerial) GSE1491(seedling) GSE15876(root) GSE17464(leaf) GSE17479(leaf) GSE18071(seedling) GSE18975(whole plant) GSE18978(leaf) GSE19264(leaf) GSE19520(leaf) GSE19700(leaf) GSE21601(whole plant) GSE2169(seedling) GSE21920(leaf) GSE23331(leaf) GSE2473(flower) GSE25171(root) GSE26679(leaf) GSE26983(leaf) GSE27…
103	GSE15876	The SHR/SCR pathway directly activates genes involved in asymmetric cell division in the Arabidopsis root	2218	cellular response to hypoxia(8.588076e-07,3.83,16);cellular response to oxygen levels(3.970536e-06,3.53,16);cellular response to decreased oxygen levels(3.970536e-06,3.53,16);response to decreased oxygen levels(4.083331e-05,2.46,24);response to hypoxia(4.851866e-05,2.49,23);response to oxygen levels(5.761006e-05,2.42,24)	59	GSE10646(whole plant) GSE11758(leaf) GSE13833(aerial) GSE1491(seedling) GSE15876(root) GSE17464(leaf) GSE17479(leaf) GSE18071(seedling) GSE18975(whole plant) GSE18978(leaf) GSE18985(whole plant) GSE19264(leaf) GSE19520(leaf) GSE21601(whole plant) GSE2169(seedling) GSE21920(leaf) GSE22966(root) GSE25171(root) GSE26983(leaf) GSE27985(leaf) GSE29543(root, aerial) GSE30094(shoot apical, whole plant) …
179	GSE21601	Expression data from Arabidopsis thaliana	789	leucine catabolic process(3.976539e-04,12.91,4);negative regulation of cytokinin-activated signaling pathway(1.295355e-03,16.14,3);branched-chain amino acid catabolic process(2.174340e-03,9.22,4);cellular response to sucrose starvation(4.198464e-03,12.11,3);response to sucrose(1.085436e-02,2.78,10);response to disaccharide(1.385073e-02,2.69,10)	59	GSE10522(leaf) GSE11558(root) GSE11807(leaf) GSE12551(aerial) GSE13739(leaf) GSE13833(aerial) GSE14106(shoot) GSE14496(seedling) GSE1491(seedling) GSE15189(root) GSE17464(leaf) GSE17479(leaf) GSE18071(seedling) GSE19264(leaf) GSE19271(aerial) GSE19520(leaf) GSE19700(leaf) GSE21601(whole plant) GSE21684(seedling) GSE22966(root) GSE24517(seedling) GSE2473(flower) GSE25171(root) GSE26679(leaf) GSE26…
645	GSE9719	Dynamics of mRNA abundance and translation in response to short and prolonged hypoxia and reoxygenation	878	response to heat(3.218088e-13,3.74,43);response to high light intensity(8.959961e-10,5.34,21);response to hydrogen peroxide(1.220042e-08,4.92,20);response to decreased oxygen levels(2.981361e-08,4.92,19);response to oxygen levels(4.114175e-08,4.84,19);response to hypoxia(7.276482e-08,4.93,18)	59	GSE10646(whole plant) GSE11758(leaf) GSE13739(leaf) GSE13833(aerial) GSE1491(seedling) GSE15876(root) GSE17464(leaf) GSE17479(leaf) GSE18071(seedling) GSE18975(whole plant) GSE18978(leaf) GSE18985(whole plant) GSE19264(leaf) GSE19520(leaf) GSE21601(whole plant) GSE2169(seedling) GSE21920(leaf) GSE22966(root) GSE25171(root) GSE26679(leaf) GSE26983(leaf) GSE27985(leaf) GSE29543(root, aerial) GSE300…
222	GSE23331	Ascorbic acid-dependent regulation of growth involves abscisic acid signalling through ABI-4	395	response to other organism(8.352601e-14,2.82,69);response to biotic stimulus(1.978344e-13,2.77,69);response to external biotic stimulus(1.978344e-13,2.77,69);defense response to other organism(1.790938e-12,3.26,51);defense response(6.597830e-11,2.43,69);response to external stimulus(1.053221e-10,2.26,78)	58	GSE10522(leaf) GSE10646(whole plant) GSE10670(leaf) GSE11758(leaf) GSE13739(leaf) GSE13833(aerial) GSE1491(seedling) GSE15876(root) GSE17464(leaf) GSE17479(leaf) GSE18071(seedling) GSE18975(whole plant) GSE18978(leaf) GSE18985(whole plant) GSE19264(leaf) GSE21601(whole plant) GSE2169(seedling) GSE21920(leaf) GSE23331(leaf) GSE2473(flower) GSE25171(root) GSE26679(leaf) GSE26983(leaf) GSE27985(leaf…
480	GSE5638	Systemic signalling of irradiance and CO2 concentration in Arabidopsis (Treatment 3: Ambient CO2 and Low Light)	1112	response to chitin(6.274642e-21,4.62,52);response to organonitrogen compound(2.184231e-19,4.18,54);response to nitrogen compound(2.810673e-12,2.88,57);camalexin metabolic process(2.446430e-08,9.55,10);camalexin biosynthetic process(2.446430e-08,9.55,10);response to wounding(2.617224e-08,2.75,41)	58	GSE10522(leaf) GSE10646(whole plant) GSE10670(leaf) GSE11558(root) GSE11807(leaf) GSE13739(leaf) GSE13833(aerial) GSE14106(shoot) GSE1491(seedling) GSE15876(root) GSE18975(whole plant) GSE18978(leaf) GSE18985(whole plant) GSE19245(root, shoot) GSE19264(leaf) GSE19520(leaf) GSE21684(seedling) GSE21920(leaf) GSE22966(root) GSE24517(seedling) GSE25171(root) GSE26983(leaf) GSE27985(leaf) GSE30094(sho…
418	GSE51215	Transcriptome analysis in flavonoid overaccumulating and lacking Arabidopsis.	104	response to organonitrogen compound(9.688233e-09,10.76,13);response to chitin(2.151969e-08,11.39,12);response to nitrogen compound(1.245850e-07,7.55,14);response to wounding(3.635585e-07,8.59,12);response to oxygen-containing compound(4.077348e-06,2.81,29);response to acid(1.318141e-05,3.05,24)	56	GSE10670(leaf) GSE13833(aerial) GSE1491(seedling) GSE15189(root) GSE15876(root) GSE17464(leaf) GSE17479(leaf) GSE18975(whole plant) GSE18978(leaf) GSE18985(whole plant) GSE19271(aerial) GSE19520(leaf) GSE2169(seedling) GSE21920(leaf) GSE2473(flower) GSE25171(root) GSE26983(leaf) GSE29543(root, aerial) GSE30094(shoot apical, whole plant) GSE30095(root) GSE34047(leaf) GSE34130(root) GSE34667(leaf) …
459	GSE5630	AtGenExpress: Developmental series (leaves)	734	response to chitin(1.267925e-10,4.17,31);response to organonitrogen compound(9.675179e-10,3.75,32);defense response(2.217620e-06,1.73,91);response to nitrogen compound(2.985041e-06,2.60,34);defense response to other organism(1.108019e-05,1.96,57);response to salicylic acid(4.205570e-05,2.64,26)	56	GSE10522(leaf) GSE10646(whole plant) GSE10670(leaf) GSE13739(leaf) GSE13833(aerial) GSE1491(seedling) GSE15189(root) GSE15876(root) GSE17464(leaf) GSE17479(leaf) GSE18071(seedling) GSE18975(whole plant) GSE18978(leaf) GSE18985(whole plant) GSE19264(leaf) GSE19520(leaf) GSE21601(whole plant) GSE2169(seedling) GSE21920(leaf) GSE23331(leaf) GSE2473(flower) GSE25171(root) GSE26679(leaf) GSE26983(leaf…
493	GSE5686	AtGenExpress: Pathogen Series: Response to Erysiphe orontii infection	431	-	56	GSE10646(whole plant) GSE10670(leaf) GSE10749(culture) GSE13739(leaf) GSE13833(aerial) GSE14496(seedling) GSE14502(root,shoot) GSE16722(root, shoot) GSE17159(seedling, seed) GSE17464(leaf) GSE17479(leaf) GSE18071(seedling) GSE18975(whole plant) GSE18978(leaf) GSE19264(leaf) GSE19271(aerial) GSE19520(leaf) GSE19700(leaf) GSE21601(whole plant) GSE21920(leaf) GSE23331(leaf) GSE26679(leaf) GSE27985(l…
581	GSE6177	The effects of the sfr2, sfr3 and sfr6 mutations on lyotropic stress responses	753	-	56	GSE10522(leaf) GSE10670(leaf) GSE11807(leaf) GSE12551(aerial) GSE13739(leaf) GSE13833(aerial) GSE14106(shoot) GSE14496(seedling) GSE14502(root,shoot) GSE16722(root, shoot) GSE17159(seedling, seed) GSE17464(leaf) GSE17479(leaf) GSE18975(whole plant) GSE19520(leaf) GSE19700(leaf) GSE21601(whole plant) GSE21684(seedling) GSE21920(leaf) GSE27985(leaf) GSE28297(seedling) GSE28600(culture) GSE29543(roo…
65	GSE13833	Transcriptome changes triggered by the synthetic defense elicitors DCA and INA in Arabidopsis thaliana	651	-	55	GSE10646(whole plant) GSE10749(culture) GSE13739(leaf) GSE13833(aerial) GSE14496(seedling) GSE1491(seedling) GSE16722(root, shoot) GSE17464(leaf) GSE17479(leaf) GSE18071(seedling) GSE18975(whole plant) GSE18978(leaf) GSE19264(leaf) GSE19271(aerial) GSE19273(whole plant) GSE21601(whole plant) GSE21684(seedling) GSE23331(leaf) GSE24348(leaf, root) GSE24517(seedling) GSE2473(flower) GSE26679(leaf) G…
248	GSE26679	comparison of powdery mildew-induced gene expression between Col-0 and the edr1 mutant	1494	response to heat(5.916890e-10,2.60,51);response to high light intensity(2.549421e-05,2.99,20);response to hydrogen peroxide(1.547154e-04,2.75,19);response to karrikin(8.312218e-04,2.00,30);response to temperature stimulus(2.639068e-03,1.44,82);negative regulation of circadian rhythm(7.086598e-03,8.53,3)	55	GSE10522(leaf) GSE10646(whole plant) GSE11758(leaf) GSE13739(leaf) GSE13833(aerial) GSE14496(seedling) GSE1491(seedling) GSE16722(root, shoot) GSE17464(leaf) GSE17479(leaf) GSE18071(seedling) GSE18975(whole plant) GSE18978(leaf) GSE19264(leaf) GSE19271(aerial) GSE19273(whole plant) GSE19700(leaf) GSE21601(whole plant) GSE21684(seedling) GSE23331(leaf) GSE24348(leaf, root) GSE2473(flower) GSE26679…
284	GSE30030	Gene expression in pif3 mutant under dark and in wt under Red 1h and Red 18h	288	cellular response to hypoxia(7.868064e-16,25.80,14);cellular response to oxygen levels(2.790202e-15,23.81,14);cellular response to decreased oxygen levels(2.790202e-15,23.81,14);defense response(5.435912e-12,2.85,59);defense response to other organism(3.337405e-11,3.59,41);response to hypoxia(2.676918e-10,11.68,14)	55	GSE10522(leaf) GSE10646(whole plant) GSE11558(root) GSE11758(leaf) GSE11807(leaf) GSE13739(leaf) GSE13833(aerial) GSE1491(seedling) GSE15189(root) GSE15876(root) GSE17464(leaf) GSE17479(leaf) GSE18071(seedling) GSE18975(whole plant) GSE18978(leaf) GSE18985(whole plant) GSE19264(leaf) GSE2169(seedling) GSE21920(leaf) GSE22966(root) GSE23331(leaf) GSE25171(root) GSE26983(leaf) GSE27985(leaf) GSE300…
582	GSE6177	The effects of the sfr2, sfr3 and sfr6 mutations on lyotropic stress responses	582	response to organonitrogen compound(1.452887e-14,5.18,35);response to chitin(3.903268e-13,5.26,31);response to other organism(2.734092e-10,2.22,80);response to nitrogen compound(2.847791e-10,3.57,37);response to external biotic stimulus(4.968825e-10,2.18,80);response to biotic stimulus(7.878541e-10,2.18,80)	55	GSE10522(leaf) GSE10646(whole plant) GSE11807(leaf) GSE13739(leaf) GSE13833(aerial) GSE15189(root) GSE15876(root) GSE17464(leaf) GSE17479(leaf) GSE18071(seedling) GSE18975(whole plant) GSE18978(leaf) GSE18985(whole plant) GSE19264(leaf) GSE21601(whole plant) GSE2169(seedling) GSE21920(leaf) GSE23331(leaf) GSE24517(seedling) GSE2473(flower) GSE25171(root) GSE26983(leaf) GSE27985(leaf) GSE29543(roo…
112	GSE17479	Effect of auxin signaling on flg22 response	527	starch catabolic process(3.045276e-05,9.95,7);polysaccharide catabolic process(4.306745e-05,6.80,9);cellular polysaccharide catabolic process(6.814944e-05,8.90,7);glucan catabolic process(6.814944e-05,8.90,7);fluid transport(5.267045e-04,5.69,8);water transport(5.267045e-04,5.69,8)	54	GSE10646(whole plant) GSE10670(leaf) GSE10749(culture) GSE11807(leaf) GSE13739(leaf) GSE13833(aerial) GSE14106(shoot) GSE16722(root, shoot) GSE17159(seedling, seed) GSE17464(leaf) GSE17479(leaf) GSE18071(seedling) GSE18975(whole plant) GSE18978(leaf) GSE19271(aerial) GSE21601(whole plant) GSE21920(leaf) GSE23331(leaf) GSE24348(leaf, root) GSE2473(flower) GSE26679(leaf) GSE27985(leaf) GSE29543(roo…
275	GSE28600	Expression data of T87 Arabidopsis cultured cells in the presence of ABA, SA, JA, ABA+SA, or ABA+JA for 3hr or 24hr	877	-	54	GSE10522(leaf) GSE11558(root) GSE11758(leaf) GSE14106(shoot) GSE1491(seedling) GSE15876(root) GSE17464(leaf) GSE17479(leaf) GSE18071(seedling) GSE18978(leaf) GSE18985(whole plant) GSE19271(aerial) GSE21920(leaf) GSE22966(root) GSE2473(flower) GSE25171(root) GSE26983(leaf) GSE27985(leaf) GSE28297(seedling) GSE28600(culture) GSE29543(root, aerial) GSE30094(shoot apical, whole plant) GSE30095(root) …
336	GSE34897	Gene expression from Inducible TOC1 expression in Arabidopsis seedlings	1392	-	54	GSE10646(whole plant) GSE10749(culture) GSE11558(root) GSE14502(root,shoot) GSE1491(seedling) GSE16722(root, shoot) GSE17159(seedling, seed) GSE18975(whole plant) GSE19245(root, shoot) GSE19271(aerial) GSE19273(whole plant) GSE21601(whole plant) GSE2169(seedling) GSE24348(leaf, root) GSE25171(root) GSE26983(leaf) GSE28297(seedling) GSE29543(root, aerial) GSE30097(root) GSE30223(seed) GSE30702(see…
565	GSE6174	Gene expression and carbohydrate metabolism through the diurnal cycle	307	response to chitin(9.845542e-09,6.11,19);response to organonitrogen compound(7.860655e-08,5.33,19);response to nitrogen compound(2.737087e-06,3.84,21);regulation of response to stress(1.888050e-04,3.75,15);response to oxygen-containing compound(3.925283e-04,1.77,54);regulation of defense response(3.925283e-04,3.94,13)	54	GSE10522(leaf) GSE10646(whole plant) GSE10670(leaf) GSE11807(leaf) GSE13739(leaf) GSE13833(aerial) GSE1491(seedling) GSE15189(root) GSE15876(root) GSE17464(leaf) GSE17479(leaf) GSE18071(seedling) GSE18975(whole plant) GSE18978(leaf) GSE18985(whole plant) GSE19264(leaf) GSE2169(seedling) GSE21920(leaf) GSE23331(leaf) GSE2473(flower) GSE25171(root) GSE26983(leaf) GSE27985(leaf) GSE34047(leaf) GSE34…
262	GSE27985	Microarray analysis of Arabidopsis Col-0 and catalase 2 mutant define interactions between CO2, daylength and H2O2	544	systemic acquired resistance(7.437212e-05,6.39,9);response to salicylic acid(1.032260e-03,2.60,19);response to other organism(2.391377e-03,1.63,55);response to biotic stimulus(3.719419e-03,1.60,55);response to external biotic stimulus(3.719419e-03,1.60,55);salicylic acid biosynthetic process(8.574033e-03,11.71,3)	53	GSE10522(leaf) GSE10646(whole plant) GSE10670(leaf) GSE11758(leaf) GSE13739(leaf) GSE13833(aerial) GSE15876(root) GSE17464(leaf) GSE17479(leaf) GSE18071(seedling) GSE18975(whole plant) GSE18978(leaf) GSE19264(leaf) GSE19520(leaf) GSE19700(leaf) GSE21601(whole plant) GSE2169(seedling) GSE21920(leaf) GSE23331(leaf) GSE25171(root) GSE26679(leaf) GSE26983(leaf) GSE27985(leaf) GSE30030(seedling) GSE34…
462	GSE5631	AtGenExpress: Developmental series (roots)	1402	response to karrikin(1.012925e-10,3.05,43);photosynthesis(9.996580e-09,2.92,37);toxin catabolic process(1.559447e-04,3.09,16);secondary metabolite catabolic process(1.559447e-04,3.09,16);photosynthesis, light harvesting(3.670487e-04,3.52,12);flavonoid metabolic process(5.604860e-04,2.54,19)	53	GSE11852(seed) GSE14106(shoot) GSE14496(seedling) GSE14502(root,shoot) GSE1491(seedling) GSE15876(root) GSE16722(root, shoot) GSE18975(whole plant) GSE18985(whole plant) GSE19264(leaf) GSE19273(whole plant) GSE21601(whole plant) GSE21611(root) GSE21684(seedling) GSE22966(root) GSE2473(flower) GSE25171(root) GSE26679(leaf) GSE27985(leaf) GSE28297(seedling) GSE28600(culture) GSE29543(root, aerial) …
629	GSE7743	Genome-wide gene expression analysis reveals a critical role for CRY1 in the Response of Arabidopsis to High Irradiance	604	-	53	GSE10522(leaf) GSE10670(leaf) GSE10749(culture) GSE13739(leaf) GSE13833(aerial) GSE14496(seedling) GSE14502(root,shoot) GSE16722(root, shoot) GSE17159(seedling, seed) GSE17464(leaf) GSE17479(leaf) GSE18071(seedling) GSE18975(whole plant) GSE18978(leaf) GSE19264(leaf) GSE19271(aerial) GSE19273(whole plant) GSE19520(leaf) GSE19700(leaf) GSE21601(whole plant) GSE21684(seedling) GSE21920(leaf) GSE279…
99	GSE15189	Early Iron Deficiency Induced Changes in Arabidopsis Roots	198	response to jasmonic acid(4.209602e-10,6.99,20);response to oxygen-containing compound(3.474242e-09,2.60,51);response to organonitrogen compound(4.182072e-09,7.39,17);response to wounding(3.133063e-08,6.40,17);response to chitin(3.209545e-08,7.48,15);response to nitrogen compound(3.057143e-07,5.10,18)	52	GSE11758(leaf) GSE13833(aerial) GSE1491(seedling) GSE15189(root) GSE15876(root) GSE17464(leaf) GSE17479(leaf) GSE18975(whole plant) GSE18978(leaf) GSE18985(whole plant) GSE2169(seedling) GSE21920(leaf) GSE2473(flower) GSE25171(root) GSE26983(leaf) GSE27985(leaf) GSE29543(root, aerial) GSE30095(root) GSE30702(seedling) GSE34047(leaf) GSE34130(root) GSE34667(leaf) GSE34897(seedling) GSE35580(root) …
93	GSE1491	Identification of Inhibitors of Auxin Transcriptional Activation via Chemical Genetics in Arabidopsis	714	cell wall macromolecule catabolic process(7.898412e-04,4.76,8);selenate transport(1.109135e-02,17.84,2);cell wall macromolecule metabolic process(2.074740e-02,2.36,11);thalianol metabolic process(2.887000e-02,11.89,2);root hair elongation(2.888791e-02,3.24,6);plant-type cell wall organization(4.131163e-02,2.23,10)	51	GSE10749(culture) GSE11852(seed) GSE14496(seedling) GSE14502(root,shoot) GSE1491(seedling) GSE16722(root, shoot) GSE17159(seedling, seed) GSE18975(whole plant) GSE18985(whole plant) GSE19245(root, shoot) GSE21601(whole plant) GSE21611(root) GSE21684(seedling) GSE24348(leaf, root) GSE25171(root) GSE28297(seedling) GSE29543(root, aerial) GSE30094(shoot apical, whole plant) GSE30095(root) GSE30097(r…
484	GSE56480	Developmental stage specificity of transcriptional, biochemical and CO2 efflux responses of leaf dark respiration to growth of Arabidopsis thaliana at elevated [CO2]	1596	-	51	GSE10522(leaf) GSE10646(whole plant) GSE10670(leaf) GSE13739(leaf) GSE13833(aerial) GSE15876(root) GSE18071(seedling) GSE18975(whole plant) GSE18978(leaf) GSE19264(leaf) GSE19520(leaf) GSE21601(whole plant) GSE21684(seedling) GSE21920(leaf) GSE22966(root) GSE23331(leaf) GSE2473(flower) GSE26679(leaf) GSE26983(leaf) GSE27985(leaf) GSE28297(seedling) GSE30030(seedling) GSE30094(shoot apical, whole …
154	GSE19271	Identification of circadian transcripts that are co-regulated with [Ca2+]cyt	2567	-	50	GSE10646(whole plant) GSE10749(culture) GSE11558(root) GSE11758(leaf) GSE13833(aerial) GSE14106(shoot) GSE15876(root) GSE17159(seedling, seed) GSE17464(leaf) GSE17479(leaf) GSE18071(seedling) GSE18975(whole plant) GSE18978(leaf) GSE19264(leaf) GSE19271(aerial) GSE19273(whole plant) GSE19700(leaf) GSE21601(whole plant) GSE21920(leaf) GSE26983(leaf) GSE27985(leaf) GSE28297(seedling) GSE28600(cultur…
276	GSE28600	Expression data of T87 Arabidopsis cultured cells in the presence of ABA, SA, JA, ABA+SA, or ABA+JA for 3hr or 24hr	372	microtubule-based process(6.252302e-07,4.60,18);microtubule-based movement(7.260943e-07,6.45,13);cellular component movement(8.200264e-06,5.18,13);response to cyclopentenone(2.689228e-04,7.05,7);spindle assembly(5.202213e-04,25.68,3);regulation of cell cycle(1.092352e-03,3.20,13)	50	GSE10646(whole plant) GSE11558(root) GSE14106(shoot) GSE14496(seedling) GSE14502(root,shoot) GSE1491(seedling) GSE15189(root) GSE15876(root) GSE16722(root, shoot) GSE17159(seedling, seed) GSE18071(seedling) GSE18975(whole plant) GSE19271(aerial) GSE22966(root) GSE2473(flower) GSE25171(root) GSE26983(leaf) GSE28297(seedling) GSE28600(culture) GSE29543(root, aerial) GSE30030(seedling) GSE30094(shoo…
350	GSE35580	Cell type-specific auxin responses in the Arabidopsis thaliana root	1492	secondary metabolite biosynthetic process(5.166660e-05,2.15,36);photosynthetic electron transport in photosystem I(1.135577e-04,4.80,9);cell-cell junction assembly(1.153126e-04,8.54,5);phenylpropanoid biosynthetic process(1.258597e-04,2.39,26);suberin biosynthetic process(1.337587e-04,5.98,7);phenylpropanoid metabolic process(2.199378e-04,2.10,32)	50	GSE10749(culture) GSE14502(root,shoot) GSE1491(seedling) GSE15189(root) GSE15876(root) GSE16722(root, shoot) GSE17159(seedling, seed) GSE18975(whole plant) GSE18985(whole plant) GSE21601(whole plant) GSE21611(root) GSE21684(seedling) GSE2169(seedling) GSE24348(leaf, root) GSE25171(root) GSE28297(seedling) GSE30094(shoot apical, whole plant) GSE30095(root) GSE30097(root) GSE30702(seedling) GSE3115…
471	GSE5633	AtGenExpress: Developmental series (shoots and stems)	1967	regulation of secondary cell wall biogenesis(3.299331e-09,5.67,14);secondary cell wall biogenesis(2.326730e-07,3.49,21);secondary metabolic process(6.444339e-06,1.77,69);xylan metabolic process(1.000321e-05,4.01,13);hemicellulose metabolic process(5.682650e-05,2.98,17);cell wall macromolecule metabolic process(2.028894e-04,2.18,28)	50	GSE10522(leaf) GSE14106(shoot) GSE14496(seedling) GSE14502(root,shoot) GSE15189(root) GSE15876(root) GSE17159(seedling, seed) GSE18975(whole plant) GSE18985(whole plant) GSE19264(leaf) GSE19520(leaf) GSE21601(whole plant) GSE21611(root) GSE21684(seedling) GSE22966(root) GSE2473(flower) GSE27985(leaf) GSE28297(seedling) GSE29543(root, aerial) GSE30094(shoot apical, whole plant) GSE30095(root) GSE3…
135	GSE18985	Identification of early gibberellin (GA) responsive genes in Arabidopsis hypocotyls	161	response to organonitrogen compound(2.003082e-10,9.09,17);response to chitin(2.289213e-10,9.81,16);response to nitrogen compound(1.227169e-08,6.27,18);response to oxygen-containing compound(3.602532e-05,2.25,36);response to endogenous stimulus(6.012250e-04,2.06,32);response to organic substance(6.575971e-04,1.96,36)	49	GSE1491(seedling) GSE15189(root) GSE15876(root) GSE17464(leaf) GSE17479(leaf) GSE18975(whole plant) GSE18978(leaf) GSE18985(whole plant) GSE19271(aerial) GSE2169(seedling) GSE2473(flower) GSE25171(root) GSE26983(leaf) GSE27985(leaf) GSE29543(root, aerial) GSE30095(root) GSE34897(seedling) GSE35580(root) GSE39385(seedling) GSE40354(seedling) GSE41136(leaf) GSE42007(root) GSE46107(leaf) GSE50526(le…
460	GSE5630	AtGenExpress: Developmental series (leaves)	953	basic amino acid transport(1.142513e-04,11.14,5);arginine transport(2.565244e-04,13.37,4);response to water deprivation(3.826274e-04,1.92,41);response to water(7.018555e-04,1.87,41);amino acid import(2.393015e-03,8.91,4);L-amino acid import(2.393015e-03,13.37,3)	49	GSE10522(leaf) GSE10646(whole plant) GSE10670(leaf) GSE11558(root) GSE13739(leaf) GSE14106(shoot) GSE15876(root) GSE18071(seedling) GSE18975(whole plant) GSE18978(leaf) GSE19264(leaf) GSE19520(leaf) GSE19700(leaf) GSE21684(seedling) GSE2169(seedling) GSE21920(leaf) GSE22966(root) GSE23331(leaf) GSE24517(seedling) GSE2473(flower) GSE25171(root) GSE26679(leaf) GSE27985(leaf) GSE28600(culture) GSE30…
517	GSE5730	Transcriptional profiling of laser-capture micro-dissected embryonic tissues	162	translation(1.245965e-49,11.65,64);ribonucleoprotein complex biogenesis(1.410196e-33,20.41,34);ribosome biogenesis(6.262087e-30,19.50,31);cellular component biogenesis(5.308331e-25,11.57,34);cellular macromolecule biosynthetic process(2.652302e-20,3.53,67);macromolecule biosynthetic process(3.523307e-19,3.36,67)	49	GSE10522(leaf) GSE10646(whole plant) GSE11558(root) GSE11852(seed) GSE13739(leaf) GSE14106(shoot) GSE14496(seedling) GSE1491(seedling) GSE18071(seedling) GSE19264(leaf) GSE19700(leaf) GSE21601(whole plant) GSE21611(root) GSE21684(seedling) GSE22947(shoot) GSE2473(flower) GSE25171(root) GSE26983(leaf) GSE27985(leaf) GSE28297(seedling) GSE28600(culture) GSE30223(seed) GSE30702(seedling) GSE31587(se…
180	GSE21601	Expression data from Arabidopsis thaliana	946	response to karrikin(1.709111e-07,3.16,30);secondary metabolic process(3.761335e-06,2.29,43);response to heat(1.878646e-05,2.50,31);response to UV(9.924313e-05,2.86,21);flavonoid biosynthetic process(1.161587e-04,3.54,15);response to high light intensity(1.161587e-04,3.54,15)	48	GSE10522(leaf) GSE10646(whole plant) GSE11758(leaf) GSE12551(aerial) GSE13739(leaf) GSE13833(aerial) GSE14106(shoot) GSE14496(seedling) GSE17464(leaf) GSE18071(seedling) GSE18978(leaf) GSE19264(leaf) GSE19273(whole plant) GSE19700(leaf) GSE21601(whole plant) GSE21684(seedling) GSE23331(leaf) GSE24517(seedling) GSE2473(flower) GSE26679(leaf) GSE26983(leaf) GSE27985(leaf) GSE30030(seedling) GSE3022…
184	GSE21611	Oscillating gene expression determines competence for periodic branching in the Arabidopsis root	1566	phenylpropanoid biosynthetic process(2.917160e-05,2.45,28);phenylpropanoid metabolic process(3.737667e-05,2.19,35);cell-cell junction assembly(1.731801e-04,8.13,5);lignan metabolic process(1.944048e-04,4.58,9);lignan biosynthetic process(1.944048e-04,4.58,9);cell junction assembly(8.223136e-04,6.78,5)	48	GSE10749(culture) GSE11852(seed) GSE14502(root,shoot) GSE1491(seedling) GSE15876(root) GSE16722(root, shoot) GSE17159(seedling, seed) GSE18975(whole plant) GSE19245(root, shoot) GSE19520(leaf) GSE21601(whole plant) GSE21611(root) GSE21684(seedling) GSE24348(leaf, root) GSE28297(seedling) GSE30094(shoot apical, whole plant) GSE30095(root) GSE30097(root) GSE30223(seed) GSE30702(seedling) GSE31158(r…
10	GSE10646	BTH treated mkk1, mkk2 and mkk1/2 knockout mutant	711	-	47	GSE10646(whole plant) GSE10670(leaf) GSE10749(culture) GSE13739(leaf) GSE13833(aerial) GSE14496(seedling) GSE17159(seedling, seed) GSE17464(leaf) GSE17479(leaf) GSE18071(seedling) GSE18975(whole plant) GSE18978(leaf) GSE19271(aerial) GSE19520(leaf) GSE21601(whole plant) GSE21684(seedling) GSE21920(leaf) GSE24348(leaf, root) GSE2473(flower) GSE26679(leaf) GSE26983(leaf) GSE29543(root, aerial) GSE3…
219	GSE22966	A systemic view of coordinated root responses to NO3- heterogeneous environment in Arabidopsis	2122	cellular response to hypoxia(3.275300e-06,3.75,15);cellular response to oxygen levels(1.207471e-05,3.46,15);cellular response to decreased oxygen levels(1.207471e-05,3.46,15);response to decreased oxygen levels(1.143874e-02,1.93,18);induced systemic resistance(1.252539e-02,3.00,7);response to hypoxia(1.458258e-02,1.93,17)	47	GSE10522(leaf) GSE10646(whole plant) GSE13833(aerial) GSE14496(seedling) GSE1491(seedling) GSE15189(root) GSE15876(root) GSE18985(whole plant) GSE19271(aerial) GSE19273(whole plant) GSE19520(leaf) GSE21601(whole plant) GSE21684(seedling) GSE2169(seedling) GSE22966(root) GSE25171(root) GSE26983(leaf) GSE27985(leaf) GSE28297(seedling) GSE30097(root) GSE30702(seedling) GSE31837(culture) GSE34130(roo…
249	GSE26679	comparison of powdery mildew-induced gene expression between Col-0 and the edr1 mutant	1164	-	47	GSE11758(leaf) GSE13833(aerial) GSE14496(seedling) GSE1491(seedling) GSE17464(leaf) GSE17479(leaf) GSE18071(seedling) GSE19264(leaf) GSE19273(whole plant) GSE19520(leaf) GSE19700(leaf) GSE21601(whole plant) GSE21684(seedling) GSE22966(root) GSE23331(leaf) GSE24517(seedling) GSE2473(flower) GSE25171(root) GSE26679(leaf) GSE26983(leaf) GSE28297(seedling) GSE30030(seedling) GSE30097(root) GSE31837(c…
114	GSE18071	Chloroplast polynucleotide phosphorylase null mutant (pnp1-1) and phosphate starvation	997	flavonoid biosynthetic process(8.409101e-04,3.14,14);cellular response to radiation(3.497290e-03,2.63,15);cellular response to light stimulus(3.497290e-03,2.63,15);flavonoid metabolic process(5.032443e-03,2.63,14);cellular response to sulfur starvation(7.785704e-03,7.30,4);sulfate reduction(1.216396e-02,9.58,3)	46	GSE10646(whole plant) GSE10670(leaf) GSE10749(culture) GSE13739(leaf) GSE13833(aerial) GSE14496(seedling) GSE17159(seedling, seed) GSE17464(leaf) GSE17479(leaf) GSE18071(seedling) GSE18975(whole plant) GSE18978(leaf) GSE19264(leaf) GSE19271(aerial) GSE21601(whole plant) GSE21684(seedling) GSE21920(leaf) GSE23331(leaf) GSE2473(flower) GSE26679(leaf) GSE26983(leaf) GSE27985(leaf) GSE29543(root, aer…
150	GSE19264	Systemic responses to Pseudomonas syringae infection	329	toxin metabolic process(2.590467e-04,5.71,9);toxin catabolic process(1.551289e-03,5.77,7);secondary metabolite catabolic process(1.551289e-03,5.77,7);cell death in response to hydrogen peroxide(4.960022e-03,38.71,2);hydrogen peroxide-mediated programmed cell death(4.960022e-03,38.71,2);cellular response to hypoxia(1.854415e-02,6.45,4)	46	GSE10646(whole plant) GSE10670(leaf) GSE11758(leaf) GSE13739(leaf) GSE13833(aerial) GSE15876(root) GSE17464(leaf) GSE17479(leaf) GSE18071(seedling) GSE18975(whole plant) GSE18978(leaf) GSE18985(whole plant) GSE19264(leaf) GSE21601(whole plant) GSE2169(seedling) GSE21920(leaf) GSE23331(leaf) GSE25171(root) GSE26679(leaf) GSE27985(leaf) GSE29543(root, aerial) GSE30030(seedling) GSE30097(root) GSE34…
185	GSE21611	Oscillating gene expression determines competence for periodic branching in the Arabidopsis root	575	epidermal cell fate specification(4.608873e-04,14.77,4);response to cyclopentenone(4.665325e-03,4.56,7);shade avoidance(2.062218e-02,5.91,4);maintenance of DNA methylation(2.268510e-02,8.31,3);DNA methylation on cytosine within a CG sequence(2.914461e-02,14.77,2);cell fate specification(3.109825e-02,4.10,5)	46	GSE11558(root) GSE11758(leaf) GSE11852(seed) GSE15189(root) GSE15876(root) GSE16722(root, shoot) GSE18985(whole plant) GSE21611(root) GSE21684(seedling) GSE22966(root) GSE24348(leaf, root) GSE2473(flower) GSE25171(root) GSE26983(leaf) GSE27985(leaf) GSE28297(seedling) GSE28600(culture) GSE30097(root) GSE30223(seed) GSE31587(seedling) GSE34130(root) GSE34897(seedling) GSE35580(root) GSE39384(seedl…
263	GSE27985	Microarray analysis of Arabidopsis Col-0 and catalase 2 mutant define interactions between CO2, daylength and H2O2	621	response to heat(1.576778e-04,2.70,22);response to organonitrogen compound(2.228896e-04,2.77,20);response to chitin(3.384122e-04,2.86,18);toxin catabolic process(4.464021e-04,4.36,10);secondary metabolite catabolic process(4.464021e-04,4.36,10);response to hydrogen peroxide(6.768518e-04,3.82,11)	46	GSE10522(leaf) GSE10646(whole plant) GSE10670(leaf) GSE1491(seedling) GSE15876(root) GSE17464(leaf) GSE17479(leaf) GSE18975(whole plant) GSE18978(leaf) GSE18985(whole plant) GSE19264(leaf) GSE19271(aerial) GSE19520(leaf) GSE21601(whole plant) GSE2169(seedling) GSE21920(leaf) GSE2473(flower) GSE25171(root) GSE27985(leaf) GSE30223(seed) GSE34047(leaf) GSE34667(leaf) GSE39385(seedling) GSE40354(seed…
387	GSE46107	Expression data in response to WRKY40 and WRKY63 knock-out/overexpression (and in response to high light stress)	1228	response to heat(1.701870e-23,4.10,66);response to hydrogen peroxide(1.552612e-11,4.75,27);response to temperature stimulus(2.355751e-10,2.03,95);response to high light intensity(3.339970e-10,4.55,25);response to chitin(8.890284e-10,3.14,39);response to organonitrogen compound(1.489535e-09,2.94,42)	46	GSE10522(leaf) GSE11758(leaf) GSE13833(aerial) GSE14106(shoot) GSE14496(seedling) GSE1491(seedling) GSE15876(root) GSE17464(leaf) GSE18975(whole plant) GSE18978(leaf) GSE18985(whole plant) GSE19264(leaf) GSE19273(whole plant) GSE19520(leaf) GSE21601(whole plant) GSE21684(seedling) GSE21920(leaf) GSE26679(leaf) GSE27985(leaf) GSE28600(culture) GSE29543(root, aerial) GSE30030(seedling) GSE31587(see…
250	GSE26679	comparison of powdery mildew-induced gene expression between Col-0 and the edr1 mutant	147	response to biotic stimulus(1.497015e-06,3.13,29);response to other organism(1.497015e-06,3.19,29);response to external biotic stimulus(1.497015e-06,3.13,29);defense response to other organism(1.930570e-06,3.77,22);defense response(8.872835e-06,2.75,29);response to external stimulus(1.478060e-05,2.49,32)	45	GSE10522(leaf) GSE10646(whole plant) GSE10670(leaf) GSE11758(leaf) GSE13739(leaf) GSE13833(aerial) GSE17464(leaf) GSE17479(leaf) GSE18071(seedling) GSE18975(whole plant) GSE18978(leaf) GSE19264(leaf) GSE21601(whole plant) GSE21920(leaf) GSE23331(leaf) GSE25171(root) GSE26679(leaf) GSE26983(leaf) GSE27985(leaf) GSE34047(leaf) GSE34667(leaf) GSE39385(seedling) GSE40354(seedling) GSE41136(leaf) GSE4…
299	GSE30702	Expression data from Arabidopsis GR-REVOLUTA and KANADI1-GR transgenic seedlings	2076	-	45	GSE10749(culture) GSE14496(seedling) GSE14502(root,shoot) GSE1491(seedling) GSE15876(root) GSE16722(root, shoot) GSE17159(seedling, seed) GSE18975(whole plant) GSE18985(whole plant) GSE19245(root, shoot) GSE19271(aerial) GSE21601(whole plant) GSE21684(seedling) GSE24348(leaf, root) GSE30094(shoot apical, whole plant) GSE30095(root) GSE30097(root) GSE30702(seedling) GSE31158(root, shoot) GSE34897(…
17	GSE10749	Response of Arabidopsis cell culture to cyclopentenone oxylipins	1799	secondary metabolic process(6.774291e-10,2.13,76);secondary metabolite biosynthetic process(5.887230e-06,2.13,43);S-glycoside metabolic process(2.492040e-04,2.48,21);glycosinolate metabolic process(2.492040e-04,2.48,21);glucosinolate metabolic process(2.492040e-04,2.48,21);phenylpropanoid metabolic process(3.757913e-04,1.96,36)	44	GSE10646(whole plant) GSE10670(leaf) GSE10749(culture) GSE13739(leaf) GSE13833(aerial) GSE14502(root,shoot) GSE16722(root, shoot) GSE17159(seedling, seed) GSE17464(leaf) GSE17479(leaf) GSE18975(whole plant) GSE18978(leaf) GSE18985(whole plant) GSE19264(leaf) GSE19271(aerial) GSE19520(leaf) GSE21601(whole plant) GSE21920(leaf) GSE29543(root, aerial) GSE30095(root) GSE30097(root) GSE30223(seed) GSE…
151	GSE19264	Systemic responses to Pseudomonas syringae infection	1109	-	44	GSE10646(whole plant) GSE10749(culture) GSE13833(aerial) GSE14496(seedling) GSE1491(seedling) GSE17464(leaf) GSE17479(leaf) GSE18071(seedling) GSE18975(whole plant) GSE18978(leaf) GSE19264(leaf) GSE19271(aerial) GSE19273(whole plant) GSE19700(leaf) GSE21601(whole plant) GSE21684(seedling) GSE23331(leaf) GSE2473(flower) GSE26679(leaf) GSE26983(leaf) GSE27985(leaf) GSE29543(root, aerial) GSE30030(s…
181	GSE21601	Expression data from Arabidopsis thaliana	949	tricyclic triterpenoid metabolic process(2.074347e-04,13.42,4);cellular response to hypoxia(1.242910e-03,4.47,8);cellular response to reactive nitrogen species(1.604034e-03,4.29,8);thalianol metabolic process(2.042657e-03,13.42,3);cellular response to oxygen levels(2.067861e-03,4.13,8);cellular response to decreased oxygen levels(2.067861e-03,4.13,8)	44	GSE10749(culture) GSE14502(root,shoot) GSE15876(root) GSE16722(root, shoot) GSE17159(seedling, seed) GSE18975(whole plant) GSE19245(root, shoot) GSE19273(whole plant) GSE21601(whole plant) GSE24348(leaf, root) GSE25171(root) GSE29543(root, aerial) GSE30094(shoot apical, whole plant) GSE30095(root) GSE30097(root) GSE30223(seed) GSE30702(seedling) GSE31158(root, shoot) GSE31587(seedling) GSE34130(r…
195	GSE2169	rre1 and rre2 mutants	108	photosynthetic electron transport chain(7.702238e-09,24.68,9);photosynthesis(1.582906e-08,12.31,12);electron transport chain(2.522411e-08,13.51,11);generation of precursor metabolites and energy(3.794797e-06,6.16,13);photosynthesis, light reaction(6.124990e-06,32.76,5);photosynthetic electron transport in photosystem II(1.768649e-05,47.17,4)	44	GSE11852(seed) GSE13739(leaf) GSE14496(seedling) GSE14502(root,shoot) GSE1491(seedling) GSE15876(root) GSE16722(root, shoot) GSE18975(whole plant) GSE18978(leaf) GSE19273(whole plant) GSE19700(leaf) GSE21601(whole plant) GSE21611(root) GSE2169(seedling) GSE24348(leaf, root) GSE26983(leaf) GSE30095(root) GSE30702(seedling) GSE31158(root, shoot) GSE31587(seedling) GSE35057(seedling) GSE35580(root) …
294	GSE30097	Time-course expression analysis of the low pH (pH 4.6) response in Arabidopsis whole roots	1122	-	44	GSE10749(culture) GSE14502(root,shoot) GSE1491(seedling) GSE15876(root) GSE16722(root, shoot) GSE17159(seedling, seed) GSE18985(whole plant) GSE19245(root, shoot) GSE19271(aerial) GSE21601(whole plant) GSE21684(seedling) GSE2169(seedling) GSE22966(root) GSE24348(leaf, root) GSE25171(root) GSE30094(shoot apical, whole plant) GSE30095(root) GSE30097(root) GSE30223(seed) GSE30702(seedling) GSE31158(…
305	GSE31587	Expression data of Arabidopsis thaliana (Ler accession) phytochrome phyABCDE quintuple mutant and phyABDE quadruple mutant in response to red light, and their comparison to WT expression data	1312	-	44	GSE10646(whole plant) GSE10749(culture) GSE14502(root,shoot) GSE16722(root, shoot) GSE17159(seedling, seed) GSE17464(leaf) GSE17479(leaf) GSE18975(whole plant) GSE18978(leaf) GSE19273(whole plant) GSE19520(leaf) GSE21601(whole plant) GSE21684(seedling) GSE21920(leaf) GSE24348(leaf, root) GSE28297(seedling) GSE29543(root, aerial) GSE30030(seedling) GSE30094(shoot apical, whole plant) GSE31158(root…
449	GSE5615	AtGenExpress: Response to bacterial-(LPS, HrpZ, Flg22) and oomycete-(NPP1) derived elicitors	341	-	44	GSE10646(whole plant) GSE11758(leaf) GSE11807(leaf) GSE13739(leaf) GSE13833(aerial) GSE17464(leaf) GSE17479(leaf) GSE18071(seedling) GSE18975(whole plant) GSE18978(leaf) GSE18985(whole plant) GSE19264(leaf) GSE21920(leaf) GSE23331(leaf) GSE25171(root) GSE26679(leaf) GSE27985(leaf) GSE30030(seedling) GSE34047(leaf) GSE34667(leaf) GSE34897(seedling) GSE40354(seedling) GSE41136(leaf) GSE43818(aerial…
605	GSE7631	Cell-specific nitrogen responses in the Arabidopsis root	189	response to wounding(2.859189e-09,7.09,18);response to organonitrogen compound(2.859189e-09,7.74,17);response to chitin(2.859189e-09,8.36,16);response to oxygen-containing compound(6.222601e-09,2.61,49);response to nitrogen compound(3.473217e-08,5.64,19);response to oxidative stress(1.873158e-06,3.78,22)	44	GSE1491(seedling) GSE15189(root) GSE15876(root) GSE17479(leaf) GSE18975(whole plant) GSE18985(whole plant) GSE19520(leaf) GSE2169(seedling) GSE21920(leaf) GSE2473(flower) GSE25171(root) GSE26983(leaf) GSE27985(leaf) GSE29543(root, aerial) GSE30095(root) GSE34130(root) GSE35580(root) GSE39385(seedling) GSE40354(seedling) GSE41136(leaf) GSE42007(root) GSE46107(leaf) GSE49596(aerial) GSE50526(leaf) …
84	GSE14496	A combinatorial Interplay Among the ACC Synthase Isoforms Regulates Ethylene Biosynthesis in Arabidopsis thaliana	627	-	43	GSE10646(whole plant) GSE13833(aerial) GSE14496(seedling) GSE15189(root) GSE15876(root) GSE17479(leaf) GSE18071(seedling) GSE19271(aerial) GSE19273(whole plant) GSE19520(leaf) GSE19700(leaf) GSE21601(whole plant) GSE21684(seedling) GSE21920(leaf) GSE22966(root) GSE2473(flower) GSE25171(root) GSE26679(leaf) GSE26983(leaf) GSE27985(leaf) GSE28297(seedling) GSE29543(root, aerial) GSE30030(seedling) …
333	GSE34667	Expression data from ozone-treated wild-type and G-protein null mutant Arabidopsis lines	248	response to wounding(1.161196e-10,6.61,22);response to oxygen-containing compound(1.263711e-08,2.36,58);response to chitin(1.304824e-08,6.77,17);response to jasmonic acid(7.229638e-08,5.30,19);response to organonitrogen compound(9.369987e-08,5.90,17);response to acid(5.911678e-07,2.40,45)	43	GSE10522(leaf) GSE11807(leaf) GSE13739(leaf) GSE13833(aerial) GSE15189(root) GSE15876(root) GSE17464(leaf) GSE17479(leaf) GSE18071(seedling) GSE18975(whole plant) GSE18978(leaf) GSE18985(whole plant) GSE2169(seedling) GSE21920(leaf) GSE2473(flower) GSE25171(root) GSE26983(leaf) GSE29543(root, aerial) GSE34047(leaf) GSE34667(leaf) GSE39385(seedling) GSE40354(seedling) GSE41136(leaf) GSE42007(root)…
496	GSE5688	AtGenExpress: Response to sulfate limitation	501	photosynthesis(6.322440e-08,4.64,21);photosynthesis, light harvesting(2.442111e-05,7.38,9);negative regulation of circadian rhythm(5.849057e-04,25.42,3);negative regulation of cytokinin-activated signaling pathway(5.849057e-04,25.42,3);generation of precursor metabolites and energy(3.322017e-03,2.25,22);response to salicylic acid(9.147497e-03,2.38,16)	43	GSE11558(root) GSE13833(aerial) GSE14106(shoot) GSE14496(seedling) GSE15189(root) GSE17479(leaf) GSE19264(leaf) GSE19273(whole plant) GSE19520(leaf) GSE19700(leaf) GSE21601(whole plant) GSE21684(seedling) GSE2169(seedling) GSE22966(root) GSE2473(flower) GSE25171(root) GSE27985(leaf) GSE28297(seedling) GSE28600(culture) GSE29543(root, aerial) GSE30097(root) GSE30702(seedling) GSE31587(seedling) GS…
497	GSE5688	AtGenExpress: Response to sulfate limitation	445	response to chitin(2.363423e-09,5.10,23);response to organonitrogen compound(3.358995e-08,4.45,23);response to nitrogen compound(6.162372e-05,2.90,23);response to light intensity(6.473356e-05,3.98,15);response to oxidative stress(1.022343e-04,2.34,32);response to wounding(1.030514e-04,3.18,19)	43	GSE10522(leaf) GSE10646(whole plant) GSE15189(root) GSE15876(root) GSE17464(leaf) GSE18975(whole plant) GSE18985(whole plant) GSE19271(aerial) GSE21601(whole plant) GSE21920(leaf) GSE22966(root) GSE25171(root) GSE27985(leaf) GSE29543(root, aerial) GSE30094(shoot apical, whole plant) GSE30702(seedling) GSE34047(leaf) GSE34130(root) GSE39385(seedling) GSE40061(leaf, root) GSE40354(seedling) GSE4113…
575	GSE6176	Impact of Type III effectors on plant defense responses	617	response to chitin(1.986954e-12,4.96,31);response to organonitrogen compound(2.907764e-12,4.60,33);response to nitrogen compound(2.302696e-08,3.18,35);cellular response to hypoxia(1.307116e-06,8.60,10);cellular response to oxygen levels(2.908727e-06,7.94,10);cellular response to decreased oxygen levels(2.908727e-06,7.94,10)	43	GSE10522(leaf) GSE10646(whole plant) GSE11758(leaf) GSE11807(leaf) GSE13739(leaf) GSE1491(seedling) GSE15189(root) GSE15876(root) GSE17464(leaf) GSE17479(leaf) GSE18975(whole plant) GSE18978(leaf) GSE18985(whole plant) GSE2169(seedling) GSE21920(leaf) GSE25171(root) GSE26983(leaf) GSE29543(root, aerial) GSE30095(root) GSE34047(leaf) GSE34130(root) GSE34667(leaf) GSE34897(seedling) GSE35580(root) …
22	GSE11558	transcript profiling of the adaptive response to decreases in oxygen concentration in the roots of Arabidopsis plants	476	DNA replication initiation(3.649737e-04,11.15,5);DNA conformation change(8.809628e-04,6.04,7);regulation of cell cycle(1.480568e-03,2.89,15);microtubule-based process(3.002080e-03,2.80,14);DNA duplex unwinding(5.737539e-03,8.23,4);DNA geometric change(7.458585e-03,7.65,4)	42	GSE10646(whole plant) GSE11558(root) GSE14106(shoot) GSE14502(root,shoot) GSE1491(seedling) GSE15189(root) GSE15876(root) GSE16722(root, shoot) GSE18071(seedling) GSE19271(aerial) GSE22966(root) GSE2473(flower) GSE25171(root) GSE26983(leaf) GSE27985(leaf) GSE28297(seedling) GSE28600(culture) GSE29543(root, aerial) GSE30094(shoot apical, whole plant) GSE30097(root) GSE30223(seed) GSE34130(root) GS…
223	GSE23331	Ascorbic acid-dependent regulation of growth involves abscisic acid signalling through ABI-4	734	-	42	GSE10749(culture) GSE13739(leaf) GSE13833(aerial) GSE14496(seedling) GSE1491(seedling) GSE17159(seedling, seed) GSE17464(leaf) GSE18071(seedling) GSE18975(whole plant) GSE18978(leaf) GSE19264(leaf) GSE19271(aerial) GSE19273(whole plant) GSE19700(leaf) GSE21601(whole plant) GSE21684(seedling) GSE23331(leaf) GSE26679(leaf) GSE26983(leaf) GSE27985(leaf) GSE29543(root, aerial) GSE30030(seedling) GSE3…
388	GSE46107	Expression data in response to WRKY40 and WRKY63 knock-out/overexpression (and in response to high light stress)	131	response to other organism(3.553292e-04,2.71,22);response to biotic stimulus(4.155774e-04,2.66,22);response to external biotic stimulus(4.155774e-04,2.66,22);defense response to other organism(7.558118e-04,3.08,16);systemic acquired resistance(2.765801e-03,11.79,4);defense response(3.347795e-03,2.23,21)	42	GSE10522(leaf) GSE10646(whole plant) GSE10670(leaf) GSE11758(leaf) GSE13739(leaf) GSE13833(aerial) GSE17464(leaf) GSE17479(leaf) GSE18071(seedling) GSE18975(whole plant) GSE18978(leaf) GSE19264(leaf) GSE21601(whole plant) GSE2169(seedling) GSE21920(leaf) GSE23331(leaf) GSE26679(leaf) GSE26983(leaf) GSE27985(leaf) GSE34667(leaf) GSE39385(seedling) GSE40354(seedling) GSE41136(leaf) GSE43818(aerial)…
435	GSE55835	Global changes in gene expression during sub-zero acclimation of three Arabidopsis thaliana accessions	93	photosynthesis(6.531504e-05,9.53,8);photosynthesis, light harvesting(7.303695e-03,13.25,3);generation of precursor metabolites and energy(3.560879e-02,3.30,6);response to red light(3.568757e-02,6.74,3)	42	GSE10646(whole plant) GSE10670(leaf) GSE13739(leaf) GSE14502(root,shoot) GSE16722(root, shoot) GSE17464(leaf) GSE17479(leaf) GSE18071(seedling) GSE18975(whole plant) GSE18978(leaf) GSE21920(leaf) GSE23331(leaf) GSE24348(leaf, root) GSE29543(root, aerial) GSE30030(seedling) GSE30223(seed) GSE31158(root, shoot) GSE31587(seedling) GSE34130(root) GSE34667(leaf) GSE39268(root,shoot) GSE40076(shoot, ro…
595	GSE629	Auxin-mediated gene expression in WT, iaa17, axr3 and iaa5iaa6iaa19 mutants	457	-	42	GSE10749(culture) GSE14496(seedling) GSE14502(root,shoot) GSE1491(seedling) GSE16722(root, shoot) GSE17159(seedling, seed) GSE18975(whole plant) GSE18985(whole plant) GSE19245(root, shoot) GSE21684(seedling) GSE24348(leaf, root) GSE25171(root) GSE28297(seedling) GSE30094(shoot apical, whole plant) GSE30095(root) GSE30097(root) GSE30223(seed) GSE30702(seedling) GSE31158(root, shoot) GSE34130(root)…
132	GSE18978	Arabidopsis thaliana mutant leaves treated with Pseudomonas syringae ES4326	480	cellular response to hypoxia(1.071076e-08,12.16,11);cellular response to oxygen levels(2.505921e-08,11.23,11);cellular response to decreased oxygen levels(2.505921e-08,11.23,11);response to wounding(4.579162e-07,3.72,24);toxin metabolic process(5.214933e-06,5.66,13);response to other organism(5.238647e-06,1.99,59)	41	GSE10646(whole plant) GSE1491(seedling) GSE15876(root) GSE17464(leaf) GSE18071(seedling) GSE18978(leaf) GSE19264(leaf) GSE2169(seedling) GSE21920(leaf) GSE22966(root) GSE23331(leaf) GSE25171(root) GSE26983(leaf) GSE27985(leaf) GSE30097(root) GSE30702(seedling) GSE34667(leaf) GSE39385(seedling) GSE40354(seedling) GSE41136(leaf) GSE42007(root) GSE43818(aerial) GSE50526(leaf) GSE54049(root) GSE55835…
187	GSE21684	Arabidopsis seedlings collected during hypocotyl elongation and hypocotyl stasis	193	response to karrikin(8.202869e-06,6.19,12);flavonoid metabolic process(1.168197e-05,8.73,9);flavonoid biosynthetic process(2.700527e-05,9.26,8);response to abiotic stimulus(1.241677e-04,1.87,49);anthocyanin-containing compound metabolic process(3.592527e-04,13.20,5);response to UV(1.259779e-03,5.33,8)	41	GSE10646(whole plant) GSE13833(aerial) GSE14496(seedling) GSE1491(seedling) GSE18071(seedling) GSE18975(whole plant) GSE19264(leaf) GSE19271(aerial) GSE19273(whole plant) GSE19700(leaf) GSE21601(whole plant) GSE21684(seedling) GSE23331(leaf) GSE24348(leaf, root) GSE2473(flower) GSE26679(leaf) GSE26983(leaf) GSE28297(seedling) GSE29543(root, aerial) GSE30030(seedling) GSE34667(leaf) GSE34897(seedl…
226	GSE24517	Light- and plastid-regulated transcriptomes in Arabidopsis seedlings	96	photosynthesis(2.269813e-15,19.61,17);photosynthesis, light harvesting(4.762689e-11,38.52,9);generation of precursor metabolites and energy(8.236118e-05,5.86,11);photosynthesis, light harvesting in photosystem I(1.153803e-04,79.61,3);photosynthesis, light harvesting in photosystem II(1.230539e-02,44.23,2);chlorophyll biosynthetic process(1.428420e-02,14.22,3)	41	GSE10646(whole plant) GSE13739(leaf) GSE14502(root,shoot) GSE16722(root, shoot) GSE17464(leaf) GSE17479(leaf) GSE18975(whole plant) GSE18978(leaf) GSE19245(root, shoot) GSE19520(leaf) GSE21684(seedling) GSE2169(seedling) GSE21920(leaf) GSE24348(leaf, root) GSE24517(seedling) GSE29543(root, aerial) GSE30094(shoot apical, whole plant) GSE31158(root, shoot) GSE31587(seedling) GSE39268(root,shoot) GS…
407	GSE50526	Responses of Arabidopsis immune signaling mutants to Alternaria brassicicola infection	544	response to karrikin(3.836279e-04,3.11,17);vitamin E metabolic process(1.143102e-03,13.38,4);vitamin E biosynthetic process(1.143102e-03,13.38,4);flavonoid biosynthetic process(1.394043e-03,4.11,10);fat-soluble vitamin metabolic process(1.941215e-03,11.71,4);fat-soluble vitamin biosynthetic process(1.941215e-03,11.71,4)	41	GSE13739(leaf) GSE13833(aerial) GSE14106(shoot) GSE14496(seedling) GSE1491(seedling) GSE17464(leaf) GSE17479(leaf) GSE19264(leaf) GSE19273(whole plant) GSE19700(leaf) GSE21601(whole plant) GSE21684(seedling) GSE23331(leaf) GSE2473(flower) GSE26679(leaf) GSE26983(leaf) GSE28297(seedling) GSE28600(culture) GSE30030(seedling) GSE34667(leaf) GSE34897(seedling) GSE40061(leaf, root) GSE40354(seedling) …
408	GSE50526	Responses of Arabidopsis immune signaling mutants to Alternaria brassicicola infection	671	starch catabolic process(9.641900e-05,7.82,7);cellular polysaccharide catabolic process(2.069955e-04,6.99,7);glucan catabolic process(2.069955e-04,6.99,7);starch metabolic process(2.069955e-04,4.75,10);circadian rhythm(2.089119e-03,2.80,14);polysaccharide catabolic process(5.263932e-03,4.15,7)	41	GSE11758(leaf) GSE13739(leaf) GSE13833(aerial) GSE14496(seedling) GSE1491(seedling) GSE17464(leaf) GSE17479(leaf) GSE18071(seedling) GSE19264(leaf) GSE19271(aerial) GSE19273(whole plant) GSE19700(leaf) GSE21684(seedling) GSE21920(leaf) GSE22966(root) GSE23331(leaf) GSE2473(flower) GSE26679(leaf) GSE26983(leaf) GSE27985(leaf) GSE34047(leaf) GSE34667(leaf) GSE39268(root,shoot) GSE40354(seedling) GS…
576	GSE6176	Impact of Type III effectors on plant defense responses	249	-	41	GSE10646(whole plant) GSE10670(leaf) GSE11807(leaf) GSE13739(leaf) GSE14502(root,shoot) GSE16722(root, shoot) GSE17464(leaf) GSE17479(leaf) GSE18071(seedling) GSE18975(whole plant) GSE18978(leaf) GSE21920(leaf) GSE29543(root, aerial) GSE31158(root, shoot) GSE34047(leaf) GSE34667(leaf) GSE39268(root,shoot) GSE39385(seedling) GSE40076(shoot, root) GSE40354(seedling) GSE43818(aerial) GSE50019(leaf) …
630	GSE7743	Genome-wide gene expression analysis reveals a critical role for CRY1 in the Response of Arabidopsis to High Irradiance	1218	response to high light intensity(7.662535e-09,4.22,23);response to heat(3.283932e-08,2.63,42);response to hydrogen peroxide(4.330545e-07,3.72,21);response to light intensity(1.572345e-05,2.61,27);response to water deprivation(1.277401e-04,1.83,50);response to water(2.451294e-04,1.78,50)	41	GSE10522(leaf) GSE10670(leaf) GSE14496(seedling) GSE1491(seedling) GSE15876(root) GSE18978(leaf) GSE18985(whole plant) GSE19273(whole plant) GSE19520(leaf) GSE21601(whole plant) GSE21684(seedling) GSE2169(seedling) GSE21920(leaf) GSE22966(root) GSE2473(flower) GSE26679(leaf) GSE26983(leaf) GSE27985(leaf) GSE28600(culture) GSE30223(seed) GSE34897(seedling) GSE35580(root) GSE39384(seedling) GSE4113…
11	GSE10646	BTH treated mkk1, mkk2 and mkk1/2 knockout mutant	751	cellular response to hypoxia(3.619051e-04,5.65,8);cellular response to oxygen levels(6.472403e-04,5.22,8);cellular response to decreased oxygen levels(6.472403e-04,5.22,8);response to decreased oxygen levels(2.414881e-03,3.33,11);response to oxygen levels(2.809203e-03,3.27,11);response to hypoxia(5.693802e-03,3.20,10)	40	GSE10646(whole plant) GSE10670(leaf) GSE13739(leaf) GSE15876(root) GSE17464(leaf) GSE18071(seedling) GSE18978(leaf) GSE19271(aerial) GSE21920(leaf) GSE22966(root) GSE25171(root) GSE27985(leaf) GSE28600(culture) GSE34047(leaf) GSE34667(leaf) GSE39268(root,shoot) GSE40354(seedling) GSE41136(leaf) GSE43818(aerial) GSE50019(leaf) GSE50526(leaf) GSE55835(leaf) GSE5620(shoot, root) GSE5621(shoot, root)…
166	GSE19700	Time of day shapes the Arabidopsis drought transcriptomes	802	-	40	GSE13739(leaf) GSE13833(aerial) GSE14496(seedling) GSE1491(seedling) GSE17479(leaf) GSE18975(whole plant) GSE19264(leaf) GSE19273(whole plant) GSE19700(leaf) GSE21601(whole plant) GSE21684(seedling) GSE23331(leaf) GSE2473(flower) GSE26679(leaf) GSE26983(leaf) GSE27985(leaf) GSE28297(seedling) GSE29543(root, aerial) GSE31158(root, shoot) GSE31587(seedling) GSE40061(leaf, root) GSE40076(shoot, root…
241	GSE25171	Coexpression Networks of Phosphate Deficiency Genes	1017	cellular response to hypoxia(6.873916e-07,6.26,12);cellular response to oxygen levels(1.983055e-06,5.78,12);cellular response to decreased oxygen levels(1.983055e-06,5.78,12);response to decreased oxygen levels(3.317364e-05,3.58,16);response to oxygen levels(4.123911e-05,3.52,16);response to hypoxia(7.059760e-05,3.54,15)	40	GSE10646(whole plant) GSE13739(leaf) GSE15189(root) GSE15876(root) GSE17464(leaf) GSE17479(leaf) GSE18071(seedling) GSE18975(whole plant) GSE18978(leaf) GSE18985(whole plant) GSE19264(leaf) GSE2169(seedling) GSE21920(leaf) GSE22966(root) GSE25171(root) GSE27985(leaf) GSE29543(root, aerial) GSE30030(seedling) GSE30097(root) GSE34897(seedling) GSE39385(seedling) GSE40354(seedling) GSE41136(leaf) GS…
400	GSE49596	A New Mediator of Singlet Oxygen Responses in Chlamydomonas and Arabidopsis	1334	-	40	GSE10522(leaf) GSE12551(aerial) GSE13739(leaf) GSE13833(aerial) GSE14496(seedling) GSE17159(seedling, seed) GSE17464(leaf) GSE17479(leaf) GSE18071(seedling) GSE18975(whole plant) GSE19271(aerial) GSE19520(leaf) GSE19700(leaf) GSE21601(whole plant) GSE21684(seedling) GSE24517(seedling) GSE2473(flower) GSE25171(root) GSE26679(leaf) GSE27985(leaf) GSE28297(seedling) GSE28600(culture) GSE29543(root, …
419	GSE51215	Transcriptome analysis in flavonoid overaccumulating and lacking Arabidopsis.	2031	-	40	GSE10646(whole plant) GSE13739(leaf) GSE13833(aerial) GSE14496(seedling) GSE1491(seedling) GSE17464(leaf) GSE18071(seedling) GSE18975(whole plant) GSE18978(leaf) GSE19264(leaf) GSE19273(whole plant) GSE21601(whole plant) GSE21684(seedling) GSE23331(leaf) GSE24348(leaf, root) GSE2473(flower) GSE26679(leaf) GSE26983(leaf) GSE28297(seedling) GSE29543(root, aerial) GSE30030(seedling) GSE34667(leaf) G…
566	GSE6174	Gene expression and carbohydrate metabolism through the diurnal cycle	762	starch catabolic process(2.078011e-06,8.85,9);cellular polysaccharide catabolic process(6.828521e-06,7.92,9);glucan catabolic process(6.828521e-06,7.92,9);polysaccharide catabolic process(1.312840e-04,5.22,10);starch metabolic process(1.842143e-04,4.60,11);cold acclimation(1.067672e-03,4.56,9)	40	GSE11758(leaf) GSE11807(leaf) GSE13739(leaf) GSE13833(aerial) GSE1491(seedling) GSE17464(leaf) GSE18071(seedling) GSE19245(root, shoot) GSE19264(leaf) GSE19271(aerial) GSE19273(whole plant) GSE19700(leaf) GSE21684(seedling) GSE21920(leaf) GSE22966(root) GSE23331(leaf) GSE2473(flower) GSE25171(root) GSE26679(leaf) GSE26983(leaf) GSE27985(leaf) GSE34667(leaf) GSE39268(root,shoot) GSE40354(seedling)…
136	GSE18985	Identification of early gibberellin (GA) responsive genes in Arabidopsis hypocotyls	156	response to oxygen levels(1.257484e-10,17.19,12);response to decreased oxygen levels(1.257484e-10,17.50,12);cellular response to hypoxia(1.848018e-10,30.62,9);cellular response to oxygen levels(3.459951e-10,28.26,9);cellular response to decreased oxygen levels(3.459951e-10,28.26,9);response to hypoxia(7.812391e-10,16.95,11)	39	GSE10646(whole plant) GSE11758(leaf) GSE13739(leaf) GSE1491(seedling) GSE15876(root) GSE17464(leaf) GSE17479(leaf) GSE18071(seedling) GSE18975(whole plant) GSE18978(leaf) GSE18985(whole plant) GSE19264(leaf) GSE21601(whole plant) GSE21920(leaf) GSE22966(root) GSE25171(root) GSE27985(leaf) GSE29543(root, aerial) GSE30030(seedling) GSE30097(root) GSE34130(root) GSE34897(seedling) GSE39385(seedling)…
363	GSE39385	The AtGenExpress: hormone inhibitor or other chemical treatment of seedlings in Arabidopsis	229	-	39	GSE10749(culture) GSE11852(seed) GSE14496(seedling) GSE14502(root,shoot) GSE1491(seedling) GSE16722(root, shoot) GSE17159(seedling, seed) GSE18985(whole plant) GSE19245(root, shoot) GSE19271(aerial) GSE21611(root) GSE21684(seedling) GSE24348(leaf, root) GSE25171(root) GSE28297(seedling) GSE30094(shoot apical, whole plant) GSE30095(root) GSE30097(root) GSE30223(seed) GSE30702(seedling) GSE31158(ro…
466	GSE5632	AtGenExpress: Developmental series (flowers and pollen)	298	response to other organism(1.100868e-07,2.55,47);response to biotic stimulus(2.833601e-07,2.50,47);response to external biotic stimulus(2.833601e-07,2.50,47);defense response(1.158929e-06,2.29,49);response to external stimulus(2.819591e-06,2.11,55);defense response to fungus(3.085049e-06,4.03,20)	39	GSE10522(leaf) GSE10646(whole plant) GSE13739(leaf) GSE13833(aerial) GSE15876(root) GSE18071(seedling) GSE18975(whole plant) GSE18978(leaf) GSE19264(leaf) GSE19520(leaf) GSE21920(leaf) GSE22966(root) GSE23331(leaf) GSE25171(root) GSE26679(leaf) GSE26983(leaf) GSE27985(leaf) GSE30097(root) GSE34667(leaf) GSE39385(seedling) GSE40354(seedling) GSE41136(leaf) GSE43818(aerial) GSE50019(leaf) GSE50526(…
174	GSE20044	High resolution NO3 response of Arabidopsis Roots	1570	-	38	GSE11558(root) GSE11807(leaf) GSE11852(seed) GSE13739(leaf) GSE14106(shoot) GSE20044(root) GSE22966(root) GSE23331(leaf) GSE24517(seedling) GSE25171(root) GSE30702(seedling) GSE34047(leaf) GSE34130(root) GSE34667(leaf) GSE39384(seedling) GSE39385(seedling) GSE42007(root) GSE51480(aerial) GSE55835(leaf) GSE5617(seedling) GSE5627(shoot, root) GSE5637(leaf) GSE5638(leaf) GSE56658(seedling, culture) …
365	GSE40354	Expression analysis of Arabidopsis ein2 and bak1 mutants treated with the elicitors elf18 and Pep2.	732	response to high light intensity(4.935146e-06,4.58,15);response to heat(2.694537e-05,2.71,26);response to light intensity(2.282729e-03,2.58,16);response to hydrogen peroxide(2.459920e-03,3.24,11);regulation of chlorophyll biosynthetic process(3.973816e-03,6.21,5);regulation of tetrapyrrole biosynthetic process(5.272547e-03,5.80,5)	38	GSE13833(aerial) GSE14496(seedling) GSE14502(root,shoot) GSE1491(seedling) GSE16722(root, shoot) GSE17479(leaf) GSE18975(whole plant) GSE18978(leaf) GSE19264(leaf) GSE19273(whole plant) GSE19700(leaf) GSE21684(seedling) GSE2473(flower) GSE26679(leaf) GSE26983(leaf) GSE30030(seedling) GSE31587(seedling) GSE34667(leaf) GSE40076(shoot, root) GSE40354(seedling) GSE46107(leaf) GSE50019(leaf) GSE50526(…
423	GSE51480	PAB/WT polysome loading and transcript levels (Arabidopsis thaliana)	665	-	38	GSE10646(whole plant) GSE10670(leaf) GSE11758(leaf) GSE13833(aerial) GSE14496(seedling) GSE17464(leaf) GSE17479(leaf) GSE18975(whole plant) GSE18978(leaf) GSE19264(leaf) GSE19700(leaf) GSE21601(whole plant) GSE21920(leaf) GSE24517(seedling) GSE2473(flower) GSE27985(leaf) GSE28297(seedling) GSE34047(leaf) GSE34130(root) GSE34897(seedling) GSE38030(leaf) GSE39385(seedling) GSE40354(seedling) GSE411…
227	GSE24517	Light- and plastid-regulated transcriptomes in Arabidopsis seedlings	216	response to heat(3.410213e-09,6.71,19);response to karrikin(3.410213e-09,7.83,17);flavonoid metabolic process(5.763701e-07,9.54,11);flavonoid biosynthetic process(1.069606e-06,10.35,10);response to UV(2.620994e-06,7.15,12);response to abiotic stimulus(1.277596e-05,1.95,57)	37	GSE10646(whole plant) GSE10749(culture) GSE13833(aerial) GSE14496(seedling) GSE17479(leaf) GSE18071(seedling) GSE19264(leaf) GSE21601(whole plant) GSE21684(seedling) GSE21920(leaf) GSE24348(leaf, root) GSE24517(seedling) GSE26679(leaf) GSE28297(seedling) GSE30030(seedling) GSE39268(root,shoot) GSE39385(seedling) GSE40061(leaf, root) GSE40354(seedling) GSE41136(leaf) GSE46107(leaf) GSE49596(aerial…
321	GSE34130	Ecotype specific nitrogen responses in the Arabidopsis root	247	-	37	GSE14496(seedling) GSE14502(root,shoot) GSE1491(seedling) GSE15876(root) GSE16722(root, shoot) GSE17159(seedling, seed) GSE18985(whole plant) GSE19245(root, shoot) GSE21601(whole plant) GSE21684(seedling) GSE22966(root) GSE24348(leaf, root) GSE25171(root) GSE30094(shoot apical, whole plant) GSE30095(root) GSE30097(root) GSE30702(seedling) GSE31158(root, shoot) GSE34130(root) GSE34897(seedling) GS…
481	GSE5638	Systemic signalling of irradiance and CO2 concentration in Arabidopsis (Treatment 3: Ambient CO2 and Low Light)	345	starch catabolic process(7.183600e-04,10.86,5);cellular polysaccharide catabolic process(1.110188e-03,9.72,5);glucan catabolic process(1.110188e-03,9.72,5);starch metabolic process(5.689739e-03,5.54,6);circadian rhythm(8.824026e-03,3.50,9);polysaccharide catabolic process(1.220503e-02,5.77,5)	37	GSE11807(leaf) GSE11852(seed) GSE13739(leaf) GSE13833(aerial) GSE14496(seedling) GSE1491(seedling) GSE15189(root) GSE19264(leaf) GSE19273(whole plant) GSE19700(leaf) GSE21601(whole plant) GSE21684(seedling) GSE22947(shoot) GSE22966(root) GSE23331(leaf) GSE24517(seedling) GSE2473(flower) GSE25171(root) GSE26679(leaf) GSE26983(leaf) GSE28297(seedling) GSE30097(root) GSE34667(leaf) GSE35057(seedling…
1	GSE10522	Expression data of Arabidopsis thaliana rosettes during chilling	137	response to wounding(4.808830e-10,9.24,17);response to chitin(6.648966e-07,8.65,12);response to organonitrogen compound(2.425297e-06,7.54,12);response to other organism(7.231913e-05,2.83,24);response to biotic stimulus(8.178836e-05,2.78,24);response to external biotic stimulus(8.178836e-05,2.78,24)	35	GSE10522(leaf) GSE13739(leaf) GSE13833(aerial) GSE15189(root) GSE15876(root) GSE17479(leaf) GSE18975(whole plant) GSE18978(leaf) GSE21920(leaf) GSE25171(root) GSE26983(leaf) GSE27985(leaf) GSE34047(leaf) GSE34667(leaf) GSE39385(seedling) GSE40354(seedling) GSE41136(leaf) GSE42007(root) GSE50526(leaf) GSE54049(root) GSE55835(leaf) GSE5615(leaf) GSE5623(shoot, root) GSE5629(seedling) GSE5630(leaf) …
52	GSE12551	Inducible expression of trichome regulators, GL1 and GL3	181	thalianol metabolic process(2.822962e-05,70.37,3);tricyclic triterpenoid metabolic process(1.009532e-04,52.78,3);triterpenoid metabolic process(4.577126e-03,15.08,3);response to oxidative stress(4.364553e-02,2.15,12)	35	GSE10749(culture) GSE12551(aerial) GSE14496(seedling) GSE14502(root,shoot) GSE1491(seedling) GSE16722(root, shoot) GSE17159(seedling, seed) GSE18975(whole plant) GSE19245(root, shoot) GSE21601(whole plant) GSE24348(leaf, root) GSE29543(root, aerial) GSE30094(shoot apical, whole plant) GSE30702(seedling) GSE31158(root, shoot) GSE34897(seedling) GSE35057(seedling) GSE39268(root,shoot) GSE39385(seed…
343	GSE35057	Phytochrome Interacting Factor 4 and 5 regulate different set of genes in high and low red/far-red light	1489	-	35	GSE10749(culture) GSE14496(seedling) GSE14502(root,shoot) GSE1491(seedling) GSE15876(root) GSE16722(root, shoot) GSE18975(whole plant) GSE19245(root, shoot) GSE21601(whole plant) GSE24348(leaf, root) GSE29543(root, aerial) GSE30094(shoot apical, whole plant) GSE30702(seedling) GSE31158(root, shoot) GSE34130(root) GSE34897(seedling) GSE35057(seedling) GSE35580(root) GSE39268(root,shoot) GSE40061(l…
436	GSE55835	Global changes in gene expression during sub-zero acclimation of three Arabidopsis thaliana accessions	288	response to chitin(1.228155e-08,6.17,18);response to organonitrogen compound(1.652264e-08,5.68,19);response to jasmonic acid(1.823309e-08,5.05,21);response to wounding(2.860957e-08,5.17,20);response to nitrogen compound(1.400039e-07,4.29,22);response to oxygen-containing compound(1.017888e-04,1.86,53)	35	GSE10522(leaf) GSE13833(aerial) GSE15189(root) GSE15876(root) GSE18975(whole plant) GSE18985(whole plant) GSE2169(seedling) GSE21920(leaf) GSE2473(flower) GSE25171(root) GSE26983(leaf) GSE29543(root, aerial) GSE34047(leaf) GSE34667(leaf) GSE35580(root) GSE39385(seedling) GSE40061(leaf, root) GSE41136(leaf) GSE42007(root) GSE46107(leaf) GSE50526(leaf) GSE51215(aerial) GSE54049(root) GSE55835(leaf)…
450	GSE5615	AtGenExpress: Response to bacterial-(LPS, HrpZ, Flg22) and oomycete-(NPP1) derived elicitors	936	response to wounding(3.380068e-08,2.94,37);response to jasmonic acid(5.324118e-06,2.51,34);response to chitin(3.092143e-03,2.22,21);jasmonic acid metabolic process(3.203729e-03,4.03,8);response to organonitrogen compound(3.852521e-03,2.11,23);jasmonic acid biosynthetic process(5.612010e-03,4.14,7)	35	GSE10522(leaf) GSE13833(aerial) GSE14496(seedling) GSE1491(seedling) GSE15189(root) GSE15876(root) GSE18975(whole plant) GSE18985(whole plant) GSE26983(leaf) GSE34047(leaf) GSE34667(leaf) GSE34897(seedling) GSE35057(seedling) GSE35580(root) GSE39384(seedling) GSE39385(seedling) GSE40061(leaf, root) GSE41136(leaf) GSE42007(root) GSE46107(leaf) GSE51215(aerial) GSE54049(root) GSE55835(leaf) GSE5615…
482	GSE5638	Systemic signalling of irradiance and CO2 concentration in Arabidopsis (Treatment 3: Ambient CO2 and Low Light)	436	response to heat(2.132055e-09,4.55,26);response to light stimulus(1.232079e-07,2.41,50);response to karrikin(2.233244e-07,4.56,20);response to radiation(3.555753e-07,2.34,50);response to temperature stimulus(4.759674e-07,2.53,42);response to abiotic stimulus(2.375725e-06,1.67,99)	35	GSE10646(whole plant) GSE11807(leaf) GSE12551(aerial) GSE13739(leaf) GSE13833(aerial) GSE14496(seedling) GSE1491(seedling) GSE18071(seedling) GSE19264(leaf) GSE19273(whole plant) GSE19700(leaf) GSE21601(whole plant) GSE21684(seedling) GSE23331(leaf) GSE24517(seedling) GSE2473(flower) GSE26679(leaf) GSE26983(leaf) GSE30030(seedling) GSE34667(leaf) GSE40061(leaf, root) GSE40354(seedling) GSE46107(l…
2	GSE10522	Expression data of Arabidopsis thaliana rosettes during chilling	311	response to bacterium(1.955721e-05,2.93,25);response to other organism(2.320261e-05,2.18,42);defense response to other organism(2.747083e-05,2.51,31);response to biotic stimulus(3.064274e-05,2.14,42);response to external biotic stimulus(3.064274e-05,2.14,42);response to fungus(1.807588e-04,2.93,20)	34	GSE10522(leaf) GSE10646(whole plant) GSE10670(leaf) GSE13739(leaf) GSE13833(aerial) GSE18071(seedling) GSE18975(whole plant) GSE18978(leaf) GSE19264(leaf) GSE19700(leaf) GSE26983(leaf) GSE27985(leaf) GSE34667(leaf) GSE39385(seedling) GSE40354(seedling) GSE41136(leaf) GSE43818(aerial) GSE50019(leaf) GSE50526(leaf) GSE50966(leaf) GSE5629(seedling) GSE5630(leaf) GSE5632(flower) GSE5636(leaf) GSE5637…
255	GSE26983	Comparison of salt stress resistance genes in transgenic Arabidopsis thaliana indicates that extent of transcriptomic change may not predict secondary phenotypic or fitness effects	373	-	34	GSE10646(whole plant) GSE13739(leaf) GSE13833(aerial) GSE14496(seedling) GSE1491(seedling) GSE17464(leaf) GSE17479(leaf) GSE18071(seedling) GSE18978(leaf) GSE19264(leaf) GSE19273(whole plant) GSE19700(leaf) GSE21601(whole plant) GSE21684(seedling) GSE23331(leaf) GSE2473(flower) GSE26679(leaf) GSE26983(leaf) GSE30030(seedling) GSE34667(leaf) GSE40061(leaf, root) GSE40354(seedling) GSE46107(leaf) G…
337	GSE34897	Gene expression from Inducible TOC1 expression in Arabidopsis seedlings	429	defense response to fungus(2.589814e-04,2.80,20);defense response(1.288277e-03,1.69,52);response to fungus(1.817054e-03,2.33,22);defense response to other organism(2.194310e-03,1.94,33);cell wall macromolecule catabolic process(2.555262e-03,5.94,6);cellular response to hypoxia(5.997345e-03,6.19,5)	34	GSE10646(whole plant) GSE11758(leaf) GSE13739(leaf) GSE13833(aerial) GSE14496(seedling) GSE1491(seedling) GSE15876(root) GSE17464(leaf) GSE17479(leaf) GSE18071(seedling) GSE18975(whole plant) GSE18985(whole plant) GSE19264(leaf) GSE19520(leaf) GSE2169(seedling) GSE21920(leaf) GSE25171(root) GSE26983(leaf) GSE27985(leaf) GSE30030(seedling) GSE34047(leaf) GSE34897(seedling) GSE39385(seedling) GSE40…
409	GSE50526	Responses of Arabidopsis immune signaling mutants to Alternaria brassicicola infection	67	response to biotic stimulus(3.177416e-04,3.55,15);response to other organism(3.177416e-04,3.62,15);defense response(3.177416e-04,3.33,16);response to external biotic stimulus(3.177416e-04,3.55,15);regulation of defense response(3.177416e-04,9.71,7);regulation of response to stress(3.432205e-04,8.02,7)	34	GSE10522(leaf) GSE10646(whole plant) GSE10670(leaf) GSE13739(leaf) GSE13833(aerial) GSE18975(whole plant) GSE18978(leaf) GSE19264(leaf) GSE21601(whole plant) GSE23331(leaf) GSE26679(leaf) GSE26983(leaf) GSE27985(leaf) GSE34047(leaf) GSE34667(leaf) GSE39384(seedling) GSE40354(seedling) GSE43818(aerial) GSE50019(leaf) GSE50526(leaf) GSE50966(leaf) GSE55835(leaf) GSE5629(seedling) GSE5630(leaf) GSE5…
94	GSE1491	Identification of Inhibitors of Auxin Transcriptional Activation via Chemical Genetics in Arabidopsis	376	polysaccharide catabolic process(3.338043e-06,9.53,9);starch metabolic process(2.187454e-05,7.62,9);starch catabolic process(6.570107e-05,11.96,6);cellular polysaccharide catabolic process(1.178739e-04,10.70,6);glucan catabolic process(1.178739e-04,10.70,6);cellular carbohydrate catabolic process(4.054140e-03,4.74,7)	33	GSE11758(leaf) GSE13739(leaf) GSE13833(aerial) GSE14496(seedling) GSE1491(seedling) GSE15189(root) GSE18071(seedling) GSE19264(leaf) GSE19271(aerial) GSE19273(whole plant) GSE19700(leaf) GSE21684(seedling) GSE22966(root) GSE23331(leaf) GSE2473(flower) GSE25171(root) GSE26679(leaf) GSE26983(leaf) GSE30097(root) GSE34667(leaf) GSE40354(seedling) GSE46107(leaf) GSE50019(leaf) GSE50526(leaf) GSE50966…
391	GSE46205	A spatiotemporal understanding of growth regulation during the salt-stress response (Affymetrix)	2475	phenylpropanoid metabolic process(1.378038e-08,2.18,55);phenylpropanoid biosynthetic process(2.935589e-07,2.27,41);regulation of secondary cell wall biogenesis(9.449593e-07,4.18,13);suberin biosynthetic process(1.515311e-05,4.63,9);secondary metabolite biosynthetic process(4.337257e-04,1.69,47);phenylpropanoid catabolic process(4.434517e-04,3.14,11)	33	GSE10749(culture) GSE14502(root,shoot) GSE1491(seedling) GSE15189(root) GSE15876(root) GSE16722(root, shoot) GSE17159(seedling, seed) GSE19520(leaf) GSE21601(whole plant) GSE21611(root) GSE21684(seedling) GSE24348(leaf, root) GSE28297(seedling) GSE30095(root) GSE30223(seed) GSE30702(seedling) GSE31158(root, shoot) GSE34897(seedling) GSE35580(root) GSE39268(root,shoot) GSE40061(leaf, root) GSE4007…
472	GSE5633	AtGenExpress: Developmental series (shoots and stems)	1033	phyllome development(3.451991e-05,2.35,33);negative regulation of cell differentiation(1.174793e-04,3.49,15);cell fate specification(2.337799e-04,4.57,10);cotyledon development(4.186346e-04,4.25,10);pattern specification process(4.648191e-04,2.18,29);leaf development(4.648213e-04,2.34,25)	33	GSE10646(whole plant) GSE11558(root) GSE1491(seedling) GSE15189(root) GSE18071(seedling) GSE18975(whole plant) GSE19271(aerial) GSE2473(flower) GSE25171(root) GSE26983(leaf) GSE27985(leaf) GSE28297(seedling) GSE28600(culture) GSE30094(shoot apical, whole plant) GSE30223(seed) GSE34897(seedling) GSE35580(root) GSE40354(seedling) GSE41136(leaf) GSE46107(leaf) GSE50019(leaf) GSE53071(seedling) GSE56…
606	GSE7631	Cell-specific nitrogen responses in the Arabidopsis root	447	suberin biosynthetic process(4.607783e-06,17.10,6);phenylpropanoid biosynthetic process(1.768457e-04,3.98,13);phenylpropanoid metabolic process(3.796797e-04,3.29,15);secondary metabolic process(2.207284e-03,2.37,21);secondary metabolite biosynthetic process(3.114041e-03,2.79,14);cell wall macromolecule catabolic process(3.174544e-03,5.70,6)	33	GSE14106(shoot) GSE14496(seedling) GSE14502(root,shoot) GSE1491(seedling) GSE15189(root) GSE16722(root, shoot) GSE19245(root, shoot) GSE21601(whole plant) GSE24348(leaf, root) GSE25171(root) GSE29543(root, aerial) GSE30702(seedling) GSE31158(root, shoot) GSE34130(root) GSE35057(seedling) GSE35580(root) GSE39268(root,shoot) GSE39384(seedling) GSE40076(shoot, root) GSE42007(root) GSE53071(seedling)…
3	GSE10522	Expression data of Arabidopsis thaliana rosettes during chilling	344	-	32	GSE10522(leaf) GSE13739(leaf) GSE13833(aerial) GSE14496(seedling) GSE14502(root,shoot) GSE17159(seedling, seed) GSE17464(leaf) GSE17479(leaf) GSE18975(whole plant) GSE19700(leaf) GSE21601(whole plant) GSE21920(leaf) GSE27985(leaf) GSE29543(root, aerial) GSE30702(seedling) GSE31587(seedling) GSE34047(leaf) GSE39384(seedling) GSE39385(seedling) GSE43818(aerial) GSE46107(leaf) GSE49596(aerial) GSE50…
152	GSE19264	Systemic responses to Pseudomonas syringae infection	1505	-	32	GSE13739(leaf) GSE13833(aerial) GSE1491(seedling) GSE17464(leaf) GSE18071(seedling) GSE19264(leaf) GSE19271(aerial) GSE19273(whole plant) GSE19700(leaf) GSE21920(leaf) GSE22966(root) GSE23331(leaf) GSE2473(flower) GSE26679(leaf) GSE26983(leaf) GSE27985(leaf) GSE28297(seedling) GSE34667(leaf) GSE40354(seedling) GSE46107(leaf) GSE50019(leaf) GSE50526(leaf) GSE50966(leaf) GSE5615(leaf) GSE5632(flowe…
233	GSE2473	Small RNA biogenesis mutants	460	-	32	GSE13739(leaf) GSE13833(aerial) GSE14496(seedling) GSE1491(seedling) GSE17479(leaf) GSE19264(leaf) GSE19273(whole plant) GSE19700(leaf) GSE21601(whole plant) GSE21684(seedling) GSE2473(flower) GSE26679(leaf) GSE26983(leaf) GSE30030(seedling) GSE34667(leaf) GSE40061(leaf, root) GSE40354(seedling) GSE46107(leaf) GSE49596(aerial) GSE50019(leaf) GSE50526(leaf) GSE50966(leaf) GSE51215(aerial) GSE5632(…
389	GSE46107	Expression data in response to WRKY40 and WRKY63 knock-out/overexpression (and in response to high light stress)	1441	sexual reproduction(5.156494e-05,4.42,11);multi-organism reproductive process(8.639090e-05,4.23,11);lipid storage(3.927328e-03,3.54,8);fruit dehiscence(1.069938e-02,4.42,5);spindle assembly(1.810803e-02,6.63,3);negative regulation of binding(3.773333e-02,8.84,2)	32	GSE10522(leaf) GSE10670(leaf) GSE11758(leaf) GSE14496(seedling) GSE1491(seedling) GSE17159(seedling, seed) GSE17464(leaf) GSE17479(leaf) GSE18978(leaf) GSE19264(leaf) GSE19271(aerial) GSE19273(whole plant) GSE19520(leaf) GSE19700(leaf) GSE21684(seedling) GSE21920(leaf) GSE26679(leaf) GSE34667(leaf) GSE34897(seedling) GSE39385(seedling) GSE46107(leaf) GSE49596(aerial) GSE50019(leaf) GSE50526(leaf)…
467	GSE5632	AtGenExpress: Developmental series (flowers and pollen)	135	photosynthesis(1.638288e-07,9.85,12);fluid transport(2.132037e-06,19.42,7);water transport(2.132037e-06,19.42,7);photosynthetic electron transport in photosystem I(1.691603e-05,29.48,5);generation of precursor metabolites and energy(4.013592e-04,4.55,12);photosynthesis, light harvesting(4.632808e-04,15.22,5)	32	GSE14502(root,shoot) GSE16722(root, shoot) GSE17464(leaf) GSE17479(leaf) GSE18975(whole plant) GSE19520(leaf) GSE21684(seedling) GSE2169(seedling) GSE21920(leaf) GSE23331(leaf) GSE24348(leaf, root) GSE29543(root, aerial) GSE31158(root, shoot) GSE31587(seedling) GSE39268(root,shoot) GSE39384(seedling) GSE39385(seedling) GSE40061(leaf, root) GSE40076(shoot, root) GSE51215(aerial) GSE5615(leaf) GSE5…
15	GSE10670	Global expression profiling of wild type and transgenic Arabidopsis plants in response to water stress	1192	response to water deprivation(9.318251e-06,1.99,53);response to water(1.150915e-05,1.97,54);phenylpropanoid biosynthetic process(2.690778e-05,2.76,24);secondary metabolic process(3.394758e-04,1.86,44);phenylpropanoid metabolic process(6.531688e-04,2.22,27);anthocyanin-containing compound biosynthetic process(7.023248e-04,4.75,8)	31	GSE10646(whole plant) GSE10670(leaf) GSE15876(root) GSE18071(seedling) GSE18978(leaf) GSE18985(whole plant) GSE19273(whole plant) GSE19520(leaf) GSE21684(seedling) GSE2169(seedling) GSE21920(leaf) GSE2473(flower) GSE26983(leaf) GSE27985(leaf) GSE28600(culture) GSE30223(seed) GSE31587(seedling) GSE39384(seedling) GSE43818(aerial) GSE48488(seed) GSE49596(aerial) GSE50526(leaf) GSE55835(leaf) GSE562…
71	GSE14106	Transcriptome data from inflorescence stalks of intact A. thaliana plants after infection with A. tumefaciens	481	suberin biosynthetic process(5.891000e-06,15.89,6);cellular response to hypoxia(1.623527e-04,7.72,7);cellular response to oxygen levels(2.703118e-04,7.13,7);cellular response to decreased oxygen levels(2.703118e-04,7.13,7);phenylpropanoid metabolic process(7.273617e-04,3.06,15);secondary metabolic process(8.903158e-04,2.41,23)	31	GSE10646(whole plant) GSE14106(shoot) GSE14502(root,shoot) GSE16722(root, shoot) GSE18071(seedling) GSE18975(whole plant) GSE19245(root, shoot) GSE21601(whole plant) GSE24348(leaf, root) GSE25171(root) GSE29543(root, aerial) GSE30702(seedling) GSE31158(root, shoot) GSE35580(root) GSE39268(root,shoot) GSE40061(leaf, root) GSE40076(shoot, root) GSE41136(leaf) GSE5620(shoot, root) GSE5621(shoot, roo…
104	GSE15876	The SHR/SCR pathway directly activates genes involved in asymmetric cell division in the Arabidopsis root	465	-	31	GSE11558(root) GSE1491(seedling) GSE15876(root) GSE18975(whole plant) GSE19271(aerial) GSE2473(flower) GSE25171(root) GSE26983(leaf) GSE28297(seedling) GSE28600(culture) GSE29543(root, aerial) GSE30094(shoot apical, whole plant) GSE31837(culture) GSE35580(root) GSE40354(seedling) GSE41136(leaf) GSE46107(leaf) GSE46205(root) GSE53071(seedling) GSE5629(seedling) GSE5630(leaf) GSE5631(root) GSE5632(…
137	GSE18985	Identification of early gibberellin (GA) responsive genes in Arabidopsis hypocotyls	643	-	31	GSE13833(aerial) GSE14496(seedling) GSE15189(root) GSE15876(root) GSE18975(whole plant) GSE18985(whole plant) GSE2473(flower) GSE26983(leaf) GSE31837(culture) GSE34667(leaf) GSE34897(seedling) GSE39385(seedling) GSE40061(leaf, root) GSE41136(leaf) GSE42007(root) GSE46107(leaf) GSE51215(aerial) GSE54049(root) GSE55835(leaf) GSE5615(leaf) GSE5629(seedling) GSE5630(leaf) GSE5631(root) GSE5633(shoot)…
242	GSE25171	Coexpression Networks of Phosphate Deficiency Genes	86	response to organonitrogen compound(1.046034e-08,12.01,12);response to chitin(2.539133e-08,12.63,11);response to nitrogen compound(7.360439e-08,8.48,13);response to organic cyclic compound(4.631019e-04,4.82,10);regulation of nitric oxide metabolic process(4.631444e-04,148.10,2);regulation of defense response to virus by host(4.631444e-04,148.10,2)	31	GSE13833(aerial) GSE1491(seedling) GSE15189(root) GSE15876(root) GSE18975(whole plant) GSE18985(whole plant) GSE2169(seedling) GSE2473(flower) GSE25171(root) GSE26983(leaf) GSE30095(root) GSE34130(root) GSE34897(seedling) GSE35580(root) GSE39385(seedling) GSE40061(leaf, root) GSE41136(leaf) GSE42007(root) GSE46107(leaf) GSE54049(root) GSE5615(leaf) GSE5629(seedling) GSE5630(leaf) GSE5631(root) GS…
66	GSE13833	Transcriptome changes triggered by the synthetic defense elicitors DCA and INA in Arabidopsis thaliana	681	response to organonitrogen compound(4.271843e-06,3.16,25);response to chitin(4.613070e-06,3.33,23);response to wounding(3.857351e-04,2.52,23);response to nitrogen compound(1.863712e-03,2.14,26);jasmonic acid metabolic process(1.444536e-02,4.16,6);regulation of defense response to virus by host(1.588485e-02,18.70,2)	30	GSE10522(leaf) GSE13833(aerial) GSE15189(root) GSE15876(root) GSE17464(leaf) GSE17479(leaf) GSE18975(whole plant) GSE18978(leaf) GSE18985(whole plant) GSE2169(seedling) GSE26983(leaf) GSE34047(leaf) GSE34667(leaf) GSE34897(seedling) GSE35580(root) GSE39385(seedling) GSE41136(leaf) GSE42007(root) GSE46107(leaf) GSE50526(leaf) GSE54049(root) GSE55835(leaf) GSE5615(leaf) GSE5629(seedling) GSE5630(le…
315	GSE34047	SA, elf18 treatment of WT and tbf1 mutant	398	-	30	GSE10670(leaf) GSE11758(leaf) GSE13739(leaf) GSE17464(leaf) GSE17479(leaf) GSE18975(whole plant) GSE18978(leaf) GSE19271(aerial) GSE21920(leaf) GSE23331(leaf) GSE27985(leaf) GSE30223(seed) GSE34047(leaf) GSE34667(leaf) GSE39385(seedling) GSE40354(seedling) GSE41136(leaf) GSE43818(aerial) GSE46107(leaf) GSE50019(leaf) GSE50526(leaf) GSE50966(leaf) GSE55835(leaf) GSE5615(leaf) GSE5629(seedling) GSE…
416	GSE50966	Transcriptional reprogramming and stimulation of leaf respiration by elevated CO2 concentration is diminished, but not eliminated, under limiting nitrogen supply.	1671	-	30	GSE10646(whole plant) GSE13739(leaf) GSE13833(aerial) GSE14496(seedling) GSE1491(seedling) GSE17464(leaf) GSE17479(leaf) GSE18071(seedling) GSE18978(leaf) GSE19264(leaf) GSE19700(leaf) GSE21601(whole plant) GSE21684(seedling) GSE2473(flower) GSE26679(leaf) GSE26983(leaf) GSE34667(leaf) GSE40354(seedling) GSE50019(leaf) GSE50526(leaf) GSE50966(leaf) GSE51215(aerial) GSE53071(seedling) GSE5615(leaf…
567	GSE6174	Gene expression and carbohydrate metabolism through the diurnal cycle	243	-	30	GSE11807(leaf) GSE12551(aerial) GSE14496(seedling) GSE15189(root) GSE18071(seedling) GSE19700(leaf) GSE21601(whole plant) GSE21684(seedling) GSE24517(seedling) GSE2473(flower) GSE25171(root) GSE26679(leaf) GSE26983(leaf) GSE27985(leaf) GSE28297(seedling) GSE30702(seedling) GSE31587(seedling) GSE34667(leaf) GSE39385(seedling) GSE49596(aerial) GSE50966(leaf) GSE5629(seedling) GSE5638(leaf) GSE5688(…
85	GSE14496	A combinatorial Interplay Among the ACC Synthase Isoforms Regulates Ethylene Biosynthesis in Arabidopsis thaliana	412	-	29	GSE13833(aerial) GSE14496(seedling) GSE1491(seedling) GSE18071(seedling) GSE19264(leaf) GSE19273(whole plant) GSE21601(whole plant) GSE21684(seedling) GSE2473(flower) GSE26679(leaf) GSE26983(leaf) GSE30030(seedling) GSE34667(leaf) GSE34897(seedling) GSE40061(leaf, root) GSE40354(seedling) GSE46107(leaf) GSE49596(aerial) GSE50526(leaf) GSE50966(leaf) GSE51215(aerial) GSE53071(seedling) GSE5617(see…
108	GSE17464	Arabidopsis mutants treated with flg22, Alternaria brassicicola, Methyl jasmonate and Pst DC3000 bacteria	155	response to organonitrogen compound(2.751079e-06,6.66,12);response to chitin(4.891308e-06,7.01,11);response to nitrogen compound(1.883340e-04,4.34,12);response to ozone(4.589447e-03,9.67,4);xyloglucan metabolic process(6.196736e-03,14.50,3);response to wounding(2.353356e-02,3.36,7)	29	GSE13833(aerial) GSE1491(seedling) GSE15189(root) GSE15876(root) GSE17464(leaf) GSE17479(leaf) GSE18975(whole plant) GSE18985(whole plant) GSE2169(seedling) GSE25171(root) GSE26983(leaf) GSE30095(root) GSE34047(leaf) GSE34130(root) GSE34667(leaf) GSE35580(root) GSE39385(seedling) GSE40354(seedling) GSE41136(leaf) GSE42007(root) GSE50526(leaf) GSE54049(root) GSE55835(leaf) GSE5615(leaf) GSE5623(sh…
451	GSE5615	AtGenExpress: Response to bacterial-(LPS, HrpZ, Flg22) and oomycete-(NPP1) derived elicitors	1249	response to endoplasmic reticulum stress(3.720178e-04,5.10,8);regulation of long-day photoperiodism, flowering(3.980955e-04,6.80,6);regulation of photoperiodism, flowering(1.552859e-03,4.76,7);positive regulation of long-day photoperiodism, flowering(1.439675e-02,7.65,3);multicellular organismal movement(2.981362e-02,6.12,3);circumnutation(2.981362e-02,6.12,3)	29	GSE11758(leaf) GSE13833(aerial) GSE1491(seedling) GSE17464(leaf) GSE17479(leaf) GSE18985(whole plant) GSE19264(leaf) GSE19271(aerial) GSE19273(whole plant) GSE19700(leaf) GSE2169(seedling) GSE23331(leaf) GSE2473(flower) GSE26679(leaf) GSE28600(culture) GSE34667(leaf) GSE40354(seedling) GSE46107(leaf) GSE4733(flower) GSE50526(leaf) GSE50966(leaf) GSE55835(leaf) GSE5615(leaf) GSE5632(flower) GSE563…
67	GSE13833	Transcriptome changes triggered by the synthetic defense elicitors DCA and INA in Arabidopsis thaliana	216	-	28	GSE13739(leaf) GSE13833(aerial) GSE14496(seedling) GSE17479(leaf) GSE18071(seedling) GSE18975(whole plant) GSE19264(leaf) GSE19273(whole plant) GSE19700(leaf) GSE21684(seedling) GSE2473(flower) GSE26679(leaf) GSE26983(leaf) GSE29543(root, aerial) GSE30030(seedling) GSE34667(leaf) GSE40061(leaf, root) GSE40354(seedling) GSE50019(leaf) GSE50526(leaf) GSE50966(leaf) GSE51215(aerial) GSE5636(leaf) GS…
116	GSE18975	Natural variation of auxin response	297	response to chitin(1.493466e-08,5.98,18);response to organonitrogen compound(1.977543e-08,5.51,19);response to nitrogen compound(3.857322e-06,3.78,20);response to wounding(3.627885e-04,3.51,14);stamen filament development(4.044254e-03,16.08,3);response to reactive oxygen species(1.137493e-02,2.98,10)	28	GSE13833(aerial) GSE1491(seedling) GSE15189(root) GSE15876(root) GSE18975(whole plant) GSE18985(whole plant) GSE2169(seedling) GSE2473(flower) GSE26983(leaf) GSE29543(root, aerial) GSE35580(root) GSE39385(seedling) GSE40061(leaf, root) GSE41136(leaf) GSE42007(root) GSE46107(leaf) GSE54049(root) GSE55835(leaf) GSE5615(leaf) GSE5623(shoot, root) GSE5629(seedling) GSE5630(leaf) GSE5631(root) GSE5633…
427	GSE53071	Measurement of temperature affects on Arabidopsis transcription and decay rates	601	-	28	GSE10646(whole plant) GSE11758(leaf) GSE13833(aerial) GSE14496(seedling) GSE18071(seedling) GSE19264(leaf) GSE21601(whole plant) GSE21684(seedling) GSE23331(leaf) GSE24517(seedling) GSE2473(flower) GSE26679(leaf) GSE26983(leaf) GSE27985(leaf) GSE40354(seedling) GSE49596(aerial) GSE50526(leaf) GSE50966(leaf) GSE51215(aerial) GSE53071(seedling) GSE5615(leaf) GSE5617(seedling) GSE5629(seedling) GSE5…
596	GSE629	Auxin-mediated gene expression in WT, iaa17, axr3 and iaa5iaa6iaa19 mutants	787	-	28	GSE10646(whole plant) GSE11758(leaf) GSE14496(seedling) GSE17479(leaf) GSE18975(whole plant) GSE19520(leaf) GSE19700(leaf) GSE22966(root) GSE2473(flower) GSE26983(leaf) GSE27985(leaf) GSE28600(culture) GSE31587(seedling) GSE31837(culture) GSE34130(root) GSE50526(leaf) GSE50966(leaf) GSE55835(leaf) GSE5629(seedling) GSE5630(leaf) GSE5632(flower) GSE5688(root) GSE58370(shoot) GSE6151(shoot) GSE627(…
607	GSE7631	Cell-specific nitrogen responses in the Arabidopsis root	301	secondary metabolite biosynthetic process(5.519549e-04,3.85,13);anion transport(5.640604e-04,3.24,16);response to insect(6.426639e-04,7.22,7);secondary metabolic process(1.513965e-03,2.84,17);S-glycoside biosynthetic process(2.530296e-03,6.86,6);glycosinolate biosynthetic process(2.530296e-03,6.86,6)	28	GSE14496(seedling) GSE14502(root,shoot) GSE15189(root) GSE16722(root, shoot) GSE19273(whole plant) GSE19520(leaf) GSE21601(whole plant) GSE21684(seedling) GSE22966(root) GSE24348(leaf, root) GSE25171(root) GSE30095(root) GSE30097(root) GSE30702(seedling) GSE31158(root, shoot) GSE35580(root) GSE39268(root,shoot) GSE39385(seedling) GSE40061(leaf, root) GSE40076(shoot, root) GSE40354(seedling) GSE46…
95	GSE1491	Identification of Inhibitors of Auxin Transcriptional Activation via Chemical Genetics in Arabidopsis	307	-	27	GSE13833(aerial) GSE14496(seedling) GSE1491(seedling) GSE19264(leaf) GSE19273(whole plant) GSE19700(leaf) GSE21684(seedling) GSE23331(leaf) GSE2473(flower) GSE26679(leaf) GSE26983(leaf) GSE30030(seedling) GSE34667(leaf) GSE40354(seedling) GSE46107(leaf) GSE50019(leaf) GSE50526(leaf) GSE50966(leaf) GSE51215(aerial) GSE5617(seedling) GSE5636(leaf) GSE5637(leaf) GSE5638(leaf) GSE6174(leaf) GSE6177(a…
105	GSE15876	The SHR/SCR pathway directly activates genes involved in asymmetric cell division in the Arabidopsis root	317	-	27	GSE11558(root) GSE14502(root,shoot) GSE1491(seedling) GSE15876(root) GSE16722(root, shoot) GSE21684(seedling) GSE24348(leaf, root) GSE25171(root) GSE30094(shoot apical, whole plant) GSE30095(root) GSE30097(root) GSE30702(seedling) GSE31158(root, shoot) GSE34130(root) GSE35580(root) GSE39268(root,shoot) GSE40076(shoot, root) GSE46205(root) GSE5620(shoot, root) GSE5624(shoot, root) GSE5626(shoot, r…
234	GSE2473	Small RNA biogenesis mutants	178	-	27	GSE10522(leaf) GSE13833(aerial) GSE14496(seedling) GSE19271(aerial) GSE19520(leaf) GSE19700(leaf) GSE21601(whole plant) GSE21684(seedling) GSE22966(root) GSE2473(flower) GSE25171(root) GSE26983(leaf) GSE27985(leaf) GSE28297(seedling) GSE28600(culture) GSE30097(root) GSE30702(seedling) GSE31587(seedling) GSE35057(seedling) GSE39385(seedling) GSE49596(aerial) GSE5629(seedling) GSE5688(root) GSE5696…
256	GSE26983	Comparison of salt stress resistance genes in transgenic Arabidopsis thaliana indicates that extent of transcriptomic change may not predict secondary phenotypic or fitness effects	393	microtubule-based process(1.931043e-08,5.08,21);microtubule-based movement(4.626830e-08,7.05,15);cellular component movement(1.369333e-07,6.03,16);cellularization(1.254542e-03,12.96,4);cell cycle process(1.603738e-03,2.79,16);microtubule cytoskeleton organization(2.882298e-03,4.39,8)	27	GSE10646(whole plant) GSE11558(root) GSE15876(root) GSE18071(seedling) GSE19271(aerial) GSE2473(flower) GSE25171(root) GSE26983(leaf) GSE28297(seedling) GSE28600(culture) GSE30094(shoot apical, whole plant) GSE34897(seedling) GSE40354(seedling) GSE46107(leaf) GSE53071(seedling) GSE5622(shoot, root) GSE5630(leaf) GSE5631(root) GSE5632(flower) GSE5633(shoot) GSE5636(leaf) GSE5637(leaf) GSE5638(leaf…
288	GSE30095	Expression analysis of root cell types after treatment with low pH	600	thalianol metabolic process(6.333572e-04,21.23,3);triterpenoid metabolic process(1.773876e-03,7.58,5);tricyclic triterpenoid metabolic process(2.151128e-03,15.92,3);root hair elongation(3.473215e-03,4.50,7);epidermal cell fate specification(8.154409e-03,10.61,3);trichoblast maturation(9.836496e-03,6.53,4)	27	GSE14502(root,shoot) GSE1491(seedling) GSE15876(root) GSE16722(root, shoot) GSE24348(leaf, root) GSE30094(shoot apical, whole plant) GSE30095(root) GSE30097(root) GSE30223(seed) GSE30702(seedling) GSE31158(root, shoot) GSE34130(root) GSE35580(root) GSE39268(root,shoot) GSE40076(shoot, root) GSE46205(root) GSE5620(shoot, root) GSE5621(shoot, root) GSE5626(shoot, root) GSE5627(shoot, root) GSE5631(…
334	GSE34667	Expression data from ozone-treated wild-type and G-protein null mutant Arabidopsis lines	188	-	27	GSE13739(leaf) GSE17464(leaf) GSE17479(leaf) GSE18071(seedling) GSE18975(whole plant) GSE18978(leaf) GSE19271(aerial) GSE23331(leaf) GSE27985(leaf) GSE29543(root, aerial) GSE30223(seed) GSE31158(root, shoot) GSE34047(leaf) GSE34667(leaf) GSE40354(seedling) GSE43818(aerial) GSE50019(leaf) GSE50526(leaf) GSE5630(leaf) GSE5632(flower) GSE5634(seed) GSE5685(leaf) GSE5686(leaf) GSE6177(aerial) GSE7743…
357	GSE39384	The AtGenExpress: Basic hormone treatment of seedlings in Arabidopsis	70	suberin biosynthetic process(9.595096e-06,72.78,4);phenylpropanoid biosynthetic process(1.578145e-03,9.78,5);phenylpropanoid metabolic process(5.109019e-03,7.00,5);secondary metabolite biosynthetic process(6.601943e-03,6.36,5);secondary metabolic process(4.390862e-02,3.60,5)	27	GSE14496(seedling) GSE14502(root,shoot) GSE16722(root, shoot) GSE18975(whole plant) GSE21601(whole plant) GSE24348(leaf, root) GSE25171(root) GSE28297(seedling) GSE29543(root, aerial) GSE30702(seedling) GSE31158(root, shoot) GSE34130(root) GSE39268(root,shoot) GSE39384(seedling) GSE39385(seedling) GSE40076(shoot, root) GSE40354(seedling) GSE42007(root) GSE5617(seedling) GSE5620(shoot, root) GSE56…
410	GSE50526	Responses of Arabidopsis immune signaling mutants to Alternaria brassicicola infection	572	-	27	GSE10646(whole plant) GSE11558(root) GSE11758(leaf) GSE15876(root) GSE16722(root, shoot) GSE19271(aerial) GSE19520(leaf) GSE19700(leaf) GSE20044(root) GSE21684(seedling) GSE2169(seedling) GSE23331(leaf) GSE27985(leaf) GSE28600(culture) GSE30094(shoot apical, whole plant) GSE30095(root) GSE34047(leaf) GSE34130(root) GSE42007(root) GSE50526(leaf) GSE53071(seedling) GSE5617(seedling) GSE5631(root) G…
420	GSE51215	Transcriptome analysis in flavonoid overaccumulating and lacking Arabidopsis.	526	response to karrikin(1.964392e-04,3.22,17);negative regulation of phosphorelay signal transduction system(6.083095e-04,10.09,5);negative regulation of ethylene-activated signaling pathway(6.083095e-04,10.09,5);regulation of phosphorelay signal transduction system(1.799100e-03,8.07,5);regulation of ethylene-activated signaling pathway(1.799100e-03,8.07,5);cellular response to sucrose starvation(1.…	27	GSE10646(whole plant) GSE13833(aerial) GSE14496(seedling) GSE15876(root) GSE18071(seedling) GSE19271(aerial) GSE19520(leaf) GSE21601(whole plant) GSE24517(seedling) GSE2473(flower) GSE26679(leaf) GSE26983(leaf) GSE27985(leaf) GSE34667(leaf) GSE40354(seedling) GSE41136(leaf) GSE43818(aerial) GSE49596(aerial) GSE50966(leaf) GSE51215(aerial) GSE53071(seedling) GSE5617(seedling) GSE5629(seedling) GSE…
366	GSE40354	Expression analysis of Arabidopsis ein2 and bak1 mutants treated with the elicitors elf18 and Pep2.	477	-	26	GSE10749(culture) GSE14502(root,shoot) GSE16722(root, shoot) GSE17159(seedling, seed) GSE18978(leaf) GSE19245(root, shoot) GSE19271(aerial) GSE21601(whole plant) GSE24348(leaf, root) GSE30223(seed) GSE30702(seedling) GSE34897(seedling) GSE39385(seedling) GSE40076(shoot, root) GSE40354(seedling) GSE46107(leaf) GSE50019(leaf) GSE53071(seedling) GSE5626(shoot, root) GSE5627(shoot, root) GSE5632(flow…
437	GSE55835	Global changes in gene expression during sub-zero acclimation of three Arabidopsis thaliana accessions	141	response to chitin(4.410297e-08,9.10,13);response to organonitrogen compound(1.912270e-07,7.93,13);response to nitrogen compound(1.684799e-05,5.17,13);response to oxygen-containing compound(7.445255e-03,1.93,27);regulation of sequence-specific DNA binding transcription factor activity(1.775756e-02,25.81,2)	26	GSE13833(aerial) GSE1491(seedling) GSE15189(root) GSE18975(whole plant) GSE18985(whole plant) GSE2169(seedling) GSE2473(flower) GSE25171(root) GSE26983(leaf) GSE34667(leaf) GSE39385(seedling) GSE41136(leaf) GSE46107(leaf) GSE51215(aerial) GSE54049(root) GSE55835(leaf) GSE5615(leaf) GSE5629(seedling) GSE5630(leaf) GSE5636(leaf) GSE5637(leaf) GSE5638(leaf) GSE56659(shoot, root) GSE6151(shoot) GSE61…
506	GSE5696	AtGenExpress: Effect of brassinosteroids in seedlings	548	-	26	GSE13833(aerial) GSE14496(seedling) GSE15876(root) GSE17159(seedling, seed) GSE17464(leaf) GSE18975(whole plant) GSE18985(whole plant) GSE29543(root, aerial) GSE30702(seedling) GSE31158(root, shoot) GSE34897(seedling) GSE35057(seedling) GSE39384(seedling) GSE39385(seedling) GSE40076(shoot, root) GSE40354(seedling) GSE41136(leaf) GSE53071(seedling) GSE54049(root) GSE5615(leaf) GSE5617(seedling) GS…
39	GSE11807	Flg22 regulates MAP kinase 6 interaction with an ethylene response factor substrate via ethylene	143	amylopectin metabolic process(6.833515e-04,44.53,3);amylopectin biosynthetic process(6.833515e-04,44.53,3);negative regulation of leaf senescence(1.890829e-02,35.63,2);cellular ketone metabolic process(1.951293e-02,12.15,3);ketone biosynthetic process(1.951293e-02,12.15,3);indole glucosinolate biosynthetic process(1.951293e-02,29.69,2)	25	GSE10646(whole plant) GSE11807(leaf) GSE13833(aerial) GSE17464(leaf) GSE17479(leaf) GSE18071(seedling) GSE18975(whole plant) GSE18978(leaf) GSE19264(leaf) GSE19271(aerial) GSE21601(whole plant) GSE21920(leaf) GSE24348(leaf, root) GSE40076(shoot, root) GSE40354(seedling) GSE41136(leaf) GSE49596(aerial) GSE50526(leaf) GSE50966(leaf) GSE5615(leaf) GSE5627(shoot, root) GSE5629(seedling) GSE5632(flowe…
156	GSE19273	Biological function of Pip3	200	response to high light intensity(6.278552e-08,12.29,11);response to hydrogen peroxide(1.212170e-05,9.71,9);response to heat(1.297719e-05,5.34,14);response to light intensity(2.756482e-05,6.49,11);response to UV-A(2.047585e-04,47.76,3);cellular response to UV-A(2.047585e-04,47.76,3)	25	GSE13833(aerial) GSE14496(seedling) GSE1491(seedling) GSE19264(leaf) GSE19273(whole plant) GSE19700(leaf) GSE21684(seedling) GSE2473(flower) GSE26679(leaf) GSE26983(leaf) GSE30030(seedling) GSE34667(leaf) GSE40061(leaf, root) GSE40354(seedling) GSE46107(leaf) GSE50019(leaf) GSE50526(leaf) GSE50966(leaf) GSE5615(leaf) GSE5636(leaf) GSE5637(leaf) GSE5638(leaf) GSE6174(leaf) GSE7743(seedling) GSE971…
367	GSE40354	Expression analysis of Arabidopsis ein2 and bak1 mutants treated with the elicitors elf18 and Pep2.	50	starch metabolic process(7.094423e-04,25.47,4);cellular polysaccharide catabolic process(1.081787e-03,40.22,3);glucan catabolic process(1.081787e-03,40.22,3);starch catabolic process(1.081787e-03,44.95,3);response to cold(4.144598e-03,5.34,7);polysaccharide catabolic process(4.144598e-03,23.88,3)	25	GSE13833(aerial) GSE1491(seedling) GSE18071(seedling) GSE19264(leaf) GSE19271(aerial) GSE19273(whole plant) GSE19700(leaf) GSE22966(root) GSE23331(leaf) GSE2473(flower) GSE26679(leaf) GSE26983(leaf) GSE28297(seedling) GSE30097(root) GSE34667(leaf) GSE40354(seedling) GSE46107(leaf) GSE50019(leaf) GSE50526(leaf) GSE50966(leaf) GSE5615(leaf) GSE5637(leaf) GSE5688(root) GSE6174(leaf) GSE9719(seedling)
16	GSE10670	Global expression profiling of wild type and transgenic Arabidopsis plants in response to water stress	100	response to other organism(1.671521e-04,3.07,19);defense response to other organism(1.671521e-04,3.78,15);response to biotic stimulus(1.721227e-04,3.01,19);response to external biotic stimulus(1.721227e-04,3.01,19);response to organonitrogen compound(2.490923e-04,6.88,8);defense response(2.590641e-04,2.79,20)	24	GSE10522(leaf) GSE10646(whole plant) GSE10670(leaf) GSE13739(leaf) GSE13833(aerial) GSE18975(whole plant) GSE18978(leaf) GSE19264(leaf) GSE23331(leaf) GSE25171(root) GSE27985(leaf) GSE34667(leaf) GSE40354(seedling) GSE43818(aerial) GSE50019(leaf) GSE50526(leaf) GSE50966(leaf) GSE55835(leaf) GSE5630(leaf) GSE5685(leaf) GSE5686(leaf) GSE6174(leaf) GSE6177(aerial) GSE9955(leaf)
155	GSE19271	Identification of circadian transcripts that are co-regulated with [Ca2+]cyt	433	-	24	GSE10646(whole plant) GSE13833(aerial) GSE14496(seedling) GSE15876(root) GSE17464(leaf) GSE18071(seedling) GSE18975(whole plant) GSE19271(aerial) GSE21601(whole plant) GSE21920(leaf) GSE22966(root) GSE26983(leaf) GSE27985(leaf) GSE41136(leaf) GSE43818(aerial) GSE50526(leaf) GSE54049(root) GSE55835(leaf) GSE5615(leaf) GSE5623(shoot, root) GSE5629(seedling) GSE5632(flower) GSE5636(leaf) GSE5638(lea…
157	GSE19273	Biological function of Pip3	246	starch catabolic process(5.245420e-07,21.32,7);cellular polysaccharide catabolic process(1.029947e-06,19.08,7);glucan catabolic process(1.029947e-06,19.08,7);polysaccharide catabolic process(3.543562e-05,11.33,7);cellular carbohydrate catabolic process(7.288666e-05,8.28,8);starch metabolic process(1.351859e-04,9.06,7)	24	GSE11758(leaf) GSE13739(leaf) GSE13833(aerial) GSE14496(seedling) GSE1491(seedling) GSE18071(seedling) GSE19264(leaf) GSE19271(aerial) GSE19273(whole plant) GSE19700(leaf) GSE21684(seedling) GSE21920(leaf) GSE22966(root) GSE23331(leaf) GSE2473(flower) GSE26679(leaf) GSE26983(leaf) GSE40354(seedling) GSE46107(leaf) GSE50019(leaf) GSE50526(leaf) GSE5615(leaf) GSE5637(leaf) GSE6174(leaf)
202	GSE22947	Expression data from in-vitro induced Interfascicular Cambium of Arabidopsis thaliana	106	photosynthesis(4.929201e-06,10.45,10);generation of precursor metabolites and energy(1.242590e-05,6.27,13);electron transport chain(6.933213e-04,8.76,7);photosynthesis, light reaction(6.933213e-04,26.70,4);photosynthetic electron transport chain(8.732158e-04,13.97,5);plastid translation(1.417601e-03,36.05,3)	24	GSE10646(whole plant) GSE10670(leaf) GSE13739(leaf) GSE14502(root,shoot) GSE16722(root, shoot) GSE18071(seedling) GSE18975(whole plant) GSE21920(leaf) GSE22947(shoot) GSE24348(leaf, root) GSE29543(root, aerial) GSE31158(root, shoot) GSE39268(root,shoot) GSE40076(shoot, root) GSE5617(seedling) GSE5620(shoot, root) GSE5621(shoot, root) GSE5623(shoot, root) GSE5624(shoot, root) GSE5627(shoot, root) …
335	GSE34667	Expression data from ozone-treated wild-type and G-protein null mutant Arabidopsis lines	777	response to karrikin(3.069255e-04,2.69,21);regulation of DNA methylation(3.352643e-03,9.37,4);nucleosome organization(4.971280e-03,2.94,12);nucleosome assembly(4.971280e-03,2.94,12);protein-DNA complex subunit organization(5.984681e-03,2.85,12);protein-DNA complex assembly(5.984681e-03,2.85,12)	24	GSE13739(leaf) GSE13833(aerial) GSE14496(seedling) GSE1491(seedling) GSE19264(leaf) GSE19700(leaf) GSE21684(seedling) GSE2473(flower) GSE26679(leaf) GSE26983(leaf) GSE34667(leaf) GSE40354(seedling) GSE46107(leaf) GSE50526(leaf) GSE50966(leaf) GSE51215(aerial) GSE5615(leaf) GSE5632(flower) GSE5636(leaf) GSE5637(leaf) GSE5638(leaf) GSE5685(leaf) GSE6174(leaf) GSE9955(leaf)
646	GSE9719	Dynamics of mRNA abundance and translation in response to short and prolonged hypoxia and reoxygenation	1265	-	24	GSE10749(culture) GSE14496(seedling) GSE14502(root,shoot) GSE1491(seedling) GSE16722(root, shoot) GSE19245(root, shoot) GSE19271(aerial) GSE21601(whole plant) GSE24348(leaf, root) GSE30097(root) GSE30702(seedling) GSE31158(root, shoot) GSE34897(seedling) GSE39268(root,shoot) GSE39385(seedling) GSE40076(shoot, root) GSE5620(shoot, root) GSE5621(shoot, root) GSE5624(shoot, root) GSE5626(shoot, root…
669	GSE9996	Organ regeneration in plants is independent of stem cell niche activity	879	hydrogen peroxide transmembrane transport(7.434484e-04,11.59,4);phloem development(2.070283e-03,14.49,3);fluid transport(2.244924e-03,3.84,9);water transport(2.244924e-03,3.84,9);response to karrikin(7.196080e-03,2.15,19);developmental programmed cell death(1.430815e-02,8.69,3)	24	GSE10749(culture) GSE14502(root,shoot) GSE15876(root) GSE16722(root, shoot) GSE17159(seedling, seed) GSE24348(leaf, root) GSE25171(root) GSE30094(shoot apical, whole plant) GSE30095(root) GSE30097(root) GSE30223(seed) GSE31587(seedling) GSE34130(root) GSE39268(root,shoot) GSE39385(seedling) GSE40076(shoot, root) GSE42007(root) GSE46205(root) GSE5621(shoot, root) GSE5626(shoot, root) GSE56659(shoo…
18	GSE10749	Response of Arabidopsis cell culture to cyclopentenone oxylipins	96	response to heat(1.336159e-31,23.83,30);response to hydrogen peroxide(2.204565e-19,35.98,16);response to temperature stimulus(3.419540e-19,8.48,31);response to high light intensity(3.494157e-18,34.92,15);response to reactive oxygen species(7.089893e-16,16.58,18);response to light intensity(2.546103e-15,19.66,16)	23	GSE10749(culture) GSE11758(leaf) GSE1491(seedling) GSE17464(leaf) GSE17479(leaf) GSE19520(leaf) GSE27985(leaf) GSE28600(culture) GSE29543(root, aerial) GSE30223(seed) GSE31587(seedling) GSE34130(root) GSE34897(seedling) GSE35580(root) GSE41136(leaf) GSE46107(leaf) GSE48488(seed) GSE49596(aerial) GSE50526(leaf) GSE5632(flower) GSE7641(root) GSE7743(seedling) GSE9719(seedling)
117	GSE18975	Natural variation of auxin response	1055	cellular response to hypoxia(2.699031e-04,4.53,9);cellular response to oxygen levels(5.034229e-04,4.18,9);cellular response to decreased oxygen levels(5.034229e-04,4.18,9);response to decreased oxygen levels(4.674379e-03,2.59,12);response to oxygen levels(5.331322e-03,2.54,12);response to hypoxia(8.428806e-03,2.51,11)	23	GSE10646(whole plant) GSE13833(aerial) GSE18071(seedling) GSE18975(whole plant) GSE18978(leaf) GSE19264(leaf) GSE21601(whole plant) GSE21920(leaf) GSE25171(root) GSE26679(leaf) GSE27985(leaf) GSE40354(seedling) GSE41136(leaf) GSE43818(aerial) GSE50019(leaf) GSE50526(leaf) GSE50966(leaf) GSE5615(leaf) GSE5623(shoot, root) GSE5630(leaf) GSE5685(leaf) GSE6177(aerial) GSE9955(leaf)
224	GSE23331	Ascorbic acid-dependent regulation of growth involves abscisic acid signalling through ABI-4	1871	-	23	GSE10522(leaf) GSE13739(leaf) GSE13833(aerial) GSE14496(seedling) GSE1491(seedling) GSE19264(leaf) GSE19273(whole plant) GSE19700(leaf) GSE22966(root) GSE23331(leaf) GSE2473(flower) GSE26679(leaf) GSE26983(leaf) GSE27985(leaf) GSE34667(leaf) GSE50526(leaf) GSE55835(leaf) GSE5615(leaf) GSE5637(leaf) GSE5638(leaf) GSE6174(leaf) GSE6176(leaf) GSE6177(aerial)
243	GSE25171	Coexpression Networks of Phosphate Deficiency Genes	255	response to organonitrogen compound(3.398437e-04,4.05,12);response to chitin(4.370494e-04,4.26,11);regulation of salicylic acid biosynthetic process(7.587426e-03,33.30,2);response to nitrogen compound(1.219370e-02,2.64,12);guard cell differentiation(4.474090e-02,12.49,2);cellular response to hypoxia(4.827811e-02,6.24,3)	23	GSE1491(seedling) GSE15189(root) GSE15876(root) GSE17464(leaf) GSE17479(leaf) GSE18975(whole plant) GSE18978(leaf) GSE18985(whole plant) GSE2169(seedling) GSE25171(root) GSE27985(leaf) GSE39385(seedling) GSE40354(seedling) GSE41136(leaf) GSE50526(leaf) GSE50966(leaf) GSE54049(root) GSE5615(leaf) GSE5629(seedling) GSE5630(leaf) GSE5631(root) GSE6151(shoot) GSE9719(seedling)
358	GSE39384	The AtGenExpress: Basic hormone treatment of seedlings in Arabidopsis	276	response to abscisic acid(1.651539e-12,4.24,38);response to water(8.371088e-12,4.88,31);response to water deprivation(2.178144e-11,4.86,30);response to alcohol(5.079958e-11,3.74,38);response to lipid(4.092943e-09,3.12,39);response to acid(3.177186e-08,2.44,51)	23	GSE10670(leaf) GSE18978(leaf) GSE18985(whole plant) GSE19273(whole plant) GSE19520(leaf) GSE21601(whole plant) GSE21684(seedling) GSE21920(leaf) GSE22966(root) GSE23331(leaf) GSE2473(flower) GSE27985(leaf) GSE28297(seedling) GSE28600(culture) GSE31587(seedling) GSE39384(seedling) GSE43818(aerial) GSE46107(leaf) GSE46205(root) GSE49596(aerial) GSE5630(leaf) GSE7641(root) GSE7743(seedling)
411	GSE50526	Responses of Arabidopsis immune signaling mutants to Alternaria brassicicola infection	401	toxin catabolic process(7.359383e-04,5.41,8);secondary metabolite catabolic process(7.359383e-04,5.41,8);response to wounding(7.429870e-04,2.97,16);toxin metabolic process(8.152785e-04,4.69,9);response to jasmonic acid(1.540275e-03,2.76,16);secondary metabolic process(7.396979e-03,2.26,18)	23	GSE10646(whole plant) GSE15876(root) GSE17464(leaf) GSE18071(seedling) GSE18975(whole plant) GSE18978(leaf) GSE21920(leaf) GSE25171(root) GSE29543(root, aerial) GSE40354(seedling) GSE41136(leaf) GSE50019(leaf) GSE50526(leaf) GSE55835(leaf) GSE5621(shoot, root) GSE5623(shoot, root) GSE5624(shoot, root) GSE5625(shoot, root) GSE5628(shoot, root) GSE5685(leaf) GSE6176(leaf) GSE7743(seedling) GSE9955(…
507	GSE5696	AtGenExpress: Effect of brassinosteroids in seedlings	338	-	23	GSE13833(aerial) GSE14496(seedling) GSE19271(aerial) GSE19273(whole plant) GSE19700(leaf) GSE21601(whole plant) GSE21684(seedling) GSE22966(root) GSE2473(flower) GSE25171(root) GSE26983(leaf) GSE27985(leaf) GSE28297(seedling) GSE30702(seedling) GSE39385(seedling) GSE41136(leaf) GSE49596(aerial) GSE5617(seedling) GSE5629(seedling) GSE5638(leaf) GSE5696(seedling) GSE6177(aerial) GSE7743(seedling)
613	GSE7641	Expression analysis of root cell-types after treatment with salt	81	-	23	GSE11558(root) GSE15876(root) GSE22966(root) GSE2473(flower) GSE25171(root) GSE26983(leaf) GSE27985(leaf) GSE28600(culture) GSE40354(seedling) GSE41136(leaf) GSE5630(leaf) GSE5631(root) GSE5632(flower) GSE5633(shoot) GSE5636(leaf) GSE5637(leaf) GSE5638(leaf) GSE56480(leaf) GSE5688(root) GSE6177(aerial) GSE7631(root) GSE7641(root) GSE9996(root)
4	GSE10522	Expression data of Arabidopsis thaliana rosettes during chilling	146	-	22	GSE10522(leaf) GSE14496(seedling) GSE18071(seedling) GSE19264(leaf) GSE2473(flower) GSE25171(root) GSE26983(leaf) GSE27985(leaf) GSE28600(culture) GSE30095(root) GSE35580(root) GSE40354(seedling) GSE42007(root) GSE46205(root) GSE49596(aerial) GSE50019(leaf) GSE55835(leaf) GSE5632(flower) GSE5637(leaf) GSE5688(root) GSE6177(aerial) GSE9996(root)
72	GSE14106	Transcriptome data from inflorescence stalks of intact A. thaliana plants after infection with A. tumefaciens	206	-	22	GSE11558(root) GSE14106(shoot) GSE19271(aerial) GSE26983(leaf) GSE28297(seedling) GSE28600(culture) GSE30223(seed) GSE34130(root) GSE34897(seedling) GSE40354(seedling) GSE41136(leaf) GSE46107(leaf) GSE5630(leaf) GSE5631(root) GSE5632(flower) GSE5634(seed) GSE5636(leaf) GSE5637(leaf) GSE5638(leaf) GSE56480(leaf) GSE5688(root) GSE6151(shoot)
167	GSE19700	Time of day shapes the Arabidopsis drought transcriptomes	1046	starch catabolic process(2.061167e-05,6.45,9);cellular polysaccharide catabolic process(6.144522e-05,5.77,9);glucan catabolic process(6.144522e-05,5.77,9);starch metabolic process(4.031212e-04,3.65,12);polysaccharide catabolic process(1.062357e-03,3.81,10);mitochondrial mRNA modification(8.672963e-03,5.07,5)	22	GSE10522(leaf) GSE11758(leaf) GSE13739(leaf) GSE13833(aerial) GSE1491(seedling) GSE18071(seedling) GSE19264(leaf) GSE19271(aerial) GSE19273(whole plant) GSE19700(leaf) GSE23331(leaf) GSE2473(flower) GSE26983(leaf) GSE27985(leaf) GSE40354(seedling) GSE46107(leaf) GSE49596(aerial) GSE50526(leaf) GSE5615(leaf) GSE5632(flower) GSE6174(leaf) GSE6177(aerial)
640	GSE8785	Early gibberellin responses and DELLA protein direct targets in Arabidopsis	568	cellular response to oxygen levels(1.265359e-07,9.49,11);cellular response to decreased oxygen levels(1.265359e-07,9.49,11);cellular response to hypoxia(7.151455e-07,9.34,10);response to chitin(1.142945e-06,3.82,22);response to organonitrogen compound(1.245182e-05,3.33,22);response to decreased oxygen levels(8.313342e-05,4.81,12)	22	GSE10646(whole plant) GSE13739(leaf) GSE17464(leaf) GSE17479(leaf) GSE18071(seedling) GSE18975(whole plant) GSE18978(leaf) GSE2169(seedling) GSE21920(leaf) GSE25171(root) GSE27985(leaf) GSE34667(leaf) GSE39385(seedling) GSE40354(seedling) GSE41136(leaf) GSE50526(leaf) GSE5615(leaf) GSE5623(shoot, root) GSE5685(leaf) GSE6176(leaf) GSE8785(shoot) GSE9955(leaf)
647	GSE9719	Dynamics of mRNA abundance and translation in response to short and prolonged hypoxia and reoxygenation	356	lignan metabolic process(3.884691e-05,13.42,6);lignan biosynthetic process(3.884691e-05,13.42,6);secondary metabolite biosynthetic process(4.831744e-03,3.00,12);phenylpropanoid biosynthetic process(2.289935e-02,3.08,8);glutamate biosynthetic process(2.289935e-02,17.89,2);plant-type cell wall modification involved in multidimensional cell growth(2.642643e-02,5.50,4)	22	GSE10749(culture) GSE11758(leaf) GSE16722(root, shoot) GSE17159(seedling, seed) GSE17464(leaf) GSE18985(whole plant) GSE19271(aerial) GSE21601(whole plant) GSE28297(seedling) GSE30097(root) GSE30223(seed) GSE34897(seedling) GSE39385(seedling) GSE40354(seedling) GSE41136(leaf) GSE46107(leaf) GSE50019(leaf) GSE5630(leaf) GSE5632(flower) GSE6177(aerial) GSE7743(seedling) GSE9719(seedling)
664	GSE9955	MILDEW-INDUCED LESIONS 4 encodes a novel regulator of the salicylic acid defense response	178	response to organonitrogen compound(3.518748e-05,5.80,12);response to chitin(4.355411e-05,6.10,11);response to nitrogen compound(7.854373e-05,4.41,14);sulfate reduction(1.936282e-04,53.67,3);regulation of protein homodimerization activity(5.737918e-03,47.70,2);sulfate assimilation(1.013582e-02,14.31,3)	22	GSE13833(aerial) GSE14496(seedling) GSE1491(seedling) GSE19264(leaf) GSE19700(leaf) GSE21601(whole plant) GSE21684(seedling) GSE26679(leaf) GSE26983(leaf) GSE34667(leaf) GSE46107(leaf) GSE49596(aerial) GSE50526(leaf) GSE50966(leaf) GSE51215(aerial) GSE53071(seedling) GSE5615(leaf) GSE5633(shoot) GSE5636(leaf) GSE5637(leaf) GSE5638(leaf) GSE9955(leaf)
53	GSE12551	Inducible expression of trichome regulators, GL1 and GL3	157	-	21	GSE10646(whole plant) GSE12551(aerial) GSE13833(aerial) GSE14496(seedling) GSE17464(leaf) GSE18071(seedling) GSE18978(leaf) GSE19271(aerial) GSE21601(whole plant) GSE21684(seedling) GSE26679(leaf) GSE26983(leaf) GSE40354(seedling) GSE41136(leaf) GSE49596(aerial) GSE50966(leaf) GSE51215(aerial) GSE53071(seedling) GSE5629(seedling) GSE6177(aerial) GSE9955(leaf)
68	GSE13833	Transcriptome changes triggered by the synthetic defense elicitors DCA and INA in Arabidopsis thaliana	700	shade avoidance(6.616947e-05,8.49,7);leucine catabolic process(3.911754e-04,14.56,4);branched-chain amino acid catabolic process(1.924602e-03,10.40,4);cellular response to sucrose starvation(4.103274e-03,13.65,3);response to sucrose(6.644226e-03,3.14,10);response to disaccharide(8.180913e-03,3.03,10)	21	GSE13833(aerial) GSE14496(seedling) GSE17479(leaf) GSE19520(leaf) GSE21601(whole plant) GSE21684(seedling) GSE22966(root) GSE24517(seedling) GSE26679(leaf) GSE28297(seedling) GSE29543(root, aerial) GSE30030(seedling) GSE31587(seedling) GSE35057(seedling) GSE49596(aerial) GSE51215(aerial) GSE5617(seedling) GSE5629(seedling) GSE6177(aerial) GSE629(seedling) GSE9728(seedling)
264	GSE27985	Microarray analysis of Arabidopsis Col-0 and catalase 2 mutant define interactions between CO2, daylength and H2O2	371	-	21	GSE13739(leaf) GSE13833(aerial) GSE17464(leaf) GSE18071(seedling) GSE18978(leaf) GSE19271(aerial) GSE21601(whole plant) GSE26983(leaf) GSE27985(leaf) GSE34897(seedling) GSE40354(seedling) GSE50019(leaf) GSE5630(leaf) GSE5632(flower) GSE5633(shoot) GSE5636(leaf) GSE5637(leaf) GSE5638(leaf) GSE56480(leaf) GSE6174(leaf) GSE6177(aerial)
295	GSE30097	Time-course expression analysis of the low pH (pH 4.6) response in Arabidopsis whole roots	1717	cellular response to hypoxia(1.636610e-09,5.25,17);cellular response to oxygen levels(9.878849e-09,4.85,17);cellular response to decreased oxygen levels(9.878849e-09,4.85,17);response to decreased oxygen levels(6.527237e-06,2.91,22);response to oxygen levels(9.092322e-06,2.86,22);response to hypoxia(9.357611e-06,2.94,21)	21	GSE10646(whole plant) GSE15876(root) GSE18071(seedling) GSE18975(whole plant) GSE18985(whole plant) GSE2169(seedling) GSE21920(leaf) GSE22966(root) GSE25171(root) GSE27985(leaf) GSE30097(root) GSE39385(seedling) GSE40354(seedling) GSE41136(leaf) GSE42007(root) GSE43818(aerial) GSE46205(root) GSE50526(leaf) GSE5623(shoot, root) GSE5629(seedling) GSE5630(leaf)
310	GSE31837	Changes in mRNA Stability Associated with Cold Stress in Arabidopsis Cells	1588	response to karrikin(7.296405e-04,2.01,32);cold acclimation(7.504879e-03,2.67,11);phenol-containing compound biosynthetic process(3.790051e-02,3.01,6)	21	GSE10522(leaf) GSE11758(leaf) GSE15876(root) GSE19264(leaf) GSE21601(whole plant) GSE21920(leaf) GSE29543(root, aerial) GSE30094(shoot apical, whole plant) GSE31837(culture) GSE40354(seedling) GSE41136(leaf) GSE43818(aerial) GSE49596(aerial) GSE50526(leaf) GSE50966(leaf) GSE53071(seedling) GSE5630(leaf) GSE5632(flower) GSE56480(leaf) GSE6177(aerial) GSE9955(leaf)
353	GSE38030	Arabidopsis cold regulated transcriptome, translatome and CSP1 RNA regulon	415	response to cold(1.232738e-05,2.76,30);response to temperature stimulus(1.960708e-04,2.21,35);transcription factor import into nucleus(2.847629e-04,20.46,4);response to alcohol(1.247892e-03,2.09,32);response to far red light(1.503886e-03,5.34,8);response to lipid(2.252569e-03,1.91,36)	21	GSE10522(leaf) GSE15876(root) GSE19264(leaf) GSE19700(leaf) GSE21601(whole plant) GSE22966(root) GSE26983(leaf) GSE27985(leaf) GSE31837(culture) GSE34047(leaf) GSE38030(leaf) GSE41136(leaf) GSE43818(aerial) GSE50526(leaf) GSE50966(leaf) GSE53071(seedling) GSE55835(leaf) GSE5615(leaf) GSE5629(seedling) GSE5633(shoot) GSE6177(aerial)
401	GSE49596	A New Mediator of Singlet Oxygen Responses in Chlamydomonas and Arabidopsis	1666	response to hydrogen peroxide(5.663458e-05,2.72,21);flavonoid biosynthetic process(1.069096e-04,2.68,20);flavonoid metabolic process(1.632497e-04,2.47,22);response to karrikin(4.680038e-04,1.97,33);response to high light intensity(1.011963e-03,2.41,18);response to heat(1.969934e-03,1.74,38)	21	GSE10522(leaf) GSE13833(aerial) GSE14496(seedling) GSE19520(leaf) GSE21601(whole plant) GSE21684(seedling) GSE21920(leaf) GSE26679(leaf) GSE27985(leaf) GSE30030(seedling) GSE35580(root) GSE40354(seedling) GSE41136(leaf) GSE43818(aerial) GSE46107(leaf) GSE49596(aerial) GSE53071(seedling) GSE5617(seedling) GSE6177(aerial) GSE7743(seedling) GSE9728(seedling)
405	GSE50019	Study of expression changes during RPS4-mediated resistance in Arabidopsis using a temperature-inducible system	83	response to cold(2.615428e-04,5.05,11);circadian rhythm(6.941747e-04,9.69,6);response to karrikin(2.988223e-03,7.19,6);response to temperature stimulus(4.396935e-03,3.48,11);red or far-red light signaling pathway(1.921047e-02,13.15,3);cellular response to red or far red light(2.108719e-02,12.44,3)	21	GSE13833(aerial) GSE1491(seedling) GSE18071(seedling) GSE19264(leaf) GSE19273(whole plant) GSE19700(leaf) GSE22966(root) GSE23331(leaf) GSE2473(flower) GSE26983(leaf) GSE27985(leaf) GSE34667(leaf) GSE40354(seedling) GSE50019(leaf) GSE50526(leaf) GSE50966(leaf) GSE5615(leaf) GSE5637(leaf) GSE5638(leaf) GSE5688(root) GSE6174(leaf)
456	GSE5629	AtGenExpress: Developmental series (seedlings and whole plants)	751	flavonoid metabolic process(9.766886e-07,4.49,18);flavonoid biosynthetic process(2.172968e-06,4.76,16);flavone biosynthetic process(4.176860e-04,10.60,5);flavonol biosynthetic process(4.176860e-04,10.60,5);flavone metabolic process(8.437292e-04,9.42,5);flavonol metabolic process(8.437292e-04,9.42,5)	21	GSE10670(leaf) GSE13833(aerial) GSE14496(seedling) GSE17464(leaf) GSE19271(aerial) GSE19700(leaf) GSE21601(whole plant) GSE24348(leaf, root) GSE26679(leaf) GSE27985(leaf) GSE46107(leaf) GSE49596(aerial) GSE50019(leaf) GSE53071(seedling) GSE5629(seedling) GSE5630(leaf) GSE5632(flower) GSE5634(seed) GSE5637(leaf) GSE56480(leaf) GSE6174(leaf)
468	GSE5632	AtGenExpress: Developmental series (flowers and pollen)	332	-	21	GSE10646(whole plant) GSE15876(root) GSE18071(seedling) GSE18978(leaf) GSE19520(leaf) GSE2169(seedling) GSE21920(leaf) GSE22966(root) GSE2473(flower) GSE27985(leaf) GSE28600(culture) GSE30702(seedling) GSE50526(leaf) GSE5629(seedling) GSE5630(leaf) GSE5632(flower) GSE5633(shoot) GSE5636(leaf) GSE5638(leaf) GSE7743(seedling) GSE9955(leaf)
577	GSE6176	Impact of Type III effectors on plant defense responses	357	response to wounding(3.335954e-09,5.01,24);toxin metabolic process(3.955226e-07,7.60,13);response to jasmonic acid(9.935183e-05,3.49,18);toxin catabolic process(1.134769e-04,6.83,9);secondary metabolite catabolic process(1.134769e-04,6.83,9);response to acid(4.177372e-04,1.85,50)	21	GSE10646(whole plant) GSE15876(root) GSE18071(seedling) GSE18978(leaf) GSE21920(leaf) GSE25171(root) GSE34047(leaf) GSE34667(leaf) GSE35580(root) GSE39385(seedling) GSE40354(seedling) GSE41136(leaf) GSE42007(root) GSE50526(leaf) GSE54049(root) GSE55835(leaf) GSE5623(shoot, root) GSE5629(seedling) GSE5685(leaf) GSE6176(leaf) GSE7641(root)
597	GSE629	Auxin-mediated gene expression in WT, iaa17, axr3 and iaa5iaa6iaa19 mutants	343	-	21	GSE14502(root,shoot) GSE1491(seedling) GSE16722(root, shoot) GSE17159(seedling, seed) GSE18975(whole plant) GSE21601(whole plant) GSE24348(leaf, root) GSE30095(root) GSE30097(root) GSE30702(seedling) GSE31158(root, shoot) GSE39268(root,shoot) GSE39385(seedling) GSE40076(shoot, root) GSE40354(seedling) GSE42007(root) GSE5626(shoot, root) GSE56659(shoot, root) GSE627(seedling) GSE629(seedling) GSE9…
614	GSE7641	Expression analysis of root cell-types after treatment with salt	56	electron transport chain(9.809154e-07,18.95,8);photosynthesis(2.620092e-05,13.84,7);generation of precursor metabolites and energy(2.944951e-05,8.22,9);photosynthetic electron transport chain(2.944951e-05,26.45,5);DNA-templated transcription, elongation(8.877206e-05,85.29,3);photosynthetic electron transport in photosystem II(1.620352e-04,68.23,3)	21	GSE11852(seed) GSE14496(seedling) GSE15189(root) GSE15876(root) GSE19700(leaf) GSE21601(whole plant) GSE21611(root) GSE2169(seedling) GSE34130(root) GSE35580(root) GSE42007(root) GSE50966(leaf) GSE51215(aerial) GSE5632(flower) GSE56659(shoot, root) GSE5688(root) GSE7631(root) GSE7641(root) GSE9719(seedling) GSE9728(seedling) GSE9955(leaf)
34	GSE11758	Plant response to misfolded protein in the cytosol	763	-	20	GSE11558(root) GSE11758(leaf) GSE17464(leaf) GSE17479(leaf) GSE18978(leaf) GSE19271(aerial) GSE19700(leaf) GSE20044(root) GSE23331(leaf) GSE27985(leaf) GSE34047(leaf) GSE39385(seedling) GSE41136(leaf) GSE50526(leaf) GSE53071(seedling) GSE54049(root) GSE55835(leaf) GSE5629(seedling) GSE5632(flower) GSE9719(seedling)
40	GSE11807	Flg22 regulates MAP kinase 6 interaction with an ethylene response factor substrate via ethylene	1777	-	20	GSE11558(root) GSE11807(leaf) GSE12551(aerial) GSE13739(leaf) GSE20044(root) GSE34047(leaf) GSE34130(root) GSE34667(leaf) GSE55835(leaf) GSE5637(leaf) GSE56658(seedling, culture) GSE5685(leaf) GSE5738(root, leaf) GSE58370(shoot) GSE6174(leaf) GSE7631(root) GSE7641(root) GSE7796(aerial) GSE8785(shoot) GSE9996(root)
54	GSE12551	Inducible expression of trichome regulators, GL1 and GL3	258	-	20	GSE10646(whole plant) GSE12551(aerial) GSE13833(aerial) GSE14496(seedling) GSE18071(seedling) GSE19271(aerial) GSE19520(leaf) GSE21601(whole plant) GSE25171(root) GSE26983(leaf) GSE27985(leaf) GSE28297(seedling) GSE28600(culture) GSE41136(leaf) GSE43818(aerial) GSE49596(aerial) GSE5617(seedling) GSE5629(seedling) GSE5696(seedling) GSE6177(aerial)
370	GSE41136	Arabidopsis transcription factor ANAC017 is a necessary and central control point for normal transcriptome changes in response to reactive oxygen signals, such as H2O2, and specific mitochondrial retrograde stress signals	76	response to heat(1.162173e-33,29.10,29);response to temperature stimulus(2.736748e-20,10.02,29);response to high light intensity(6.956074e-20,44.10,15);response to hydrogen peroxide(6.352436e-18,39.77,14);response to light intensity(1.315639e-15,23.28,15);response to reactive oxygen species(9.073941e-14,17.46,15)	20	GSE10749(culture) GSE11758(leaf) GSE14106(shoot) GSE1491(seedling) GSE17464(leaf) GSE18985(whole plant) GSE19520(leaf) GSE21601(whole plant) GSE26679(leaf) GSE28600(culture) GSE30095(root) GSE34130(root) GSE34897(seedling) GSE35580(root) GSE46107(leaf) GSE46205(root) GSE53071(seedling) GSE7641(root) GSE7743(seedling) GSE9719(seedling)
421	GSE51215	Transcriptome analysis in flavonoid overaccumulating and lacking Arabidopsis.	81	-	20	GSE10522(leaf) GSE13833(aerial) GSE15189(root) GSE15876(root) GSE18985(whole plant) GSE21601(whole plant) GSE21920(leaf) GSE26983(leaf) GSE29543(root, aerial) GSE34047(leaf) GSE35580(root) GSE42007(root) GSE46107(leaf) GSE51215(aerial) GSE55835(leaf) GSE5615(leaf) GSE5629(seedling) GSE5630(leaf) GSE5688(root) GSE6177(aerial)
433	GSE54049	Hit-and-run transcriptional control by bZIP1 mediates rapid nutrient signaling in Arabidopsis	2035	cellular response to hypoxia(2.272832e-08,4.43,17);cellular response to oxygen levels(1.303922e-07,4.09,17);cellular response to decreased oxygen levels(1.303922e-07,4.09,17);response to chitin(6.799334e-06,2.09,43);response to decreased oxygen levels(8.317000e-06,2.68,24);response to hypoxia(1.042143e-05,2.72,23)	20	GSE1491(seedling) GSE15876(root) GSE17479(leaf) GSE18975(whole plant) GSE18985(whole plant) GSE2169(seedling) GSE25171(root) GSE26983(leaf) GSE30094(shoot apical, whole plant) GSE35580(root) GSE39385(seedling) GSE40354(seedling) GSE41136(leaf) GSE54049(root) GSE5615(leaf) GSE5623(shoot, root) GSE5629(seedling) GSE5636(leaf) GSE5638(leaf) GSE6151(shoot)
615	GSE7641	Expression analysis of root cell-types after treatment with salt	267	response to abscisic acid(3.518590e-04,2.65,23);cellular response to heat(4.391242e-04,13.25,5);response to water deprivation(5.061742e-04,3.01,18);response to water(7.011882e-04,2.93,18);response to alcohol(7.489938e-04,2.44,24);aging(9.567482e-04,4.16,11)	20	GSE10522(leaf) GSE10670(leaf) GSE15876(root) GSE18978(leaf) GSE21920(leaf) GSE22966(root) GSE27985(leaf) GSE41136(leaf) GSE43818(aerial) GSE48488(seed) GSE49596(aerial) GSE50526(leaf) GSE54049(root) GSE5615(leaf) GSE5629(seedling) GSE5630(leaf) GSE5688(root) GSE6176(leaf) GSE7641(root) GSE7743(seedling)
5	GSE10522	Expression data of Arabidopsis thaliana rosettes during chilling	478	response to karrikin(1.865515e-09,5.00,24);flavonoid metabolic process(3.329613e-06,5.49,14);flavonoid biosynthetic process(1.079648e-04,5.14,11);pigment metabolic process(3.246509e-04,3.51,15);response to cold(3.623036e-04,2.31,29);response to water deprivation(1.125117e-03,2.34,25)	19	GSE10522(leaf) GSE10670(leaf) GSE13739(leaf) GSE21601(whole plant) GSE23331(leaf) GSE26983(leaf) GSE27985(leaf) GSE31837(culture) GSE34047(leaf) GSE34667(leaf) GSE38030(leaf) GSE43818(aerial) GSE46107(leaf) GSE49596(aerial) GSE55835(leaf) GSE5621(shoot, root) GSE6174(leaf) GSE6177(aerial) GSE7743(seedling)
69	GSE13833	Transcriptome changes triggered by the synthetic defense elicitors DCA and INA in Arabidopsis thaliana	122	-	19	GSE13739(leaf) GSE13833(aerial) GSE1491(seedling) GSE18071(seedling) GSE19264(leaf) GSE19273(whole plant) GSE19700(leaf) GSE23331(leaf) GSE2473(flower) GSE25171(root) GSE26679(leaf) GSE26983(leaf) GSE34667(leaf) GSE40354(seedling) GSE50526(leaf) GSE50966(leaf) GSE51215(aerial) GSE5688(root) GSE6174(leaf)
100	GSE15189	Early Iron Deficiency Induced Changes in Arabidopsis Roots	1813	-	19	GSE15189(root) GSE19273(whole plant) GSE24348(leaf, root) GSE2473(flower) GSE25171(root) GSE26983(leaf) GSE34897(seedling) GSE39268(root,shoot) GSE39384(seedling) GSE46107(leaf) GSE55835(leaf) GSE5620(shoot, root) GSE5621(shoot, root) GSE5624(shoot, root) GSE5625(shoot, root) GSE5626(shoot, root) GSE5627(shoot, root) GSE5628(shoot, root) GSE6151(shoot)
265	GSE27985	Microarray analysis of Arabidopsis Col-0 and catalase 2 mutant define interactions between CO2, daylength and H2O2	339	cellular component movement(9.571107e-08,6.55,15);microtubule-based movement(3.227793e-07,7.08,13);microtubule-based process(4.815701e-06,4.49,16);mitotic recombination(1.916081e-02,18.79,2);nucleus organization(1.988261e-02,8.67,3);sister chromatid cohesion(1.988261e-02,8.67,3)	19	GSE11558(root) GSE11758(leaf) GSE12551(aerial) GSE16722(root, shoot) GSE19271(aerial) GSE19520(leaf) GSE19700(leaf) GSE21684(seedling) GSE23331(leaf) GSE27985(leaf) GSE28600(culture) GSE30094(shoot apical, whole plant) GSE50526(leaf) GSE53071(seedling) GSE5631(root) GSE5632(flower) GSE5633(shoot) GSE56659(shoot, root) GSE9719(seedling)
271	GSE28297	Expression data from WT (Columbia) and pifq (pif1pif3pif4pif5) mutant Arabidopsis seedlings	1258	-	19	GSE10749(culture) GSE13833(aerial) GSE15876(root) GSE17159(seedling, seed) GSE19271(aerial) GSE21684(seedling) GSE26983(leaf) GSE28297(seedling) GSE30223(seed) GSE34897(seedling) GSE40354(seedling) GSE41136(leaf) GSE53071(seedling) GSE5629(seedling) GSE5630(leaf) GSE5632(flower) GSE5633(shoot) GSE56480(leaf) GSE9719(seedling)
300	GSE30702	Expression data from Arabidopsis GR-REVOLUTA and KANADI1-GR transgenic seedlings	226	photosynthetic electron transport chain(7.014849e-06,10.49,8);photosynthesis(8.286508e-06,5.88,12);electron transport chain(9.060963e-06,6.46,11);photosynthesis, light reaction(8.718823e-05,15.66,5);photosynthetic electron transport in photosystem II(1.300660e-04,22.54,4);DNA-templated transcription, elongation(1.396313e-03,21.13,3)	19	GSE14496(seedling) GSE18975(whole plant) GSE18978(leaf) GSE19700(leaf) GSE21684(seedling) GSE2169(seedling) GSE22966(root) GSE2473(flower) GSE26983(leaf) GSE30702(seedling) GSE31587(seedling) GSE50966(leaf) GSE55835(leaf) GSE56659(shoot, root) GSE5688(root) GSE627(seedling) GSE629(seedling) GSE9719(seedling) GSE9955(leaf)
587	GSE627	Auxin mediated gene expression in WT, arf7, arf19 and arf7 arf19 mutants	966	response to auxin(3.690091e-15,2.91,70);response to hormone(5.180309e-07,1.58,135);response to endogenous stimulus(6.360143e-07,1.55,144);response to organic substance(1.760816e-04,1.38,152);response to cyclopentenone(1.815503e-04,4.27,11);ethylene-activated signaling pathway(8.030090e-04,3.23,13)	19	GSE13833(aerial) GSE1491(seedling) GSE15876(root) GSE17159(seedling, seed) GSE18975(whole plant) GSE21684(seedling) GSE28297(seedling) GSE29543(root, aerial) GSE30030(seedling) GSE31587(seedling) GSE35057(seedling) GSE39384(seedling) GSE42007(root) GSE53071(seedling) GSE5617(seedling) GSE5623(shoot, root) GSE5629(seedling) GSE627(seedling) GSE629(seedling)
636	GSE7796	Phenotypic Diversity and Altered Environmental Plasticity in Arabidopsis thaliana with Reduced HSP90 Levels	1974	-	19	GSE11558(root) GSE11807(leaf) GSE12551(aerial) GSE13739(leaf) GSE20044(root) GSE22947(shoot) GSE34667(leaf) GSE39384(seedling) GSE51480(aerial) GSE5637(leaf) GSE56658(seedling, culture) GSE5685(leaf) GSE5696(seedling) GSE5730(seed) GSE5738(root, leaf) GSE6174(leaf) GSE7631(root) GSE7796(aerial) GSE9996(root)
73	GSE14106	Transcriptome data from inflorescence stalks of intact A. thaliana plants after infection with A. tumefaciens	250	secondary metabolic process(3.690625e-04,3.42,17);S-glycoside metabolic process(5.633829e-04,6.79,8);glycosinolate metabolic process(5.633829e-04,6.79,8);glucosinolate metabolic process(5.633829e-04,6.79,8);flavonoid metabolic process(1.196953e-03,5.99,8);S-glycoside biosynthetic process(1.502746e-03,8.26,6)	18	GSE10646(whole plant) GSE10749(culture) GSE14106(shoot) GSE17464(leaf) GSE17479(leaf) GSE18975(whole plant) GSE18978(leaf) GSE19271(aerial) GSE19520(leaf) GSE21920(leaf) GSE24348(leaf, root) GSE29543(root, aerial) GSE40076(shoot, root) GSE5623(shoot, root) GSE5632(flower) GSE5634(seed) GSE56480(leaf) GSE56659(shoot, root)
434	GSE54049	Hit-and-run transcriptional control by bZIP1 mediates rapid nutrient signaling in Arabidopsis	965	-	18	GSE11758(leaf) GSE17464(leaf) GSE17479(leaf) GSE19271(aerial) GSE2169(seedling) GSE30223(seed) GSE39385(seedling) GSE40076(shoot, root) GSE41136(leaf) GSE46107(leaf) GSE48488(seed) GSE54049(root) GSE5615(leaf) GSE5626(shoot, root) GSE5627(shoot, root) GSE5632(flower) GSE5634(seed) GSE9719(seedling)
588	GSE627	Auxin mediated gene expression in WT, arf7, arf19 and arf7 arf19 mutants	151	-	18	GSE14502(root,shoot) GSE1491(seedling) GSE16722(root, shoot) GSE21684(seedling) GSE24348(leaf, root) GSE25171(root) GSE30095(root) GSE30097(root) GSE30702(seedling) GSE31158(root, shoot) GSE34130(root) GSE39385(seedling) GSE40076(shoot, root) GSE46205(root) GSE5626(shoot, root) GSE56659(shoot, root) GSE627(seedling) GSE629(seedling)
35	GSE11758	Plant response to misfolded protein in the cytosol	179	response to heat(8.148617e-28,14.49,34);response to temperature stimulus(3.957952e-13,4.99,34);response to high light intensity(2.988476e-11,16.23,13);response to light intensity(7.700471e-09,9.22,14);response to hydrogen peroxide(1.572457e-07,12.06,10);protein folding(2.096484e-07,5.19,18)	17	GSE11758(leaf) GSE14106(shoot) GSE1491(seedling) GSE18985(whole plant) GSE19520(leaf) GSE28600(culture) GSE30223(seed) GSE31587(seedling) GSE34130(root) GSE34897(seedling) GSE35580(root) GSE46107(leaf) GSE55835(leaf) GSE5617(seedling) GSE5628(shoot, root) GSE7743(seedling) GSE9719(seedling)
36	GSE11758	Plant response to misfolded protein in the cytosol	1463	-	17	GSE11758(leaf) GSE11807(leaf) GSE14106(shoot) GSE17479(leaf) GSE21601(whole plant) GSE23331(leaf) GSE31837(culture) GSE34047(leaf) GSE34897(seedling) GSE40354(seedling) GSE46107(leaf) GSE50966(leaf) GSE55835(leaf) GSE5615(leaf) GSE6174(leaf) GSE6176(leaf) GSE6177(aerial)
257	GSE26983	Comparison of salt stress resistance genes in transgenic Arabidopsis thaliana indicates that extent of transcriptomic change may not predict secondary phenotypic or fitness effects	870	defense response(4.911430e-08,1.75,109);response to herbivore(3.370067e-04,9.15,5);response to wounding(1.064290e-02,1.88,22);defense response to nematode(1.321907e-02,14.64,2);cell death in response to hydrogen peroxide(1.321907e-02,14.64,2);hydrogen peroxide-mediated programmed cell death(1.321907e-02,14.64,2)	17	GSE10522(leaf) GSE13833(aerial) GSE15189(root) GSE19520(leaf) GSE2473(flower) GSE26983(leaf) GSE27985(leaf) GSE39384(seedling) GSE46107(leaf) GSE55835(leaf) GSE5630(leaf) GSE5636(leaf) GSE5637(leaf) GSE5638(leaf) GSE56480(leaf) GSE5685(leaf) GSE9955(leaf)
277	GSE28600	Expression data of T87 Arabidopsis cultured cells in the presence of ABA, SA, JA, ABA+SA, or ABA+JA for 3hr or 24hr	62	response to heat(1.755179e-19,23.37,19);response to temperature stimulus(3.203212e-12,8.47,20);response to reactive oxygen species(5.015703e-12,18.55,13);response to hydrogen peroxide(5.015703e-12,34.82,10);response to oxidative stress(6.476254e-11,8.91,17);response to high light intensity(1.152331e-10,32.44,9)	17	GSE11758(leaf) GSE1491(seedling) GSE17464(leaf) GSE18975(whole plant) GSE18985(whole plant) GSE19520(leaf) GSE25171(root) GSE28600(culture) GSE34130(root) GSE34897(seedling) GSE35580(root) GSE39385(seedling) GSE46107(leaf) GSE54049(root) GSE5631(root) GSE7743(seedling) GSE9719(seedling)
392	GSE46205	A spatiotemporal understanding of growth regulation during the salt-stress response (Affymetrix)	231	intracellular signal transduction(9.607740e-07,4.38,19);oxidation-reduction process(3.658060e-05,1.93,50);root hair elongation(1.605404e-04,10.03,6);thalianol metabolic process(4.541887e-03,36.76,2);tricyclic triterpenoid metabolic process(8.376703e-03,27.57,2);developmental cell growth(1.085567e-02,3.37,8)	17	GSE14502(root,shoot) GSE1491(seedling) GSE15876(root) GSE16722(root, shoot) GSE25171(root) GSE30094(shoot apical, whole plant) GSE30095(root) GSE30097(root) GSE30702(seedling) GSE31158(root, shoot) GSE34130(root) GSE35057(seedling) GSE35580(root) GSE40076(shoot, root) GSE46205(root) GSE5626(shoot, root) GSE5631(root)
463	GSE5631	AtGenExpress: Developmental series (roots)	1464	response to chitin(7.527664e-09,2.77,41);response to organonitrogen compound(1.712506e-08,2.59,44);response to nitrogen compound(3.927122e-06,2.03,53);response to wounding(8.838743e-04,1.88,37);response to heat(1.991172e-03,1.82,35);cell wall modification involved in multidimensional cell growth(3.862330e-03,3.11,10)	17	GSE15189(root) GSE18975(whole plant) GSE18985(whole plant) GSE2169(seedling) GSE2473(flower) GSE25171(root) GSE26983(leaf) GSE35580(root) GSE39385(seedling) GSE40061(leaf, root) GSE41136(leaf) GSE54049(root) GSE55835(leaf) GSE5615(leaf) GSE5630(leaf) GSE5631(root) GSE6151(shoot)
589	GSE627	Auxin mediated gene expression in WT, arf7, arf19 and arf7 arf19 mutants	406	-	17	GSE10646(whole plant) GSE11758(leaf) GSE14496(seedling) GSE18975(whole plant) GSE19700(leaf) GSE22966(root) GSE2473(flower) GSE26983(leaf) GSE31587(seedling) GSE34130(root) GSE55835(leaf) GSE5632(flower) GSE5688(root) GSE58370(shoot) GSE627(seedling) GSE629(seedling) GSE9955(leaf)
608	GSE7631	Cell-specific nitrogen responses in the Arabidopsis root	347	-	17	GSE14502(root,shoot) GSE1491(seedling) GSE15189(root) GSE15876(root) GSE16722(root, shoot) GSE17159(seedling, seed) GSE22966(root) GSE25171(root) GSE30094(shoot apical, whole plant) GSE30095(root) GSE30097(root) GSE35580(root) GSE40076(shoot, root) GSE46205(root) GSE5626(shoot, root) GSE7631(root) GSE7641(root)
609	GSE7631	Cell-specific nitrogen responses in the Arabidopsis root	111	translation(8.985878e-05,3.98,15);ribosome biogenesis(1.916121e-04,7.34,8);ribonucleoprotein complex biogenesis(2.453645e-04,7.01,8);response to heat(1.088853e-03,5.50,8);response to high light intensity(1.313481e-03,10.07,5);maturation of SSU-rRNA(4.943783e-03,45.90,2)	17	GSE25171(root) GSE27985(leaf) GSE28600(culture) GSE34130(root) GSE40354(seedling) GSE41136(leaf) GSE46205(root) GSE5615(leaf) GSE5630(leaf) GSE5631(root) GSE5632(flower) GSE5636(leaf) GSE5637(leaf) GSE5638(leaf) GSE56480(leaf) GSE7631(root) GSE7641(root)
648	GSE9719	Dynamics of mRNA abundance and translation in response to short and prolonged hypoxia and reoxygenation	501	photosynthesis(1.073478e-11,5.75,26);electron transport chain(1.354600e-08,5.30,20);photosynthesis, light reaction(1.232309e-07,12.71,9);generation of precursor metabolites and energy(7.348315e-06,2.86,28);photosynthetic electron transport chain(7.388384e-06,6.50,11);respiratory electron transport chain(1.040369e-04,5.41,10)	17	GSE11852(seed) GSE15876(root) GSE18975(whole plant) GSE21601(whole plant) GSE2169(seedling) GSE30095(root) GSE30702(seedling) GSE31587(seedling) GSE35580(root) GSE42007(root) GSE46205(root) GSE5632(flower) GSE56659(shoot, root) GSE7641(root) GSE9719(seedling) GSE9728(seedling) GSE9955(leaf)
23	GSE11558	transcript profiling of the adaptive response to decreases in oxygen concentration in the roots of Arabidopsis plants	568	syncytium formation(2.903881e-04,8.97,6);plant-type cell wall modification involved in multidimensional cell growth(9.974726e-04,6.04,7);plant-type cell wall loosening(1.100923e-03,5.13,8);cell wall modification involved in multidimensional cell growth(1.504096e-03,5.61,7);plant-type cell wall modification(9.166759e-03,3.59,8);tryptophan catabolic process(1.138853e-02,22.42,2)	16	GSE11558(root) GSE16722(root, shoot) GSE21601(whole plant) GSE22966(root) GSE25171(root) GSE28297(seedling) GSE30097(root) GSE30223(seed) GSE34130(root) GSE34897(seedling) GSE40354(seedling) GSE46205(root) GSE5630(leaf) GSE5631(root) GSE5688(root) GSE9719(seedling)
417	GSE50966	Transcriptional reprogramming and stimulation of leaf respiration by elevated CO2 concentration is diminished, but not eliminated, under limiting nitrogen supply.	871	-	16	GSE13833(aerial) GSE1491(seedling) GSE19264(leaf) GSE2473(flower) GSE26679(leaf) GSE26983(leaf) GSE28297(seedling) GSE34667(leaf) GSE40354(seedling) GSE46107(leaf) GSE50526(leaf) GSE50966(leaf) GSE51215(aerial) GSE5637(leaf) GSE6174(leaf) GSE9955(leaf)
641	GSE8785	Early gibberellin responses and DELLA protein direct targets in Arabidopsis	708	-	16	GSE10646(whole plant) GSE10749(culture) GSE13739(leaf) GSE17464(leaf) GSE17479(leaf) GSE18071(seedling) GSE18975(whole plant) GSE18978(leaf) GSE29543(root, aerial) GSE40354(seedling) GSE50019(leaf) GSE51215(aerial) GSE53071(seedling) GSE5685(leaf) GSE6177(aerial) GSE8785(shoot)
24	GSE11558	transcript profiling of the adaptive response to decreases in oxygen concentration in the roots of Arabidopsis plants	58	response to oxygen levels(3.975980e-12,38.53,10);response to decreased oxygen levels(3.975980e-12,39.21,10);response to hypoxia(7.127966e-11,37.29,9);anaerobic respiration(2.841853e-05,43.92,4);cellular respiration(5.153994e-05,21.12,5);energy derivation by oxidation of organic compounds(1.760052e-04,16.15,5)	15	GSE11558(root) GSE14502(root,shoot) GSE1491(seedling) GSE15189(root) GSE18071(seedling) GSE2169(seedling) GSE29543(root, aerial) GSE31158(root, shoot) GSE34130(root) GSE40061(leaf, root) GSE5696(seedling) GSE5738(root, leaf) GSE6151(shoot) GSE629(seedling) GSE9719(seedling)
175	GSE20044	High resolution NO3 response of Arabidopsis Roots	252	-	15	GSE11758(leaf) GSE15876(root) GSE16722(root, shoot) GSE19271(aerial) GSE19700(leaf) GSE20044(root) GSE21684(seedling) GSE2169(seedling) GSE27985(leaf) GSE30094(shoot apical, whole plant) GSE42007(root) GSE46205(root) GSE50526(leaf) GSE5631(root) GSE5632(flower)
188	GSE21684	Arabidopsis seedlings collected during hypocotyl elongation and hypocotyl stasis	102	-	15	GSE14496(seedling) GSE19273(whole plant) GSE21601(whole plant) GSE21684(seedling) GSE21920(leaf) GSE26679(leaf) GSE26983(leaf) GSE28297(seedling) GSE30097(root) GSE46107(leaf) GSE49596(aerial) GSE5629(seedling) GSE5696(seedling) GSE6177(aerial) GSE7743(seedling)
203	GSE22947	Expression data from in-vitro induced Interfascicular Cambium of Arabidopsis thaliana	125	lipid storage(2.834122e-07,30.57,6);embryo development ending in seed dormancy(1.438506e-05,3.64,18);maintenance of location(1.851934e-05,14.91,6);embryo development(2.147973e-05,3.34,19);seed oilbody biogenesis(2.164054e-05,76.42,3);seed maturation(5.983415e-05,27.17,4)	15	GSE11852(seed) GSE17159(seedling, seed) GSE18975(whole plant) GSE18985(whole plant) GSE21684(seedling) GSE22947(shoot) GSE25171(root) GSE28297(seedling) GSE30030(seedling) GSE30223(seed) GSE31587(seedling) GSE48488(seed) GSE5634(seed) GSE8785(shoot) GSE9728(seedling)
235	GSE2473	Small RNA biogenesis mutants	291	-	15	GSE13833(aerial) GSE1491(seedling) GSE19264(leaf) GSE19700(leaf) GSE22966(root) GSE23331(leaf) GSE2473(flower) GSE26679(leaf) GSE26983(leaf) GSE40354(seedling) GSE46107(leaf) GSE50526(leaf) GSE50966(leaf) GSE5615(leaf) GSE6174(leaf)
344	GSE35057	Phytochrome Interacting Factor 4 and 5 regulate different set of genes in high and low red/far-red light	601	response to auxin(6.927579e-08,2.74,41);response to cyclopentenone(2.512900e-05,6.23,10);xyloglucan metabolic process(6.281433e-04,7.48,6);shade avoidance(3.052820e-03,7.06,5);response to endogenous stimulus(5.832905e-03,1.42,82);response to brassinosteroid(1.110736e-02,3.08,9)	15	GSE13833(aerial) GSE14496(seedling) GSE1491(seedling) GSE18975(whole plant) GSE21684(seedling) GSE28297(seedling) GSE29543(root, aerial) GSE30030(seedling) GSE35057(seedling) GSE53071(seedling) GSE5617(seedling) GSE5630(leaf) GSE627(seedling) GSE629(seedling) GSE7743(seedling)
372	GSE42007	A Kinetic Analysis of Auxin-mediated Changes in Transcript Abundance in Arabidopsis Reveals New Mediators of Root Growth and Development	445	-	15	GSE15189(root) GSE15876(root) GSE18975(whole plant) GSE18985(whole plant) GSE21920(leaf) GSE35580(root) GSE39385(seedling) GSE40061(leaf, root) GSE42007(root) GSE46205(root) GSE54049(root) GSE55835(leaf) GSE5615(leaf) GSE5629(seedling) GSE5631(root)
461	GSE5630	AtGenExpress: Developmental series (leaves)	117	-	15	GSE13739(leaf) GSE13833(aerial) GSE14496(seedling) GSE18985(whole plant) GSE25171(root) GSE26983(leaf) GSE34667(leaf) GSE50966(leaf) GSE51215(aerial) GSE55835(leaf) GSE5615(leaf) GSE5629(seedling) GSE5630(leaf) GSE5696(seedling) GSE6174(leaf)
583	GSE6177	The effects of the sfr2, sfr3 and sfr6 mutations on lyotropic stress responses	355	response to temperature stimulus(2.863025e-12,3.48,47);response to cold(4.669824e-10,3.76,35);response to water deprivation(2.146093e-09,3.90,31);response to water(4.120658e-09,3.80,31);response to heat(1.545299e-05,3.87,18);response to inorganic substance(1.795472e-05,2.08,49)	15	GSE10522(leaf) GSE10670(leaf) GSE19700(leaf) GSE21920(leaf) GSE23331(leaf) GSE27985(leaf) GSE31837(culture) GSE34047(leaf) GSE38030(leaf) GSE43818(aerial) GSE49596(aerial) GSE55835(leaf) GSE5621(shoot, root) GSE6177(aerial) GSE7743(seedling)
12	GSE10646	BTH treated mkk1, mkk2 and mkk1/2 knockout mutant	216	-	14	GSE10646(whole plant) GSE26983(leaf) GSE28297(seedling) GSE34047(leaf) GSE34897(seedling) GSE46107(leaf) GSE5630(leaf) GSE5632(flower) GSE5633(shoot) GSE5636(leaf) GSE5637(leaf) GSE5638(leaf) GSE56480(leaf) GSE7743(seedling)
46	GSE11852	Effect of uniconazole on wt and pkl mutant germinating seeds	149	photosynthesis(1.780924e-12,12.64,17);photosynthesis, light harvesting(8.696273e-08,22.06,8);generation of precursor metabolites and energy(2.045626e-04,4.46,13);phenylpropanoid metabolic process(8.635035e-03,4.60,7);protein nitrosylation(8.635035e-03,16.03,3);peptidyl-cysteine S-nitrosylation(8.635035e-03,16.03,3)	14	GSE10749(culture) GSE11852(seed) GSE17464(leaf) GSE18975(whole plant) GSE19520(leaf) GSE21920(leaf) GSE29543(root, aerial) GSE30030(seedling) GSE30223(seed) GSE31587(seedling) GSE34130(root) GSE5617(seedling) GSE5632(flower) GSE58370(shoot)
278	GSE28600	Expression data of T87 Arabidopsis cultured cells in the presence of ABA, SA, JA, ABA+SA, or ABA+JA for 3hr or 24hr	61	response to jasmonic acid(4.004616e-08,12.48,11);ER body organization(1.996182e-05,125.28,3);response to acid(2.253221e-03,3.04,14);response to wounding(2.280674e-03,7.33,6);jasmonic acid metabolic process(3.200998e-03,23.20,3);response to fungus(3.555567e-03,5.22,7)	14	GSE10522(leaf) GSE18975(whole plant) GSE18978(leaf) GSE19264(leaf) GSE2169(seedling) GSE21920(leaf) GSE28600(culture) GSE30702(seedling) GSE39384(seedling) GSE42007(root) GSE50526(leaf) GSE55835(leaf) GSE5615(leaf) GSE5685(leaf)
338	GSE34897	Gene expression from Inducible TOC1 expression in Arabidopsis seedlings	301	response to heat(1.007407e-19,8.36,33);response to hydrogen peroxide(4.244578e-13,12.19,17);response to high light intensity(3.728231e-12,11.88,16);response to reactive oxygen species(2.226919e-09,5.88,20);response to light intensity(5.529574e-08,6.27,16);response to temperature stimulus(4.830555e-07,2.88,33)	14	GSE11758(leaf) GSE14106(shoot) GSE1491(seedling) GSE19520(leaf) GSE21601(whole plant) GSE29543(root, aerial) GSE34897(seedling) GSE35580(root) GSE46107(leaf) GSE49596(aerial) GSE53071(seedling) GSE5617(seedling) GSE7743(seedling) GSE9719(seedling)
373	GSE42007	A Kinetic Analysis of Auxin-mediated Changes in Transcript Abundance in Arabidopsis Reveals New Mediators of Root Growth and Development	905	peptide transport(2.858591e-04,3.00,16);oligopeptide transport(2.858591e-04,3.00,16);amide transport(7.999181e-04,2.75,16);thalianol metabolic process(1.527279e-03,14.07,3);tricyclic triterpenoid metabolic process(4.987889e-03,10.56,3);cell-cell junction assembly(1.038010e-02,8.44,3)	14	GSE14502(root,shoot) GSE17159(seedling, seed) GSE25171(root) GSE30094(shoot apical, whole plant) GSE30095(root) GSE30097(root) GSE30702(seedling) GSE31158(root, shoot) GSE40354(seedling) GSE42007(root) GSE46205(root) GSE5621(shoot, root) GSE627(seedling) GSE629(seedling)
428	GSE53071	Measurement of temperature affects on Arabidopsis transcription and decay rates	696	-	14	GSE1491(seedling) GSE18071(seedling) GSE22966(root) GSE26679(leaf) GSE28297(seedling) GSE31837(culture) GSE34130(root) GSE39385(seedling) GSE40076(shoot, root) GSE53071(seedling) GSE5617(seedling) GSE5627(shoot, root) GSE5629(seedling) GSE6151(shoot)
598	GSE629	Auxin-mediated gene expression in WT, iaa17, axr3 and iaa5iaa6iaa19 mutants	138	response to organonitrogen compound(1.377878e-05,6.86,11);response to nitrogen compound(1.232991e-04,4.88,12);response to chitin(1.911359e-04,6.44,9);response to wounding(2.742273e-04,5.40,10);camalexin metabolic process(3.606413e-03,23.07,3);camalexin biosynthetic process(3.606413e-03,23.07,3)	14	GSE15876(root) GSE18975(whole plant) GSE18985(whole plant) GSE25171(root) GSE27985(leaf) GSE30097(root) GSE39385(seedling) GSE40354(seedling) GSE41136(leaf) GSE50526(leaf) GSE5629(seedling) GSE5630(leaf) GSE627(seedling) GSE629(seedling)
637	GSE7796	Phenotypic Diversity and Altered Environmental Plasticity in Arabidopsis thaliana with Reduced HSP90 Levels	821	cellular response to nutrient levels(2.856323e-04,2.52,25);response to nutrient levels(4.493493e-04,2.41,27);cellular response to extracellular stimulus(1.332642e-03,2.25,26);cellular response to external stimulus(1.421964e-03,2.24,26);response to extracellular stimulus(1.579887e-03,2.17,28);regulation of leaf senescence(3.257656e-03,10.34,4)	14	GSE11758(leaf) GSE17464(leaf) GSE17479(leaf) GSE18978(leaf) GSE19520(leaf) GSE2169(seedling) GSE30223(seed) GSE34047(leaf) GSE39385(seedling) GSE41136(leaf) GSE46107(leaf) GSE50526(leaf) GSE5632(flower) GSE7796(aerial)
204	GSE22947	Expression data from in-vitro induced Interfascicular Cambium of Arabidopsis thaliana	254	protein refolding(4.332125e-04,22.29,4);heat acclimation(7.596378e-04,9.12,6);response to heat(7.443011e-03,3.30,11);response to temperature stimulus(2.737501e-02,2.07,20);arginine metabolic process(3.062332e-02,10.03,3)	13	GSE14496(seedling) GSE22947(shoot) GSE26983(leaf) GSE27985(leaf) GSE28297(seedling) GSE28600(culture) GSE29543(root, aerial) GSE30223(seed) GSE34130(root) GSE41136(leaf) GSE46205(root) GSE5615(leaf) GSE5632(flower)
258	GSE26983	Comparison of salt stress resistance genes in transgenic Arabidopsis thaliana indicates that extent of transcriptomic change may not predict secondary phenotypic or fitness effects	101	electron transport chain(2.263875e-05,10.51,8);photosynthetic electron transport chain(2.263875e-05,17.60,6);photosynthesis(6.254298e-05,8.77,8);photosynthesis, light reaction(1.593824e-04,28.02,4);generation of precursor metabolites and energy(3.670749e-04,5.06,10);photosynthetic electron transport in photosystem II(6.496422e-04,37.83,3)	13	GSE14496(seedling) GSE18975(whole plant) GSE19700(leaf) GSE26983(leaf) GSE30702(seedling) GSE31587(seedling) GSE56659(shoot, root) GSE5685(leaf) GSE5688(root) GSE627(seedling) GSE629(seedling) GSE9719(seedling) GSE9955(leaf)
380	GSE43818	Expression data from WT, camta1/2, camta1/3, camta2/3, camta1/2/3 mutants	155	response to wounding(5.278191e-06,6.25,13);S-glycoside biosynthetic process(5.775209e-06,15.55,7);glycosinolate biosynthetic process(5.775209e-06,15.55,7);glucosinolate biosynthetic process(5.775209e-06,15.55,7);S-glycoside metabolic process(9.255001e-06,10.96,8);glycosinolate metabolic process(9.255001e-06,10.96,8)	13	GSE10646(whole plant) GSE10749(culture) GSE13739(leaf) GSE13833(aerial) GSE17464(leaf) GSE18978(leaf) GSE19271(aerial) GSE21601(whole plant) GSE29543(root, aerial) GSE43818(aerial) GSE50019(leaf) GSE50966(leaf) GSE51215(aerial)
487	GSE5685	AtGenExpress: Pathogen Series: Pseudomonas half leaf injection	62	electron transport chain(5.944715e-08,19.26,9);photosynthetic electron transport chain(6.503366e-08,33.44,7);photosynthesis(1.971804e-06,14.29,8);photosynthetic electron transport in photosystem II(2.270465e-06,82.17,4);photosynthesis, light reaction(2.499189e-05,45.65,4);generation of precursor metabolites and energy(4.509612e-05,7.43,9)	13	GSE18975(whole plant) GSE19700(leaf) GSE2169(seedling) GSE26983(leaf) GSE30702(seedling) GSE31587(seedling) GSE42007(root) GSE5632(flower) GSE56659(shoot, root) GSE5685(leaf) GSE5688(root) GSE6174(leaf) GSE9955(leaf)
578	GSE6176	Impact of Type III effectors on plant defense responses	498	cutin biosynthetic process(1.919000e-05,13.95,6);very long-chain fatty acid metabolic process(2.794625e-03,6.14,6);photosynthesis, light harvesting(7.439765e-03,4.95,6);stamen filament development(1.618119e-02,9.59,3);recognition of pollen(1.976730e-02,3.93,6);cell recognition(2.153952e-02,3.84,6)	13	GSE11807(leaf) GSE13739(leaf) GSE14106(shoot) GSE18978(leaf) GSE29543(root, aerial) GSE31158(root, shoot) GSE50019(leaf) GSE50526(leaf) GSE5632(flower) GSE5686(leaf) GSE6176(leaf) GSE7796(aerial) GSE9728(seedling)
616	GSE7641	Expression analysis of root cell-types after treatment with salt	219	cell wall organization(1.993348e-04,4.06,13);trichoblast maturation(4.195401e-04,17.90,4);root hair cell differentiation(4.195401e-04,17.90,4);plant-type cell wall organization(5.095214e-04,5.82,8);cell maturation(5.324755e-04,16.62,4);external encapsulating structure organization(6.118157e-04,3.50,13)	13	GSE11558(root) GSE1491(seedling) GSE15876(root) GSE16722(root, shoot) GSE25171(root) GSE30094(shoot apical, whole plant) GSE30095(root) GSE30097(root) GSE34130(root) GSE35580(root) GSE46205(root) GSE7631(root) GSE7641(root)
670	GSE9996	Organ regeneration in plants is independent of stem cell niche activity	729	-	13	GSE11558(root) GSE13739(leaf) GSE14106(shoot) GSE20044(root) GSE56658(seedling, culture) GSE5685(leaf) GSE5688(root) GSE5730(seed) GSE6174(leaf) GSE7631(root) GSE7641(root) GSE8785(shoot) GSE9996(root)
74	GSE14106	Transcriptome data from inflorescence stalks of intact A. thaliana plants after infection with A. tumefaciens	96	response to heat(1.900075e-19,17.48,22);response to temperature stimulus(8.701199e-12,6.57,24);response to high light intensity(1.980966e-11,25.60,11);response to hydrogen peroxide(5.874540e-10,22.49,10);response to light intensity(7.369924e-10,14.74,12);response to reactive oxygen species(2.203166e-07,10.14,11)	12	GSE11758(leaf) GSE14106(shoot) GSE14496(seedling) GSE1491(seedling) GSE19520(leaf) GSE26679(leaf) GSE34130(root) GSE35580(root) GSE46107(leaf) GSE49596(aerial) GSE7743(seedling) GSE9719(seedling)
133	GSE18978	Arabidopsis thaliana mutant leaves treated with Pseudomonas syringae ES4326	220	response to wounding(8.405556e-11,7.11,21);response to jasmonic acid(2.414450e-09,6.29,20);response to herbivore(6.178104e-05,28.95,4);ER body organization(4.684859e-04,34.74,3);regulation of response to external stimulus(2.173565e-03,8.51,5);jasmonic acid biosynthetic process(4.401425e-03,10.07,4)	12	GSE11758(leaf) GSE18978(leaf) GSE2169(seedling) GSE21920(leaf) GSE26983(leaf) GSE30702(seedling) GSE39384(seedling) GSE42007(root) GSE50526(leaf) GSE55835(leaf) GSE5615(leaf) GSE6176(leaf)
381	GSE43818	Expression data from WT, camta1/2, camta1/3, camta2/3, camta1/2/3 mutants	721	response to water deprivation(4.387439e-07,2.54,41);response to water(1.241279e-06,2.47,41);response to cold(2.647177e-05,2.17,41);cold acclimation(7.148644e-05,5.35,10);response to temperature stimulus(1.000328e-03,1.75,48);positive regulation of seed germination(4.915298e-03,5.89,5)	12	GSE10522(leaf) GSE10670(leaf) GSE19520(leaf) GSE21601(whole plant) GSE27985(leaf) GSE31837(culture) GSE43818(aerial) GSE46107(leaf) GSE49596(aerial) GSE55835(leaf) GSE6177(aerial) GSE7743(seedling)
498	GSE5688	AtGenExpress: Response to sulfate limitation	183	photosynthesis(2.545945e-05,6.66,11);photosynthetic electron transport chain(3.822439e-04,9.71,6);electron transport chain(7.255436e-04,5.80,8);photosynthetic electron transport in photosystem II(2.728880e-03,20.88,3);nicotianamine metabolic process(1.241972e-02,27.84,2);nicotianamine biosynthetic process(1.241972e-02,27.84,2)	12	GSE14496(seedling) GSE18975(whole plant) GSE19700(leaf) GSE26983(leaf) GSE30702(seedling) GSE31587(seedling) GSE56659(shoot, root) GSE5688(root) GSE627(seedling) GSE629(seedling) GSE9719(seedling) GSE9955(leaf)
599	GSE629	Auxin-mediated gene expression in WT, iaa17, axr3 and iaa5iaa6iaa19 mutants	719	response to auxin(3.829264e-13,3.13,56);response to cyclopentenone(5.953248e-04,4.69,9);response to endogenous stimulus(6.417987e-04,1.46,101);response to hormone(1.001429e-03,1.46,93);regulation of hormone levels(3.029885e-03,2.23,21);gibberellin metabolic process(3.252731e-03,4.59,7)	12	GSE13833(aerial) GSE1491(seedling) GSE18975(whole plant) GSE28297(seedling) GSE29543(root, aerial) GSE30030(seedling) GSE35057(seedling) GSE39384(seedling) GSE42007(root) GSE5617(seedling) GSE627(seedling) GSE629(seedling)
96	GSE1491	Identification of Inhibitors of Auxin Transcriptional Activation via Chemical Genetics in Arabidopsis	318	response to auxin(1.674335e-22,6.06,48);response to cyclopentenone(1.225491e-07,11.78,10);response to hormone(3.138696e-07,2.13,60);response to endogenous stimulus(1.119648e-06,2.02,62);response to organic substance(3.931303e-05,1.79,65);organ development(2.219381e-04,3.04,19)	11	GSE13833(aerial) GSE1491(seedling) GSE18975(whole plant) GSE21684(seedling) GSE28297(seedling) GSE35057(seedling) GSE39384(seedling) GSE42007(root) GSE627(seedling) GSE629(seedling) GSE9728(seedling)
228	GSE24517	Light- and plastid-regulated transcriptomes in Arabidopsis seedlings	222	response to water deprivation(4.040550e-05,3.62,18);response to water(5.209322e-05,3.52,18);aspartate family amino acid catabolic process(6.928909e-03,17.21,3);response to absence of light(7.903990e-03,9.56,4);exit from dormancy(9.010961e-03,38.25,2);cellular amino acid catabolic process(9.010961e-03,5.30,6)	11	GSE13833(aerial) GSE14496(seedling) GSE21601(whole plant) GSE21684(seedling) GSE24517(seedling) GSE28297(seedling) GSE29543(root, aerial) GSE30030(seedling) GSE49596(aerial) GSE5617(seedling) GSE5629(seedling)
251	GSE26679	comparison of powdery mildew-induced gene expression between Col-0 and the edr1 mutant	76	response to biotic stimulus(5.512754e-04,3.34,16);response to other organism(5.512754e-04,3.40,16);response to external biotic stimulus(5.512754e-04,3.34,16);defense response to other organism(5.512754e-04,4.31,13);defense response to fungus(5.512754e-04,7.11,9);defense response to fungus, incompatible interaction(5.978637e-04,14.20,5)	11	GSE10646(whole plant) GSE13739(leaf) GSE17464(leaf) GSE18071(seedling) GSE18975(whole plant) GSE18978(leaf) GSE25171(root) GSE26679(leaf) GSE27985(leaf) GSE50526(leaf) GSE9955(leaf)
266	GSE27985	Microarray analysis of Arabidopsis Col-0 and catalase 2 mutant define interactions between CO2, daylength and H2O2	650	-	11	GSE19264(leaf) GSE19520(leaf) GSE19700(leaf) GSE21601(whole plant) GSE27985(leaf) GSE49596(aerial) GSE5633(shoot) GSE5637(leaf) GSE6174(leaf) GSE6177(aerial) GSE7743(seedling)
279	GSE28600	Expression data of T87 Arabidopsis cultured cells in the presence of ABA, SA, JA, ABA+SA, or ABA+JA for 3hr or 24hr	943	response to water(6.885548e-10,2.58,56);response to water deprivation(2.267547e-08,2.46,52);secondary metabolic process(7.885671e-06,2.24,42);response to abscisic acid(2.326960e-05,1.89,58);phenylpropanoid biosynthetic process(3.309193e-05,3.05,21);secondary metabolite biosynthetic process(1.381167e-04,2.46,26)	11	GSE10670(leaf) GSE19273(whole plant) GSE19520(leaf) GSE21684(seedling) GSE21920(leaf) GSE2473(flower) GSE28600(culture) GSE39384(seedling) GSE48488(seed) GSE7641(root) GSE7743(seedling)
301	GSE30702	Expression data from Arabidopsis GR-REVOLUTA and KANADI1-GR transgenic seedlings	215	-	11	GSE18975(whole plant) GSE18978(leaf) GSE21920(leaf) GSE26983(leaf) GSE30702(seedling) GSE40354(seedling) GSE41136(leaf) GSE49596(aerial) GSE50526(leaf) GSE55835(leaf) GSE6177(aerial)
316	GSE34047	SA, elf18 treatment of WT and tbf1 mutant	465	-	11	GSE11758(leaf) GSE19520(leaf) GSE19700(leaf) GSE26679(leaf) GSE27985(leaf) GSE31587(seedling) GSE34047(leaf) GSE50526(leaf) GSE58370(shoot) GSE627(seedling) GSE629(seedling)
317	GSE34047	SA, elf18 treatment of WT and tbf1 mutant	244	DNA replication, synthesis of RNA primer(1.127088e-04,52.20,3);maintenance of DNA methylation(3.034560e-03,19.58,3);DNA replication checkpoint(3.034560e-03,52.20,2);DNA integrity checkpoint(1.623873e-02,26.10,2);regulation of organ morphogenesis(4.591946e-02,14.91,2);regulation of DNA methylation(4.591946e-02,14.91,2)	11	GSE10670(leaf) GSE13739(leaf) GSE17464(leaf) GSE18071(seedling) GSE19271(aerial) GSE34047(leaf) GSE41136(leaf) GSE50526(leaf) GSE55835(leaf) GSE5630(leaf) GSE5632(flower)
322	GSE34130	Ecotype specific nitrogen responses in the Arabidopsis root	49	response to heat(2.087439e-25,32.69,21);response to temperature stimulus(6.672946e-16,11.26,21);response to high light intensity(3.025599e-13,45.60,10);response to hydrogen peroxide(3.283119e-13,44.06,10);response to reactive oxygen species(9.525526e-11,19.86,11);response to light intensity(1.176065e-10,24.07,10)	11	GSE1491(seedling) GSE19520(leaf) GSE28600(culture) GSE30095(root) GSE34130(root) GSE34897(seedling) GSE41136(leaf) GSE46107(leaf) GSE46205(root) GSE7743(seedling) GSE9719(seedling)
323	GSE34130	Ecotype specific nitrogen responses in the Arabidopsis root	39	cellular response to oxygen levels(5.013564e-09,75.37,6);cellular response to hypoxia(5.013564e-09,81.65,6);cellular response to decreased oxygen levels(5.013564e-09,75.37,6);response to hypoxia(3.530770e-07,36.97,6);response to oxygen levels(3.687671e-07,34.38,6);response to decreased oxygen levels(3.687671e-07,34.99,6)	11	GSE17479(leaf) GSE18985(whole plant) GSE2169(seedling) GSE22966(root) GSE25171(root) GSE30030(seedling) GSE34130(root) GSE39385(seedling) GSE40354(seedling) GSE41136(leaf) GSE50526(leaf)
371	GSE41136	Arabidopsis transcription factor ANAC017 is a necessary and central control point for normal transcriptome changes in response to reactive oxygen signals, such as H2O2, and specific mitochondrial retrograde stress signals	693	-	11	GSE10749(culture) GSE18978(leaf) GSE19271(aerial) GSE40354(seedling) GSE41136(leaf) GSE46107(leaf) GSE50019(leaf) GSE51215(aerial) GSE53071(seedling) GSE5630(leaf) GSE9719(seedling)
488	GSE5685	AtGenExpress: Pathogen Series: Pseudomonas half leaf injection	654	-	11	GSE10522(leaf) GSE11807(leaf) GSE13739(leaf) GSE20044(root) GSE34667(leaf) GSE5637(leaf) GSE56658(seedling, culture) GSE5685(leaf) GSE5738(root, leaf) GSE6174(leaf) GSE7796(aerial)
508	GSE5696	AtGenExpress: Effect of brassinosteroids in seedlings	707	-	11	GSE11558(root) GSE13739(leaf) GSE14106(shoot) GSE20044(root) GSE39384(seedling) GSE39385(seedling) GSE5685(leaf) GSE5696(seedling) GSE6174(leaf) GSE8785(shoot) GSE9996(root)
579	GSE6176	Impact of Type III effectors on plant defense responses	445	response to water deprivation(2.864132e-04,2.51,25);response to water(4.108476e-04,2.44,25);response to osmotic stress(1.111083e-03,1.95,37);response to wounding(1.111083e-03,2.85,17);response to salt stress(1.416214e-03,1.97,34);response to acid(4.516076e-03,1.60,54)	11	GSE10646(whole plant) GSE10670(leaf) GSE18071(seedling) GSE18978(leaf) GSE2169(seedling) GSE21920(leaf) GSE28600(culture) GSE30702(seedling) GSE50526(leaf) GSE6176(leaf) GSE7743(seedling)
610	GSE7631	Cell-specific nitrogen responses in the Arabidopsis root	1436	-	11	GSE11558(root) GSE11807(leaf) GSE12551(aerial) GSE20044(root) GSE21611(root) GSE24517(seedling) GSE34130(root) GSE56658(seedling, culture) GSE7631(root) GSE7641(root) GSE9728(seedling)
97	GSE1491	Identification of Inhibitors of Auxin Transcriptional Activation via Chemical Genetics in Arabidopsis	75	cellular response to oxygen levels(9.279370e-11,52.25,8);cellular response to hypoxia(9.279370e-11,56.61,8);cellular response to decreased oxygen levels(9.279370e-11,52.25,8);response to hypoxia(3.478596e-08,25.63,8);response to oxygen levels(4.243147e-08,23.84,8);response to decreased oxygen levels(4.243147e-08,24.26,8)	10	GSE1491(seedling) GSE17464(leaf) GSE17479(leaf) GSE18975(whole plant) GSE2169(seedling) GSE25171(root) GSE30030(seedling) GSE40354(seedling) GSE50526(leaf) GSE5615(leaf)
272	GSE28297	Expression data from WT (Columbia) and pifq (pif1pif3pif4pif5) mutant Arabidopsis seedlings	1176	suberin biosynthetic process(3.277584e-04,6.50,6);regulation of auxin biosynthetic process(1.604634e-02,6.50,3);alternative respiration(1.892011e-02,10.83,2);regulation of auxin metabolic process(2.688018e-02,5.42,3);phenylpropanoid biosynthetic process(3.536315e-02,1.86,16);thalianol metabolic process(4.789870e-02,7.22,2)	10	GSE15876(root) GSE19273(whole plant) GSE21684(seedling) GSE28297(seedling) GSE30702(seedling) GSE46205(root) GSE5629(seedling) GSE56480(leaf) GSE6177(aerial) GSE7743(seedling)
285	GSE30030	Gene expression in pif3 mutant under dark and in wt under Red 1h and Red 18h	163	seed oilbody biogenesis(3.992709e-05,58.61,3);seed maturation(1.360236e-04,20.84,4);lipid storage(4.210059e-04,15.63,4);response to freezing(2.761046e-03,15.63,3);maintenance of location(4.944137e-03,7.62,4);seed germination(6.066441e-03,5.43,5)	10	GSE11852(seed) GSE18985(whole plant) GSE21684(seedling) GSE22947(shoot) GSE28297(seedling) GSE30030(seedling) GSE30223(seed) GSE31587(seedling) GSE48488(seed) GSE5634(seed)
298	GSE30223	Expression data of germinating Arabidopsis seeds	820	response to high light intensity(1.330931e-05,4.09,15);dormancy process(5.759892e-05,5.82,9);response to hydrogen peroxide(9.510296e-05,3.69,14);lipid storage(1.025471e-04,6.21,8);response to water(1.740545e-04,2.01,38);response to heat(1.991079e-04,2.42,26)	10	GSE11852(seed) GSE14106(shoot) GSE22947(shoot) GSE28600(culture) GSE30030(seedling) GSE30223(seed) GSE31587(seedling) GSE48488(seed) GSE5634(seed) GSE7641(root)
354	GSE38030	Arabidopsis cold regulated transcriptome, translatome and CSP1 RNA regulon	217	photosynthesis(6.503360e-07,7.15,14);photosynthesis, light reaction(1.788816e-04,16.30,5);photosynthetic electron transport in photosystem II(2.782225e-04,23.48,4);photosynthetic electron transport chain(1.161121e-03,8.19,6);photosynthesis, light harvesting in photosystem II(1.285565e-03,29.35,3);purine deoxyribonucleotide metabolic process(2.812385e-03,58.70,2)	10	GSE18975(whole plant) GSE34047(leaf) GSE34130(root) GSE38030(leaf) GSE50966(leaf) GSE51480(aerial) GSE5632(flower) GSE56480(leaf) GSE58370(shoot) GSE629(seedling)
382	GSE43818	Expression data from WT, camta1/2, camta1/3, camta2/3, camta1/2/3 mutants	205	-	10	GSE10522(leaf) GSE14496(seedling) GSE19520(leaf) GSE21601(whole plant) GSE27985(leaf) GSE43818(aerial) GSE46107(leaf) GSE49596(aerial) GSE6177(aerial) GSE7743(seedling)
390	GSE46107	Expression data in response to WRKY40 and WRKY63 knock-out/overexpression (and in response to high light stress)	200	defense response(1.555164e-05,2.37,34);phosphatidylcholine metabolic process(4.350857e-03,14.70,3);ethanolamine-containing compound metabolic process(6.397592e-03,12.74,3);S-glycoside metabolic process(9.511897e-03,5.31,5);glycosinolate metabolic process(9.511897e-03,5.31,5);glucosinolate metabolic process(9.511897e-03,5.31,5)	10	GSE15189(root) GSE19273(whole plant) GSE2473(flower) GSE25171(root) GSE26983(leaf) GSE34897(seedling) GSE39384(seedling) GSE46107(leaf) GSE55835(leaf) GSE6151(shoot)
399	GSE48488	Expression data of WT and Attim17-1 Arabidopsis seeds during stratification and germination	1078	response to high light intensity(1.179582e-06,3.94,19);response to hydrogen peroxide(1.048006e-05,3.60,18);response to heat(1.247225e-04,2.26,32);lipid storage(8.342964e-04,4.73,8);response to light intensity(3.827857e-03,2.19,20);response to reactive oxygen species(6.214057e-03,1.97,24)	10	GSE11852(seed) GSE14106(shoot) GSE21684(seedling) GSE28600(culture) GSE30223(seed) GSE31587(seedling) GSE48488(seed) GSE5634(seed) GSE7641(root) GSE7743(seedling)
429	GSE53071	Measurement of temperature affects on Arabidopsis transcription and decay rates	950	-	10	GSE18071(seedling) GSE19271(aerial) GSE26983(leaf) GSE27985(leaf) GSE41136(leaf) GSE53071(seedling) GSE5630(leaf) GSE5632(flower) GSE5633(shoot) GSE56480(leaf)
469	GSE5632	AtGenExpress: Developmental series (flowers and pollen)	1128	regulation of pollen tube growth(1.939755e-06,6.64,10);regulation of cell morphogenesis involved in differentiation(7.103919e-06,5.94,10);regulation of cell development(1.266500e-05,5.65,10);pollen tube growth(1.754855e-05,2.77,24);pollen sperm cell differentiation(3.281572e-05,4.37,12);cellular process involved in reproduction in multicellular organism(2.240470e-04,3.66,12)	10	GSE11807(leaf) GSE20044(root) GSE22947(shoot) GSE2473(flower) GSE4733(flower) GSE5632(flower) GSE5634(seed) GSE5738(root, leaf) GSE7631(root) GSE7796(aerial)
499	GSE5688	AtGenExpress: Response to sulfate limitation	399	thalianol metabolic process(2.546191e-04,31.92,3);tricyclic triterpenoid metabolic process(8.705135e-04,23.94,3);sulfate reduction(2.515416e-02,15.96,2);triterpenoid metabolic process(3.464559e-02,6.84,3);maturation of SSU-rRNA(3.677265e-02,12.77,2)	10	GSE1491(seedling) GSE15189(root) GSE19264(leaf) GSE19273(whole plant) GSE19700(leaf) GSE22966(root) GSE40354(seedling) GSE50526(leaf) GSE5688(root) GSE6174(leaf)
518	GSE5730	Transcriptional profiling of laser-capture micro-dissected embryonic tissues	103	photosynthesis(5.977157e-12,16.13,15);generation of precursor metabolites and energy(2.219308e-09,8.44,17);photosynthesis, light harvesting(1.048418e-08,31.91,8);seed oilbody biogenesis(1.073368e-02,61.83,2);lipid storage(1.365120e-02,18.55,3);photosynthesis, light harvesting in photosystem I(1.458912e-02,49.46,2)	10	GSE14502(root,shoot) GSE18975(whole plant) GSE31158(root, shoot) GSE40061(leaf, root) GSE5617(seedling) GSE56659(shoot, root) GSE5685(leaf) GSE5686(leaf) GSE5730(seed) GSE5738(root, leaf)
590	GSE627	Auxin mediated gene expression in WT, arf7, arf19 and arf7 arf19 mutants	48	-	10	GSE14502(root,shoot) GSE16722(root, shoot) GSE18975(whole plant) GSE25171(root) GSE30097(root) GSE30702(seedling) GSE40354(seedling) GSE42007(root) GSE627(seedling) GSE629(seedling)
118	GSE18975	Natural variation of auxin response	288	seed oilbody biogenesis(2.822967e-04,33.17,3);lipid storage(4.018104e-04,11.06,5);seed maturation(1.523183e-03,11.79,4);maintenance of location(8.786956e-03,5.39,5);oxylipin biosynthetic process(1.139807e-02,22.11,2);response to freezing(1.525046e-02,8.85,3)	9	GSE11852(seed) GSE18975(whole plant) GSE18985(whole plant) GSE21684(seedling) GSE28297(seedling) GSE30030(seedling) GSE30223(seed) GSE31158(root, shoot) GSE31587(seedling)
119	GSE18975	Natural variation of auxin response	113	response to auxin(1.718272e-16,9.24,26);1-aminocyclopropane-1-carboxylate metabolic process(1.685391e-08,34.31,7);1-aminocyclopropane-1-carboxylate biosynthetic process(1.685391e-08,34.31,7);response to hormone(2.488590e-08,3.20,32);cellular alkene metabolic process(2.488590e-08,30.35,7);olefin metabolic process(2.488590e-08,30.35,7)	9	GSE1491(seedling) GSE18975(whole plant) GSE28297(seedling) GSE35057(seedling) GSE35580(root) GSE39384(seedling) GSE42007(root) GSE627(seedling) GSE629(seedling)
158	GSE19273	Biological function of Pip3	1231	-	9	GSE15189(root) GSE18975(whole plant) GSE19273(whole plant) GSE2473(flower) GSE25171(root) GSE26983(leaf) GSE39384(seedling) GSE55835(leaf) GSE6151(shoot)
189	GSE21684	Arabidopsis seedlings collected during hypocotyl elongation and hypocotyl stasis	117	response to auxin(4.184173e-05,4.81,14);response to far red light(1.272967e-03,11.83,5);response to endogenous stimulus(1.845132e-03,2.22,25);response to hormone(2.853782e-03,2.22,23);response to red or far red light(2.853782e-03,4.89,8);response to organic substance(3.157296e-03,2.02,27)	9	GSE13833(aerial) GSE21684(seedling) GSE28297(seedling) GSE30030(seedling) GSE35057(seedling) GSE49596(aerial) GSE5617(seedling) GSE627(seedling) GSE629(seedling)
236	GSE2473	Small RNA biogenesis mutants	419	-	9	GSE15189(root) GSE19273(whole plant) GSE2473(flower) GSE25171(root) GSE34897(seedling) GSE39384(seedling) GSE46107(leaf) GSE55835(leaf) GSE6151(shoot)
244	GSE25171	Coexpression Networks of Phosphate Deficiency Genes	235	-	9	GSE16722(root, shoot) GSE17159(seedling, seed) GSE25171(root) GSE30097(root) GSE34130(root) GSE40354(seedling) GSE42007(root) GSE46205(root) GSE629(seedling)
267	GSE27985	Microarray analysis of Arabidopsis Col-0 and catalase 2 mutant define interactions between CO2, daylength and H2O2	189	response to water deprivation(1.569849e-09,5.44,23);response to water(2.329325e-09,5.29,23);cold acclimation(8.355898e-06,14.30,7);response to cold(1.155188e-04,3.43,17);response to acid(3.873501e-04,2.17,31);response to temperature stimulus(1.010585e-03,2.64,19)	9	GSE10670(leaf) GSE13739(leaf) GSE19273(whole plant) GSE21601(whole plant) GSE23331(leaf) GSE27985(leaf) GSE43818(aerial) GSE6177(aerial) GSE7743(seedling)
324	GSE34130	Ecotype specific nitrogen responses in the Arabidopsis root	57	cellular response to oxygen levels(5.568955e-12,68.76,8);cellular response to hypoxia(5.568955e-12,74.49,8);cellular response to decreased oxygen levels(5.568955e-12,68.76,8);response to hypoxia(2.159947e-09,33.73,8);response to oxygen levels(2.647989e-09,31.36,8);response to decreased oxygen levels(2.647989e-09,31.92,8)	9	GSE15876(root) GSE17479(leaf) GSE2169(seedling) GSE22966(root) GSE25171(root) GSE34130(root) GSE39385(seedling) GSE41136(leaf) GSE50526(leaf)
351	GSE35580	Cell type-specific auxin responses in the Arabidopsis thaliana root	1290	-	9	GSE1491(seedling) GSE15876(root) GSE21920(leaf) GSE29543(root, aerial) GSE35580(root) GSE49596(aerial) GSE54049(root) GSE5615(leaf) GSE7631(root)
453	GSE5617	AtGenExpress: Light treatments	1081	response to auxin(4.633589e-04,1.78,48);cellular response to hypoxia(4.765582e-04,4.42,9);cellular response to oxygen levels(9.050791e-04,4.08,9);cellular response to decreased oxygen levels(9.050791e-04,4.08,9);cellular response to sucrose starvation(9.449052e-03,8.84,3);response to absence of light(1.170692e-02,3.44,7)	9	GSE21684(seedling) GSE24517(seedling) GSE30030(seedling) GSE31587(seedling) GSE35057(seedling) GSE5617(seedling) GSE627(seedling) GSE629(seedling) GSE9728(seedling)
494	GSE5686	AtGenExpress: Pathogen Series: Response to Erysiphe orontii infection	114	flavonoid metabolic process(5.776426e-06,13.14,8);flavonoid biosynthetic process(1.990682e-05,13.72,7);anthocyanin-containing compound metabolic process(5.337482e-05,22.35,5);anthocyanin-containing compound biosynthetic process(3.212410e-04,24.83,4);pigment metabolic process(7.351302e-03,5.88,6);regulation of flavonoid biosynthetic process(9.023838e-03,16.76,3)	9	GSE13739(leaf) GSE19700(leaf) GSE21601(whole plant) GSE2473(flower) GSE30094(shoot apical, whole plant) GSE5630(leaf) GSE5686(leaf) GSE627(seedling) GSE7743(seedling)
558	GSE6151	The mechanisms involved in the interplay between dormancy and secondary growth in Arabidopsis	240	secondary cell wall biogenesis(3.965109e-16,21.77,16);plant-type cell wall biogenesis(8.448891e-12,11.96,16);cell wall biogenesis(2.412953e-10,9.54,16);xylan metabolic process(1.571524e-09,22.74,9);plant-type cell wall organization or biogenesis(9.684906e-09,6.37,18);cell wall macromolecule metabolic process(8.493607e-08,8.31,13)	9	GSE14106(shoot) GSE14502(root,shoot) GSE22947(shoot) GSE30095(root) GSE46205(root) GSE5633(shoot) GSE56659(shoot, root) GSE6151(shoot) GSE7641(root)
584	GSE6177	The effects of the sfr2, sfr3 and sfr6 mutations on lyotropic stress responses	345	indole glucosinolate biosynthetic process(8.802190e-05,24.61,4);indole glucosinolate metabolic process(2.550118e-04,13.19,5);defense response to bacterium(1.527243e-03,2.58,19);defense response to other organism(3.031177e-03,2.05,28);defense response(4.927921e-03,1.70,42);single-organism localization(5.193854e-03,9.23,4)	9	GSE10522(leaf) GSE18071(seedling) GSE26983(leaf) GSE27985(leaf) GSE43818(aerial) GSE5630(leaf) GSE5637(leaf) GSE5638(leaf) GSE6177(aerial)
591	GSE627	Auxin mediated gene expression in WT, arf7, arf19 and arf7 arf19 mutants	537	thalianol metabolic process(6.122279e-04,23.72,3);triterpenoid metabolic process(1.449951e-03,8.47,5);tricyclic triterpenoid metabolic process(2.143275e-03,17.79,3);tryptophan catabolic process(9.936349e-03,23.72,2);indolalkylamine catabolic process(9.936349e-03,23.72,2);induced systemic resistance(1.206933e-02,6.78,4)	9	GSE10749(culture) GSE13833(aerial) GSE1491(seedling) GSE18975(whole plant) GSE21601(whole plant) GSE40354(seedling) GSE42007(root) GSE627(seedling) GSE629(seedling)
671	GSE9996	Organ regeneration in plants is independent of stem cell niche activity	269	-	9	GSE21601(whole plant) GSE21611(root) GSE30095(root) GSE30702(seedling) GSE35580(root) GSE46205(root) GSE5631(root) GSE56659(shoot, root) GSE9996(root)
61	GSE13739	Golovinomyces orontii time course with Col-0 and eds16-1	142	response to cold(4.371097e-04,3.76,14);response to red or far red light(5.095575e-04,5.04,10);response to red light(8.842060e-04,8.82,6);circadian rhythm(1.243516e-03,6.61,7);response to temperature stimulus(4.099761e-03,2.77,15);exit from dormancy(4.099761e-03,59.80,2)	8	GSE10522(leaf) GSE13739(leaf) GSE19264(leaf) GSE19700(leaf) GSE26679(leaf) GSE50966(leaf) GSE51215(aerial) GSE6174(leaf)
70	GSE13833	Transcriptome changes triggered by the synthetic defense elicitors DCA and INA in Arabidopsis thaliana	76	-	8	GSE10646(whole plant) GSE13739(leaf) GSE13833(aerial) GSE18071(seedling) GSE18978(leaf) GSE43818(aerial) GSE50526(leaf) GSE5685(leaf)
75	GSE14106	Transcriptome data from inflorescence stalks of intact A. thaliana plants after infection with A. tumefaciens	255	-	8	GSE13739(leaf) GSE14106(shoot) GSE17464(leaf) GSE27985(leaf) GSE29543(root, aerial) GSE50526(leaf) GSE5630(leaf) GSE5632(flower)
134	GSE18978	Arabidopsis thaliana mutant leaves treated with Pseudomonas syringae ES4326	134	cellular response to hypoxia(5.107505e-05,19.80,5);cellular response to oxygen levels(6.857666e-05,18.28,5);cellular response to decreased oxygen levels(6.857666e-05,18.28,5);response to hypoxia(1.500387e-03,8.97,5);response to decreased oxygen levels(1.877899e-03,8.49,5);response to oxygen levels(1.970865e-03,8.34,5)	8	GSE10646(whole plant) GSE11758(leaf) GSE17479(leaf) GSE18978(leaf) GSE2169(seedling) GSE40354(seedling) GSE43818(aerial) GSE9955(leaf)
163	GSE19520	Transcriptome analysis of Arabidopsis thaliana G protein subunit mutants in response to abscisic acid (ABA)	169	-	8	GSE10670(leaf) GSE19273(whole plant) GSE19520(leaf) GSE21684(seedling) GSE28600(culture) GSE39384(seedling) GSE43818(aerial) GSE7743(seedling)
164	GSE19520	Transcriptome analysis of Arabidopsis thaliana G protein subunit mutants in response to abscisic acid (ABA)	88	response to water deprivation(2.107505e-06,6.60,13);response to water(2.495568e-06,6.42,13);response to oxygen-containing compound(2.044426e-04,2.64,23);response to acid(4.330973e-04,2.86,19);response to osmotic stress(1.244623e-03,3.47,13);response to inorganic substance(2.562761e-03,2.74,16)	8	GSE10670(leaf) GSE19273(whole plant) GSE19520(leaf) GSE21684(seedling) GSE21920(leaf) GSE28600(culture) GSE39384(seedling) GSE7743(seedling)
245	GSE25171	Coexpression Networks of Phosphate Deficiency Genes	1008	-	8	GSE15189(root) GSE19273(whole plant) GSE2473(flower) GSE25171(root) GSE39384(seedling) GSE46107(leaf) GSE5627(shoot, root) GSE6151(shoot)
252	GSE26679	comparison of powdery mildew-induced gene expression between Col-0 and the edr1 mutant	68	-	8	GSE14496(seedling) GSE21601(whole plant) GSE21684(seedling) GSE26679(leaf) GSE26983(leaf) GSE34897(seedling) GSE49596(aerial) GSE6177(aerial)
393	GSE46205	A spatiotemporal understanding of growth regulation during the salt-stress response (Affymetrix)	116	-	8	GSE22966(root) GSE25171(root) GSE30095(root) GSE35580(root) GSE46205(root) GSE7631(root) GSE7641(root) GSE9996(root)
424	GSE51480	PAB/WT polysome loading and transcript levels (Arabidopsis thaliana)	1799	-	8	GSE13833(aerial) GSE20044(root) GSE28297(seedling) GSE34047(leaf) GSE38030(leaf) GSE51480(aerial) GSE7641(root) GSE9728(seedling)
438	GSE55835	Global changes in gene expression during sub-zero acclimation of three Arabidopsis thaliana accessions	405	defense response(1.520082e-05,1.93,56);defense response, incompatible interaction(1.219220e-03,3.06,14);cellular response to hypoxia(3.745273e-03,6.55,5);cellular response to oxygen levels(5.198756e-03,6.05,5);cellular response to decreased oxygen levels(5.198756e-03,6.05,5);cell wall macromolecule catabolic process(9.719806e-03,5.24,5)	8	GSE10646(whole plant) GSE15189(root) GSE2473(flower) GSE25171(root) GSE26983(leaf) GSE39384(seedling) GSE55835(leaf) GSE9955(leaf)
454	GSE5617	AtGenExpress: Light treatments	151	response to abiotic stimulus(2.339717e-09,2.54,52);response to karrikin(6.949803e-06,7.25,11);response to oxygen-containing compound(9.777716e-06,2.40,36);response to heat(1.088711e-05,6.06,12);response to light stimulus(3.542365e-05,3.07,22);response to radiation(5.439306e-05,2.98,22)	8	GSE1491(seedling) GSE21684(seedling) GSE24517(seedling) GSE30030(seedling) GSE34897(seedling) GSE46107(leaf) GSE5617(seedling) GSE7743(seedling)
617	GSE7641	Expression analysis of root cell-types after treatment with salt	178	thalianol metabolic process(4.209877e-05,71.56,3);tricyclic triterpenoid metabolic process(1.337998e-04,53.67,3);triterpenoid metabolic process(3.651852e-04,20.44,4);cell death in response to hydrogen peroxide(1.446936e-03,71.56,2);hydrogen peroxide-mediated programmed cell death(1.446936e-03,71.56,2);cell death in response to oxidative stress(1.062153e-02,28.62,2)	8	GSE1491(seedling) GSE30095(root) GSE30097(root) GSE35580(root) GSE42007(root) GSE7631(root) GSE7641(root) GSE9996(root)
631	GSE7743	Genome-wide gene expression analysis reveals a critical role for CRY1 in the Response of Arabidopsis to High Irradiance	309	flavonoid metabolic process(1.735679e-10,9.70,16);flavonoid biosynthetic process(1.504888e-09,10.12,14);response to karrikin(2.294571e-07,5.47,17);response to UV(1.004199e-05,5.41,13);response to UV-B(3.311667e-05,6.44,10);regulation of flavonoid biosynthetic process(6.254651e-04,10.31,5)	8	GSE14496(seedling) GSE21601(whole plant) GSE46107(leaf) GSE49596(aerial) GSE5617(seedling) GSE6177(aerial) GSE7743(seedling) GSE9728(seedling)
25	GSE11558	transcript profiling of the adaptive response to decreases in oxygen concentration in the roots of Arabidopsis plants	190	-	7	GSE11558(root) GSE14496(seedling) GSE21601(whole plant) GSE22966(root) GSE28297(seedling) GSE5629(seedling) GSE9728(seedling)
62	GSE13739	Golovinomyces orontii time course with Col-0 and eds16-1	447	-	7	GSE13739(leaf) GSE20044(root) GSE5637(leaf) GSE5685(leaf) GSE5738(root, leaf) GSE6174(leaf) GSE7796(aerial)
76	GSE14106	Transcriptome data from inflorescence stalks of intact A. thaliana plants after infection with A. tumefaciens	320	-	7	GSE14106(shoot) GSE27985(leaf) GSE28297(seedling) GSE43818(aerial) GSE5630(leaf) GSE5633(shoot) GSE5688(root)
159	GSE19273	Biological function of Pip3	177	response to abscisic acid(6.593985e-04,2.95,17);response to alcohol(9.125868e-04,2.76,18);response to water(1.801848e-03,3.19,13);suberin biosynthetic process(2.223241e-03,21.59,3);response to osmotic stress(3.792564e-03,2.39,18);response to water deprivation(4.199228e-03,3.03,12)	7	GSE10670(leaf) GSE19273(whole plant) GSE21684(seedling) GSE28297(seedling) GSE28600(culture) GSE39384(seedling) GSE7743(seedling)
176	GSE20044	High resolution NO3 response of Arabidopsis Roots	786	-	7	GSE11758(leaf) GSE20044(root) GSE27985(leaf) GSE46205(root) GSE50526(leaf) GSE5632(flower) GSE9719(seedling)
190	GSE21684	Arabidopsis seedlings collected during hypocotyl elongation and hypocotyl stasis	130	-	7	GSE14502(root,shoot) GSE16722(root, shoot) GSE21684(seedling) GSE28297(seedling) GSE30094(shoot apical, whole plant) GSE30702(seedling) GSE46205(root)
259	GSE26983	Comparison of salt stress resistance genes in transgenic Arabidopsis thaliana indicates that extent of transcriptomic change may not predict secondary phenotypic or fitness effects	108	-	7	GSE10646(whole plant) GSE10670(leaf) GSE18978(leaf) GSE21920(leaf) GSE26983(leaf) GSE28600(culture) GSE7743(seedling)
289	GSE30095	Expression analysis of root cell types after treatment with low pH	459	fluid transport(2.118410e-04,6.53,8);water transport(2.118410e-04,6.53,8);hydrogen peroxide transmembrane transport(3.549288e-03,16.65,3);response to karrikin(5.407816e-03,2.82,13);cellular response to freezing(9.344258e-03,27.75,2);urea transport(4.229005e-02,13.87,2)	7	GSE15876(root) GSE30095(root) GSE42007(root) GSE46205(root) GSE7631(root) GSE7641(root) GSE9996(root)
290	GSE30095	Expression analysis of root cell types after treatment with low pH	805	cell-cell junction assembly(1.454849e-05,15.82,5);phenylpropanoid metabolic process(2.375586e-05,2.92,24);cell junction assembly(6.517356e-05,13.19,5);phenylpropanoid biosynthetic process(1.710830e-04,3.06,18);lignan metabolic process(2.478166e-04,6.92,7);lignan biosynthetic process(2.478166e-04,6.92,7)	7	GSE15876(root) GSE21611(root) GSE30095(root) GSE35580(root) GSE46205(root) GSE7631(root) GSE7641(root)
306	GSE31587	Expression data of Arabidopsis thaliana (Ler accession) phytochrome phyABCDE quintuple mutant and phyABDE quadruple mutant in response to red light, and their comparison to WT expression data	1130	-	7	GSE11852(seed) GSE17159(seedling, seed) GSE30030(seedling) GSE30223(seed) GSE31587(seedling) GSE48488(seed) GSE5634(seed)
439	GSE55835	Global changes in gene expression during sub-zero acclimation of three Arabidopsis thaliana accessions	680	negative regulation of cytokinin-activated signaling pathway(9.407717e-04,18.73,3);cell wall disassembly(3.048777e-02,12.49,2);cell wall modification involved in abscission(3.048777e-02,12.49,2);regulation of cytokinin-activated signaling pathway(3.629969e-02,6.24,3)	7	GSE10522(leaf) GSE11758(leaf) GSE15876(root) GSE34047(leaf) GSE40061(leaf, root) GSE55835(leaf) GSE6176(leaf)
559	GSE6151	The mechanisms involved in the interplay between dormancy and secondary growth in Arabidopsis	399	-	7	GSE15189(root) GSE2473(flower) GSE25171(root) GSE39384(seedling) GSE46107(leaf) GSE55835(leaf) GSE6151(shoot)
618	GSE7641	Expression analysis of root cell-types after treatment with salt	258	photosynthesis(8.798593e-06,5.58,13);photosynthesis, light harvesting(2.930723e-03,7.96,5);gibberellin biosynthetic process(3.901721e-03,10.39,4);diterpenoid biosynthetic process(4.568617e-03,9.87,4);response to light stimulus(6.015709e-03,2.04,25);response to radiation(7.311969e-03,1.98,25)	7	GSE15876(root) GSE30095(root) GSE35580(root) GSE46205(root) GSE5631(root) GSE7631(root) GSE7641(root)
619	GSE7641	Expression analysis of root cell-types after treatment with salt	162	secondary cell wall biogenesis(2.728603e-12,24.19,12);plant-type cell wall biogenesis(3.776144e-09,13.29,12);xylan metabolic process(4.021692e-09,29.95,8);xylan biosynthetic process(9.457654e-09,36.69,7);regulation of secondary cell wall biogenesis(1.455529e-08,34.40,7);cell wall biogenesis(3.194220e-08,10.60,12)	7	GSE14106(shoot) GSE30095(root) GSE30097(root) GSE46205(root) GSE5633(shoot) GSE6151(shoot) GSE7641(root)
632	GSE7743	Genome-wide gene expression analysis reveals a critical role for CRY1 in the Response of Arabidopsis to High Irradiance	241	-	7	GSE15189(root) GSE2473(flower) GSE25171(root) GSE39384(seedling) GSE46107(leaf) GSE6151(shoot) GSE7743(seedling)
6	GSE10522	Expression data of Arabidopsis thaliana rosettes during chilling	864	-	6	GSE10522(leaf) GSE11558(root) GSE24517(seedling) GSE34047(leaf) GSE38030(leaf) GSE629(seedling)
26	GSE11558	transcript profiling of the adaptive response to decreases in oxygen concentration in the roots of Arabidopsis plants	251	cellular response to hypoxia(1.402073e-24,38.06,18);cellular response to oxygen levels(8.979430e-24,35.13,18);cellular response to decreased oxygen levels(8.979430e-24,35.13,18);response to hypoxia(1.800120e-16,17.23,18);response to decreased oxygen levels(5.050925e-16,16.31,18);response to oxygen levels(6.044906e-16,16.02,18)	6	GSE10646(whole plant) GSE11558(root) GSE22966(root) GSE25171(root) GSE27985(leaf) GSE34130(root)
37	GSE11758	Plant response to misfolded protein in the cytosol	595	response to heat(3.524264e-07,3.46,27);response to wounding(6.817494e-05,2.88,23);response to jasmonic acid(5.865969e-04,2.56,22);response to high light intensity(2.987479e-03,3.76,10);response to hydrogen peroxide(3.849273e-03,3.63,10);heat acclimation(3.009541e-02,3.89,6)	6	GSE11758(leaf) GSE23331(leaf) GSE34047(leaf) GSE46107(leaf) GSE50526(leaf) GSE50966(leaf)
41	GSE11807	Flg22 regulates MAP kinase 6 interaction with an ethylene response factor substrate via ethylene	171	response to hydrogen peroxide(3.365844e-04,8.84,7);response to fructose(4.516114e-04,22.92,4);response to light intensity(7.641689e-03,4.83,7);shade avoidance(1.016716e-02,14.90,3);response to high light intensity(1.016716e-02,6.53,5);response to glucose(1.016716e-02,9.03,4)	6	GSE11807(leaf) GSE14496(seedling) GSE21601(whole plant) GSE28297(seedling) GSE49596(aerial) GSE6177(aerial)
63	GSE13739	Golovinomyces orontii time course with Col-0 and eds16-1	245	flavonoid metabolic process(9.553018e-05,6.88,9);flavonoid biosynthetic process(1.812814e-04,7.30,8);anthocyanin-containing compound metabolic process(1.301375e-03,10.40,5);response to chitin(2.047707e-03,4.03,10);response to jasmonic acid(2.397833e-03,3.39,12);response to endogenous stimulus(2.595145e-03,1.78,42)	6	GSE13739(leaf) GSE14496(seedling) GSE26983(leaf) GSE50966(leaf) GSE5615(leaf) GSE6174(leaf)
186	GSE21611	Oscillating gene expression determines competence for periodic branching in the Arabidopsis root	859	-	6	GSE12551(aerial) GSE20044(root) GSE21611(root) GSE56658(seedling, culture) GSE7631(root) GSE7641(root)
205	GSE22947	Expression data from in-vitro induced Interfascicular Cambium of Arabidopsis thaliana	430	-	6	GSE14106(shoot) GSE22947(shoot) GSE34897(seedling) GSE40061(leaf, root) GSE6151(shoot) GSE7641(root)
246	GSE25171	Coexpression Networks of Phosphate Deficiency Genes	227	seed oilbody biogenesis(2.711965e-04,42.08,3);response to sucrose(8.275429e-04,6.77,7);response to disaccharide(9.969862e-04,6.55,7);response to carbohydrate(2.274844e-03,4.35,9);response to oxygen-containing compound(2.841688e-03,1.78,40);lipid storage(3.412576e-03,11.22,4)	6	GSE13833(aerial) GSE14496(seedling) GSE19271(aerial) GSE21601(whole plant) GSE25171(root) GSE28297(seedling)
280	GSE28600	Expression data of T87 Arabidopsis cultured cells in the presence of ABA, SA, JA, ABA+SA, or ABA+JA for 3hr or 24hr	390	negative regulation of cytokinin-activated signaling pathway(2.485272e-04,32.66,3);cellular response to sucrose starvation(9.537870e-04,24.49,3);phenol-containing compound metabolic process(1.231567e-02,5.44,5);regulation of cytokinin-activated signaling pathway(1.275567e-02,10.89,3);salicylic acid metabolic process(4.267519e-02,7.00,3);response to sucrose(4.388622e-02,3.38,6)	6	GSE14496(seedling) GSE21601(whole plant) GSE25171(root) GSE28600(culture) GSE5629(seedling) GSE5696(seedling)
286	GSE30030	Gene expression in pif3 mutant under dark and in wt under Red 1h and Red 18h	106	response to abiotic stimulus(1.349833e-10,3.06,44);response to far red light(2.835485e-10,26.12,10);response to radiation(1.400316e-09,4.82,25);response to red light(2.424519e-09,19.70,10);response to light stimulus(3.561328e-09,4.77,24);response to red or far red light(6.447411e-09,9.45,14)	6	GSE30030(seedling) GSE43818(aerial) GSE46107(leaf) GSE49596(aerial) GSE5617(seedling) GSE7743(seedling)
291	GSE30095	Expression analysis of root cell types after treatment with low pH	632	starch catabolic process(1.033036e-05,9.48,8);cellular polysaccharide catabolic process(2.633130e-05,8.49,8);glucan catabolic process(2.633130e-05,8.49,8);polysaccharide catabolic process(2.430093e-04,5.67,9);root cap development(4.220352e-04,8.64,6);cell wall macromolecule catabolic process(9.711739e-04,5.37,8)	6	GSE30095(root) GSE35580(root) GSE46205(root) GSE7631(root) GSE7641(root) GSE9996(root)
325	GSE34130	Ecotype specific nitrogen responses in the Arabidopsis root	1138	-	6	GSE11807(leaf) GSE20044(root) GSE21611(root) GSE34130(root) GSE56658(seedling, culture) GSE7631(root)
359	GSE39384	The AtGenExpress: Basic hormone treatment of seedlings in Arabidopsis	941	-	6	GSE19520(leaf) GSE25171(root) GSE39384(seedling) GSE40076(shoot, root) GSE46107(leaf) GSE55835(leaf)
394	GSE46205	A spatiotemporal understanding of growth regulation during the salt-stress response (Affymetrix)	178	cellular response to oxygen levels(3.567368e-05,16.51,6);cellular response to decreased oxygen levels(3.567368e-05,16.51,6);cellular response to hypoxia(2.853399e-04,14.91,5);response to decreased oxygen levels(1.362661e-03,7.67,6);response to oxygen levels(1.440252e-03,7.53,6);response to hypoxia(5.863990e-03,6.75,5)	6	GSE15876(root) GSE46205(root) GSE5630(leaf) GSE5632(flower) GSE5633(shoot) GSE9996(root)
430	GSE53071	Measurement of temperature affects on Arabidopsis transcription and decay rates	247	response to heat(9.082470e-14,7.72,25);response to high light intensity(1.234306e-09,11.76,13);response to hydrogen peroxide(1.761008e-09,11.36,13);response to light intensity(3.175914e-07,6.68,14);response to reactive oxygen species(9.632899e-06,5.01,14);thalianol metabolic process(7.252570e-05,51.57,3)	6	GSE11758(leaf) GSE14106(shoot) GSE1491(seedling) GSE46107(leaf) GSE53071(seedling) GSE7743(seedling)
440	GSE55835	Global changes in gene expression during sub-zero acclimation of three Arabidopsis thaliana accessions	338	flavonoid biosynthetic process(4.908788e-06,7.27,11);flavonoid metabolic process(2.135884e-05,6.10,11);pigment biosynthetic process(5.911587e-03,3.69,9);flavone biosynthetic process(6.899154e-03,14.13,3);flavonol biosynthetic process(6.899154e-03,14.13,3);anthocyanin-containing compound biosynthetic process(8.015190e-03,8.37,4)	6	GSE17464(leaf) GSE17479(leaf) GSE34047(leaf) GSE55835(leaf) GSE5632(flower) GSE6176(leaf)
474	GSE5634	AtGenExpress: Developmental series (siliques and seeds)	942	suberin biosynthetic process(8.096594e-06,9.46,7);multicellular organismal reproductive process(1.969114e-04,2.99,17);seed maturation(2.366309e-04,6.31,7);lipid storage(2.458463e-04,5.41,8);maintenance of location(6.323626e-04,3.63,11);dormancy process(9.895919e-04,4.51,8)	6	GSE11852(seed) GSE28600(culture) GSE30223(seed) GSE31587(seedling) GSE48488(seed) GSE5634(seed)
489	GSE5685	AtGenExpress: Pathogen Series: Pseudomonas half leaf injection	87	response to wounding(1.415408e-05,8.56,10);jasmonic acid metabolic process(1.053184e-02,16.27,3);response to fungus(2.635010e-02,3.66,7);response to oxygen-containing compound(2.635010e-02,2.09,18);response to mechanical stimulus(3.622114e-02,17.22,2);apocarotenoid metabolic process(3.622114e-02,17.22,2)	6	GSE18975(whole plant) GSE18985(whole plant) GSE34047(leaf) GSE35580(root) GSE5685(leaf) GSE7743(seedling)
495	GSE5686	AtGenExpress: Pathogen Series: Response to Erysiphe orontii infection	1837	-	6	GSE11807(leaf) GSE38030(leaf) GSE56658(seedling, culture) GSE5686(leaf) GSE7631(root) GSE7796(aerial)
500	GSE5688	AtGenExpress: Response to sulfate limitation	530	nuclear-transcribed mRNA poly(A) tail shortening(1.383069e-02,16.02,2)	6	GSE11558(root) GSE20044(root) GSE5688(root) GSE7631(root) GSE7641(root) GSE9996(root)
501	GSE5688	AtGenExpress: Response to sulfate limitation	591	plant-type cell wall loosening(7.840247e-04,4.93,8);response to karrikin(3.548818e-03,2.53,15);plant-type cell wall modification involved in multidimensional cell growth(4.122907e-03,4.97,6);cell wall modification involved in multidimensional cell growth(5.890569e-03,4.62,6);plant-type cell wall modification(7.348238e-03,3.45,8);flavonoid metabolic process(1.340946e-02,2.85,9)	6	GSE11558(root) GSE19271(aerial) GSE40354(seedling) GSE5630(leaf) GSE5632(flower) GSE5688(root)
568	GSE6174	Gene expression and carbohydrate metabolism through the diurnal cycle	177	response to mechanical stimulus(8.278580e-04,16.93,4);response to chitin(8.283165e-04,5.02,9);response to organonitrogen compound(2.201418e-03,4.38,9);regulation of jasmonic acid mediated signaling pathway(2.372319e-02,23.99,2);response to nitrogen compound(3.486297e-02,2.85,9);response to oxygen-containing compound(4.250756e-02,1.65,29)	6	GSE18985(whole plant) GSE55835(leaf) GSE5615(leaf) GSE5629(seedling) GSE5696(seedling) GSE6174(leaf)
569	GSE6174	Gene expression and carbohydrate metabolism through the diurnal cycle	156	-	6	GSE18071(seedling) GSE19700(leaf) GSE21601(whole plant) GSE26679(leaf) GSE6174(leaf) GSE6177(aerial)
585	GSE6177	The effects of the sfr2, sfr3 and sfr6 mutations on lyotropic stress responses	368	-	6	GSE10749(culture) GSE17159(seedling, seed) GSE39385(seedling) GSE50019(leaf) GSE51215(aerial) GSE6177(aerial)
620	GSE7641	Expression analysis of root cell-types after treatment with salt	279	root cap development(1.013524e-07,22.83,7);regulation of asymmetric cell division(1.371370e-02,22.83,2);polysaccharide catabolic process(2.315564e-02,5.71,4);starch catabolic process(2.570640e-02,8.06,3);cellular polysaccharide catabolic process(3.263102e-02,7.21,3);glucan catabolic process(3.263102e-02,7.21,3)	6	GSE30095(root) GSE35580(root) GSE46205(root) GSE7631(root) GSE7641(root) GSE9996(root)
642	GSE8785	Early gibberellin responses and DELLA protein direct targets in Arabidopsis	420	-	6	GSE11758(leaf) GSE13833(aerial) GSE18975(whole plant) GSE40354(seedling) GSE8785(shoot) GSE9955(leaf)
643	GSE8785	Early gibberellin responses and DELLA protein direct targets in Arabidopsis	1078	lipid storage(7.050956e-04,4.73,8);thalianol metabolic process(2.796787e-03,11.82,3);maintenance of location(7.305364e-03,2.88,10);seed oilbody biogenesis(8.952791e-03,8.86,3);tricyclic triterpenoid metabolic process(8.952791e-03,8.86,3);cellular response to nitric oxide(1.803811e-02,3.54,6)	6	GSE18975(whole plant) GSE18985(whole plant) GSE21684(seedling) GSE28297(seedling) GSE40354(seedling) GSE8785(shoot)
19	GSE10749	Response of Arabidopsis cell culture to cyclopentenone oxylipins	64	response to jasmonic acid(1.033306e-05,9.73,9);response to acid(1.609002e-02,2.69,13);response to oxygen-containing compound(1.775686e-02,2.36,15);regulation of anthocyanin biosynthetic process(1.775686e-02,39.80,2);response to wounding(1.985975e-02,5.82,5);response to fungus(2.667547e-02,4.26,6)	5	GSE18978(leaf) GSE2169(seedling) GSE39384(seedling) GSE50526(leaf) GSE5615(leaf)
27	GSE11558	transcript profiling of the adaptive response to decreases in oxygen concentration in the roots of Arabidopsis plants	423	-	5	GSE11558(root) GSE19700(leaf) GSE27985(leaf) GSE50526(leaf) GSE9719(seedling)
47	GSE11852	Effect of uniconazole on wt and pkl mutant germinating seeds	379	-	5	GSE11852(seed) GSE17159(seedling, seed) GSE18985(whole plant) GSE30223(seed) GSE48488(seed)
77	GSE14106	Transcriptome data from inflorescence stalks of intact A. thaliana plants after infection with A. tumefaciens	332	jasmonic acid metabolic process(8.592275e-04,8.53,6);response to endogenous stimulus(9.411179e-04,1.72,55);response to organonitrogen compound(1.639143e-03,3.37,13);response to chitin(1.639143e-03,3.57,12);response to auxin(2.732666e-03,2.42,20);jasmonic acid biosynthetic process(2.892666e-03,8.34,5)	5	GSE14106(shoot) GSE21920(leaf) GSE35580(root) GSE55835(leaf) GSE5615(leaf)
109	GSE17464	Arabidopsis mutants treated with flg22, Alternaria brassicicola, Methyl jasmonate and Pst DC3000 bacteria	298	response to heat(1.201729e-15,7.42,29);response to hydrogen peroxide(9.597358e-12,11.59,16);response to temperature stimulus(1.465226e-08,3.17,36);response to high light intensity(9.952573e-08,9.00,12);response to reactive oxygen species(6.204377e-07,5.05,17);response to light intensity(2.639605e-06,5.54,14)	5	GSE1491(seedling) GSE17464(leaf) GSE18071(seedling) GSE5622(shoot, root) GSE5623(shoot, root)
120	GSE18975	Natural variation of auxin response	40	-	5	GSE16722(root, shoot) GSE18975(whole plant) GSE24348(leaf, root) GSE39268(root,shoot) GSE629(seedling)
206	GSE22947	Expression data from in-vitro induced Interfascicular Cambium of Arabidopsis thaliana	84	-	5	GSE21920(leaf) GSE22947(shoot) GSE27985(leaf) GSE43818(aerial) GSE9955(leaf)
339	GSE34897	Gene expression from Inducible TOC1 expression in Arabidopsis seedlings	221	-	5	GSE14496(seedling) GSE21684(seedling) GSE26679(leaf) GSE34897(seedling) GSE50526(leaf)
360	GSE39384	The AtGenExpress: Basic hormone treatment of seedlings in Arabidopsis	758	indole glucosinolate metabolic process(7.124081e-04,7.20,6);thalianol metabolic process(1.417397e-03,16.80,3);tricyclic triterpenoid metabolic process(4.710848e-03,12.60,3);triterpenoid metabolic process(5.417771e-03,6.00,5);galactolipid biosynthetic process(2.687768e-02,7.20,3);galactolipid metabolic process(3.660003e-02,6.30,3)	5	GSE15189(root) GSE17159(seedling, seed) GSE25171(root) GSE39384(seedling) GSE6151(shoot)
374	GSE42007	A Kinetic Analysis of Auxin-mediated Changes in Transcript Abundance in Arabidopsis Reveals New Mediators of Root Growth and Development	519	response to auxin(1.097464e-06,2.71,35);gibberellin catabolic process(5.706010e-03,12.27,3);diterpenoid catabolic process(5.706010e-03,12.27,3);response to cyclopentenone(9.858233e-03,4.33,6);post-embryonic root morphogenesis(1.989270e-02,5.45,4);lateral root morphogenesis(1.989270e-02,5.45,4)	5	GSE18975(whole plant) GSE29543(root, aerial) GSE42007(root) GSE627(seedling) GSE629(seedling)
611	GSE7631	Cell-specific nitrogen responses in the Arabidopsis root	70	-	5	GSE30095(root) GSE35580(root) GSE46205(root) GSE7631(root) GSE7641(root)
621	GSE7641	Expression analysis of root cell-types after treatment with salt	410	integument development(1.787348e-04,20.71,4);determination of bilateral symmetry(3.967545e-04,17.75,4);specification of symmetry(7.381792e-04,15.53,4);cellular response to nitric oxide(3.213588e-03,7.77,5);response to nitric oxide(4.031212e-03,7.40,5);cellular response to reactive nitrogen species(7.864340e-03,6.21,5)	5	GSE30095(root) GSE35580(root) GSE46205(root) GSE7631(root) GSE7641(root)
622	GSE7641	Expression analysis of root cell-types after treatment with salt	281	cell-cell junction assembly(1.079195e-07,45.33,5);cell junction assembly(5.510436e-07,37.77,5);phenylpropanoid biosynthetic process(2.072537e-06,6.34,13);cell junction organization(3.381179e-06,28.33,5);cell-cell junction organization(3.381179e-06,28.33,5);phenylpropanoid metabolic process(1.152929e-05,4.88,14)	5	GSE21611(root) GSE30095(root) GSE35580(root) GSE46205(root) GSE7641(root)
649	GSE9721	Expression data from flowers of two isogenic lines J10AB and J03AB at different developmental stages	262	photosynthesis(7.160910e-07,6.34,15);DNA-templated transcription, elongation(2.056949e-04,24.31,4);electron transport chain(2.062405e-03,4.56,9);photosynthetic electron transport chain(2.946963e-03,6.78,6);photosynthesis, light reaction(4.660286e-03,10.80,4);sulfolipid metabolic process(4.660286e-03,48.61,2)	5	GSE18975(whole plant) GSE30702(seedling) GSE42007(root) GSE5632(flower) GSE9721(flower)
13	GSE10646	BTH treated mkk1, mkk2 and mkk1/2 knockout mutant	274	-	4	GSE10646(whole plant) GSE19271(aerial) GSE21684(seedling) GSE50526(leaf)
28	GSE11558	transcript profiling of the adaptive response to decreases in oxygen concentration in the roots of Arabidopsis plants	291	-	4	GSE11558(root) GSE20044(root) GSE7631(root) GSE7641(root)
55	GSE12551	Inducible expression of trichome regulators, GL1 and GL3	1484	-	4	GSE11807(leaf) GSE12551(aerial) GSE56658(seedling, culture) GSE7631(root)
78	GSE14106	Transcriptome data from inflorescence stalks of intact A. thaliana plants after infection with A. tumefaciens	118	secondary cell wall biogenesis(3.974129e-17,38.75,14);cell wall biogenesis(1.886320e-13,18.19,15);plant-type cell wall biogenesis(1.886320e-13,21.28,14);xylan metabolic process(4.045639e-10,41.12,8);xylan biosynthetic process(1.220428e-09,50.37,7);plant-type cell wall organization or biogenesis(3.352493e-09,10.07,14)	4	GSE14106(shoot) GSE22947(shoot) GSE5633(shoot) GSE6151(shoot)
121	GSE18975	Natural variation of auxin response	282	-	4	GSE17464(leaf) GSE18975(whole plant) GSE29543(root, aerial) GSE6177(aerial)
138	GSE18985	Identification of early gibberellin (GA) responsive genes in Arabidopsis hypocotyls	324	-	4	GSE10749(culture) GSE18985(whole plant) GSE30702(seedling) GSE629(seedling)
139	GSE18985	Identification of early gibberellin (GA) responsive genes in Arabidopsis hypocotyls	142	-	4	GSE15189(root) GSE18985(whole plant) GSE42007(root) GSE5615(leaf)
165	GSE19520	Transcriptome analysis of Arabidopsis thaliana G protein subunit mutants in response to abscisic acid (ABA)	1195	response to heat(6.207466e-10,2.87,45);response to high light intensity(1.975399e-05,3.37,18);response to hydrogen peroxide(1.218145e-04,3.07,17);stomatal movement(2.203277e-02,2.59,9);regulation of stomatal closure(2.358619e-02,4.74,4);protein refolding(2.358619e-02,4.74,4)	4	GSE1491(seedling) GSE19520(leaf) GSE27985(leaf) GSE35580(root)
207	GSE22947	Expression data from in-vitro induced Interfascicular Cambium of Arabidopsis thaliana	359	secondary cell wall biogenesis(2.724926e-07,10.01,11);plant-type cell wall biogenesis(1.239502e-05,6.00,12);cell wall biogenesis(2.217271e-05,5.18,13);regulation of secondary cell wall biogenesis(5.405071e-05,13.30,6);glucuronoxylan biosynthetic process(1.823465e-04,14.78,5);glucuronoxylan metabolic process(1.823465e-04,14.78,5)	4	GSE14106(shoot) GSE22947(shoot) GSE5633(shoot) GSE6151(shoot)
208	GSE22947	Expression data from in-vitro induced Interfascicular Cambium of Arabidopsis thaliana	271	-	4	GSE22947(shoot) GSE2473(flower) GSE4733(flower) GSE5632(flower)
220	GSE22966	A systemic view of coordinated root responses to NO3- heterogeneous environment in Arabidopsis	494	-	4	GSE22966(root) GSE25171(root) GSE30097(root) GSE40354(seedling)
237	GSE2473	Small RNA biogenesis mutants	911	regulation of pollen tube growth(5.309219e-05,6.58,8);regulation of cell morphogenesis involved in differentiation(1.344435e-04,5.89,8);regulation of cell development(2.002995e-04,5.59,8);regulation of unidimensional cell growth(3.783397e-03,3.73,8);stamen filament development(5.494346e-03,6.99,4);lipid storage(7.919739e-03,4.19,6)	4	GSE2473(flower) GSE4733(flower) GSE5632(flower) GSE5634(seed)
260	GSE26983	Comparison of salt stress resistance genes in transgenic Arabidopsis thaliana indicates that extent of transcriptomic change may not predict secondary phenotypic or fitness effects	68	response to cold(3.653614e-06,6.73,12);cold acclimation(1.218162e-05,28.38,5);response to temperature stimulus(1.807039e-05,5.02,13);response to water(3.437857e-05,6.39,10);response to water deprivation(1.883884e-04,5.92,9);response to abscisic acid(2.580220e-03,4.07,9)	4	GSE10522(leaf) GSE26983(leaf) GSE43818(aerial) GSE6177(aerial)
287	GSE30030	Gene expression in pif3 mutant under dark and in wt under Red 1h and Red 18h	649	-	4	GSE21684(seedling) GSE30030(seedling) GSE31587(seedling) GSE5617(seedling)
302	GSE30702	Expression data from Arabidopsis GR-REVOLUTA and KANADI1-GR transgenic seedlings	218	cellular response to iron ion starvation(9.965952e-04,29.21,3);response to salicylic acid(1.669401e-03,3.76,11);response to organic cyclic compound(1.913576e-02,2.47,13);adaxial/abaxial axis specification(2.792705e-02,19.48,2);leaf shaping(3.708032e-02,16.69,2)	4	GSE18975(whole plant) GSE19520(leaf) GSE30702(seedling) GSE9955(leaf)
318	GSE34047	SA, elf18 treatment of WT and tbf1 mutant	730	-	4	GSE13739(leaf) GSE34047(leaf) GSE50526(leaf) GSE5630(leaf)
326	GSE34130	Ecotype specific nitrogen responses in the Arabidopsis root	508	-	4	GSE15189(root) GSE22966(root) GSE34130(root) GSE629(seedling)
355	GSE38030	Arabidopsis cold regulated transcriptome, translatome and CSP1 RNA regulon	2218	-	4	GSE11807(leaf) GSE34047(leaf) GSE38030(leaf) GSE51480(aerial)
425	GSE51480	PAB/WT polysome loading and transcript levels (Arabidopsis thaliana)	247	regulation of response to extracellular stimulus(4.058583e-04,38.68,3);regulation of response to nutrient levels(4.058583e-04,38.68,3);regulation of leaf senescence(1.725030e-03,25.78,3);galactolipid biosynthetic process(2.720493e-03,22.10,3);galactolipid metabolic process(3.951742e-03,19.34,3);positive regulation of response to extracellular stimulus(9.440809e-03,34.38,2)	4	GSE18071(seedling) GSE41136(leaf) GSE51480(aerial) GSE5629(seedling)
441	GSE55835	Global changes in gene expression during sub-zero acclimation of three Arabidopsis thaliana accessions	46	response to high light intensity(6.114752e-13,48.58,10);response to heat(8.940061e-13,21.55,13);response to light intensity(1.602048e-10,25.64,10);response to hydrogen peroxide(8.915437e-10,37.54,8);response to reactive oxygen species(4.384754e-08,17.31,9);response to temperature stimulus(1.958022e-07,7.42,13)	4	GSE11758(leaf) GSE1491(seedling) GSE55835(leaf) GSE5617(seedling)
442	GSE55835	Global changes in gene expression during sub-zero acclimation of three Arabidopsis thaliana accessions	112	-	4	GSE18071(seedling) GSE40354(seedling) GSE50526(leaf) GSE55835(leaf)
509	GSE5696	AtGenExpress: Effect of brassinosteroids in seedlings	565	-	4	GSE19271(aerial) GSE5696(seedling) GSE627(seedling) GSE629(seedling)
586	GSE6177	The effects of the sfr2, sfr3 and sfr6 mutations on lyotropic stress responses	173	flavonoid biosynthetic process(4.406360e-05,10.33,8);flavonoid metabolic process(1.410178e-04,8.66,8);pigment biosynthetic process(1.410178e-04,7.20,9);pigment metabolic process(5.434443e-04,5.81,9);flavone biosynthetic process(2.190541e-03,27.61,3);flavonol biosynthetic process(2.190541e-03,27.61,3)	4	GSE14496(seedling) GSE26679(leaf) GSE6174(leaf) GSE6177(aerial)
612	GSE7631	Cell-specific nitrogen responses in the Arabidopsis root	64	photosynthesis(3.437929e-06,13.84,8);electron transport chain(1.884516e-04,12.44,6);photosynthetic electron transport chain(1.208636e-03,18.51,4);generation of precursor metabolites and energy(3.303304e-03,5.59,7);ATP synthesis coupled electron transport(2.448424e-02,26.54,2)	4	GSE18975(whole plant) GSE21601(whole plant) GSE42007(root) GSE7631(root)
661	GSE9728	COP9 signalosome (csn) mutant analysis	1472	-	4	GSE21601(whole plant) GSE49596(aerial) GSE7631(root) GSE9728(seedling)
672	GSE9996	Organ regeneration in plants is independent of stem cell niche activity	307	response to heat(5.487914e-08,4.97,20);response to light intensity(4.476771e-04,4.23,11);response to high light intensity(4.680544e-04,5.82,8);response to hydrogen peroxide(5.655531e-04,5.63,8);response to temperature stimulus(2.033378e-03,2.14,25);toxin metabolic process(3.248929e-03,4.76,7)	4	GSE15876(root) GSE21920(leaf) GSE22966(root) GSE9996(root)
42	GSE11807	Flg22 regulates MAP kinase 6 interaction with an ethylene response factor substrate via ethylene	70	-	3	GSE11807(leaf) GSE21920(leaf) GSE5632(flower)
101	GSE15189	Early Iron Deficiency Induced Changes in Arabidopsis Roots	847	-	3	GSE15189(root) GSE25171(root) GSE6151(shoot)
191	GSE21684	Arabidopsis seedlings collected during hypocotyl elongation and hypocotyl stasis	2219	-	3	GSE21684(seedling) GSE28297(seedling) GSE30223(seed)
196	GSE2169	rre1 and rre2 mutants	122	-	3	GSE19271(aerial) GSE2169(seedling) GSE50526(leaf)
229	GSE24517	Light- and plastid-regulated transcriptomes in Arabidopsis seedlings	1086	-	3	GSE13739(leaf) GSE24517(seedling) GSE9728(seedling)
253	GSE26679	comparison of powdery mildew-induced gene expression between Col-0 and the edr1 mutant	51	response to chitin(2.541269e-05,13.55,7);response to organonitrogen compound(5.130499e-05,11.81,7);response to nitrogen compound(5.297882e-04,7.70,7);response to wounding(7.304946e-03,7.30,5);response to ethylene(7.304946e-03,7.35,5);defense response to insect(2.635476e-02,27.75,2)	3	GSE26679(leaf) GSE54049(root) GSE5615(leaf)
292	GSE30095	Expression analysis of root cell types after treatment with low pH	306	-	3	GSE30095(root) GSE46205(root) GSE7641(root)
296	GSE30097	Time-course expression analysis of the low pH (pH 4.6) response in Arabidopsis whole roots	161	-	3	GSE14496(seedling) GSE21684(seedling) GSE30097(root)
307	GSE31587	Expression data of Arabidopsis thaliana (Ler accession) phytochrome phyABCDE quintuple mutant and phyABDE quadruple mutant in response to red light, and their comparison to WT expression data	382	-	3	GSE30030(seedling) GSE31587(seedling) GSE5617(seedling)
327	GSE34130	Ecotype specific nitrogen responses in the Arabidopsis root	143	-	3	GSE30097(root) GSE34130(root) GSE42007(root)
328	GSE34130	Ecotype specific nitrogen responses in the Arabidopsis root	121	-	3	GSE30097(root) GSE34130(root) GSE42007(root)
356	GSE38030	Arabidopsis cold regulated transcriptome, translatome and CSP1 RNA regulon	150	-	3	GSE10522(leaf) GSE38030(leaf) GSE56480(leaf)
396	GSE4733	Transcriptional regulators of stamen development in Arabidopsis identified by transcriptional profiling	1593	regulation of pollen tube growth(3.771709e-04,4.23,9);regulation of cell morphogenesis involved in differentiation(1.036174e-03,3.79,9);regulation of cell development(1.606855e-03,3.60,9);stamen filament development(5.172699e-03,5.00,5);cell wall disassembly(7.850056e-03,8.00,3);cell wall modification involved in abscission(7.850056e-03,8.00,3)	3	GSE2473(flower) GSE4733(flower) GSE5632(flower)
412	GSE50526	Responses of Arabidopsis immune signaling mutants to Alternaria brassicicola infection	32	response to wounding(3.274655e-04,13.97,6);ER body organization(2.738902e-03,159.21,2);response to fungus(1.218464e-02,7.11,5);apocarotenoid metabolic process(1.218464e-02,46.83,2);tertiary alcohol metabolic process(1.218464e-02,46.83,2);abscisic acid metabolic process(1.218464e-02,46.83,2)	3	GSE18978(leaf) GSE39384(seedling) GSE50526(leaf)
470	GSE5632	AtGenExpress: Developmental series (flowers and pollen)	256	pollen wall assembly(1.139793e-06,13.27,8);cellular component assembly involved in morphogenesis(1.139793e-06,13.27,8);pollen exine formation(4.292515e-06,13.93,7);sexual reproduction(2.860939e-05,13.57,6);multi-organism reproductive process(3.610671e-05,12.98,6);lipid storage(2.154701e-04,12.44,5)	3	GSE2473(flower) GSE4733(flower) GSE5632(flower)
560	GSE6151	The mechanisms involved in the interplay between dormancy and secondary growth in Arabidopsis	1020	suberin biosynthetic process(2.847946e-04,7.49,6);response to insect(1.622904e-03,3.35,11);secondary metabolic process(7.517255e-03,1.73,35);regulation of hormone biosynthetic process(1.097082e-02,6.24,4);toxin metabolic process(1.399751e-02,2.46,12);toxin catabolic process(1.637483e-02,2.66,10)	3	GSE10749(culture) GSE19520(leaf) GSE6151(shoot)
623	GSE7641	Expression analysis of root cell-types after treatment with salt	89	-	3	GSE30095(root) GSE46205(root) GSE7641(root)
650	GSE9721	Expression data from flowers of two isogenic lines J10AB and J03AB at different developmental stages	193	response to chitin(2.543138e-04,5.63,11);response to organonitrogen compound(7.400247e-04,4.91,11);response to endogenous stimulus(8.401332e-04,2.04,38);response to oxygen-containing compound(2.543993e-03,1.93,37);response to nitrogen compound(4.292171e-03,3.49,12);regulation of defense response to virus by host(4.742698e-03,65.99,2)	3	GSE27985(leaf) GSE5638(leaf) GSE9721(flower)
673	GSE9996	Organ regeneration in plants is independent of stem cell niche activity	672	-	3	GSE30095(root) GSE7641(root) GSE9996(root)
29	GSE11558	transcript profiling of the adaptive response to decreases in oxygen concentration in the roots of Arabidopsis plants	311	-	2	GSE11558(root) GSE14106(shoot)
30	GSE11558	transcript profiling of the adaptive response to decreases in oxygen concentration in the roots of Arabidopsis plants	73	-	2	GSE11558(root) GSE14502(root,shoot)
48	GSE11852	Effect of uniconazole on wt and pkl mutant germinating seeds	1032	-	2	GSE11852(seed) GSE18985(whole plant)
56	GSE12551	Inducible expression of trichome regulators, GL1 and GL3	572	negative regulation of circadian rhythm(9.111853e-04,22.27,3);cellular response to hypoxia(4.691066e-03,5.57,6);cellular response to oxygen levels(6.699013e-03,5.14,6);cellular response to decreased oxygen levels(6.699013e-03,5.14,6);galactolipid biosynthetic process(1.719508e-02,9.54,3);stamen filament development(2.444189e-02,8.35,3)	2	GSE12551(aerial) GSE19271(aerial)
79	GSE14106	Transcriptome data from inflorescence stalks of intact A. thaliana plants after infection with A. tumefaciens	567	-	2	GSE14106(shoot) GSE20044(root)
80	GSE14106	Transcriptome data from inflorescence stalks of intact A. thaliana plants after infection with A. tumefaciens	54	-	2	GSE14106(shoot) GSE21920(leaf)
86	GSE14496	A combinatorial Interplay Among the ACC Synthase Isoforms Regulates Ethylene Biosynthesis in Arabidopsis thaliana	770	-	2	GSE14496(seedling) GSE26983(leaf)
140	GSE18985	Identification of early gibberellin (GA) responsive genes in Arabidopsis hypocotyls	219	positive regulation of gibberellic acid mediated signaling pathway(2.019465e-05,38.77,4);regulation of gibberellic acid mediated signaling pathway(1.873183e-03,13.68,4);gibberellin biosynthetic process(2.866930e-03,12.24,4);diterpenoid biosynthetic process(3.355833e-03,11.63,4);gibberellin metabolic process(9.388862e-03,8.62,4);diterpenoid metabolic process(1.299900e-02,7.75,4)	2	GSE11852(seed) GSE18985(whole plant)
160	GSE19273	Biological function of Pip3	1005	-	2	GSE19273(whole plant) GSE21601(whole plant)
177	GSE20044	High resolution NO3 response of Arabidopsis Roots	59	anaerobic respiration(7.449262e-07,53.97,5);cellular respiration(6.372043e-05,20.76,5);response to oxygen levels(7.844655e-05,18.94,5);response to decreased oxygen levels(7.844655e-05,19.28,5);energy derivation by oxidation of organic compounds(1.690687e-04,15.87,5);response to hypoxia(1.054516e-03,16.29,4)	2	GSE34130(root) GSE9719(seedling)
182	GSE21601	Expression data from Arabidopsis thaliana	227	-	2	GSE21601(whole plant) GSE9728(seedling)
197	GSE2169	rre1 and rre2 mutants	228	-	2	GSE2169(seedling) GSE28297(seedling)
221	GSE22966	A systemic view of coordinated root responses to NO3- heterogeneous environment in Arabidopsis	332	-	2	GSE22966(root) GSE40354(seedling)
230	GSE24517	Light- and plastid-regulated transcriptomes in Arabidopsis seedlings	995	-	2	GSE18071(seedling) GSE24517(seedling)
238	GSE2473	Small RNA biogenesis mutants	106	pollen exine formation(1.809393e-11,43.26,9);pollen wall assembly(5.847134e-11,36.05,9);cellular component assembly involved in morphogenesis(5.847134e-11,36.05,9);sporopollenin biosynthetic process(5.847134e-11,102.99,6);anatomical structure formation involved in morphogenesis(3.810333e-05,7.56,9);polyketide metabolic process(5.892490e-04,120.16,2)	2	GSE2473(flower) GSE5632(flower)
239	GSE2473	Small RNA biogenesis mutants	216	-	2	GSE15189(root) GSE2473(flower)
268	GSE27985	Microarray analysis of Arabidopsis Col-0 and catalase 2 mutant define interactions between CO2, daylength and H2O2	96	-	2	GSE27985(leaf) GSE6177(aerial)
273	GSE28297	Expression data from WT (Columbia) and pifq (pif1pif3pif4pif5) mutant Arabidopsis seedlings	459	-	2	GSE28297(seedling) GSE31587(seedling)
293	GSE30095	Expression analysis of root cell types after treatment with low pH	198	-	2	GSE30095(root) GSE7641(root)
303	GSE30702	Expression data from Arabidopsis GR-REVOLUTA and KANADI1-GR transgenic seedlings	140	-	2	GSE30702(seedling) GSE53071(seedling)
311	GSE31837	Changes in mRNA Stability Associated with Cold Stress in Arabidopsis Cells	513	response to heat(1.114260e-04,2.97,20);response to high light intensity(1.150881e-04,4.79,11);response to light intensity(2.289534e-03,2.99,13);response to hydrogen peroxide(2.966077e-03,3.79,9);response to reactive oxygen species(9.575585e-03,2.41,14);production of lsiRNA involved in RNA interference(1.935674e-02,16.55,2)	2	GSE31837(culture) GSE6177(aerial)
345	GSE35057	Phytochrome Interacting Factor 4 and 5 regulate different set of genes in high and low red/far-red light	428	indole glucosinolate biosynthetic process(2.281252e-04,19.84,4);induced systemic resistance(7.586103e-03,8.50,4);indole glucosinolate metabolic process(7.586103e-03,8.50,4);cellular response to sulfur starvation(8.519749e-03,12.75,3);monopolar cell growth(1.990090e-02,19.84,2);removal of superoxide radicals(3.542882e-02,7.44,3)	2	GSE21684(seedling) GSE35057(seedling)
431	GSE53071	Measurement of temperature affects on Arabidopsis transcription and decay rates	354	secondary metabolic process(7.790204e-04,2.70,19);suberin biosynthetic process(9.753911e-04,14.39,4);secondary metabolite biosynthetic process(4.884671e-03,3.02,12);xyloglucan metabolic process(7.367899e-03,8.47,4);plant-type cell wall organization(1.104285e-02,3.60,8);toxin catabolic process(1.147214e-02,4.59,6)	2	GSE34897(seedling) GSE53071(seedling)
443	GSE55835	Global changes in gene expression during sub-zero acclimation of three Arabidopsis thaliana accessions	305	-	2	GSE55835(leaf) GSE9955(leaf)
534	GSE58370	The Enzyme-Like Domain of Arabidopsis Nuclear Beta-Amylases is Critical During DNA Sequence Recognition and Transcriptional Activation	135	-	2	GSE56480(leaf) GSE58370(shoot)
561	GSE6151	The mechanisms involved in the interplay between dormancy and secondary growth in Arabidopsis	412	-	2	GSE30223(seed) GSE6151(shoot)
562	GSE6151	The mechanisms involved in the interplay between dormancy and secondary growth in Arabidopsis	263	-	2	GSE25171(root) GSE6151(shoot)
592	GSE627	Auxin mediated gene expression in WT, arf7, arf19 and arf7 arf19 mutants	132	cellular response to hypoxia(7.163388e-05,20.10,5);cellular response to oxygen levels(8.566869e-05,18.56,5);cellular response to decreased oxygen levels(8.566869e-05,18.56,5);response to decreased oxygen levels(3.066578e-04,10.34,6);response to oxygen levels(3.186046e-04,10.16,6);response to hypoxia(1.991577e-03,9.10,5)	2	GSE39385(seedling) GSE627(seedling)
593	GSE627	Auxin mediated gene expression in WT, arf7, arf19 and arf7 arf19 mutants	493	-	2	GSE627(seedling) GSE629(seedling)
594	GSE627	Auxin mediated gene expression in WT, arf7, arf19 and arf7 arf19 mutants	267	anthocyanin-containing compound metabolic process(8.760086e-05,11.45,6);anthocyanin-containing compound biosynthetic process(2.099587e-04,13.25,5);response to jasmonic acid(2.482560e-04,3.63,14);flavonoid metabolic process(3.414244e-03,4.91,7);flavonoid biosynthetic process(7.438172e-03,5.02,6);regulation of salicylic acid biosynthetic process(7.959777e-03,31.80,2)	2	GSE627(seedling) GSE629(seedling)
600	GSE629	Auxin-mediated gene expression in WT, iaa17, axr3 and iaa5iaa6iaa19 mutants	136	-	2	GSE627(seedling) GSE629(seedling)
601	GSE629	Auxin-mediated gene expression in WT, iaa17, axr3 and iaa5iaa6iaa19 mutants	294	-	2	GSE627(seedling) GSE629(seedling)
624	GSE7641	Expression analysis of root cell-types after treatment with salt	49	-	2	GSE30095(root) GSE7641(root)
625	GSE7641	Expression analysis of root cell-types after treatment with salt	87	-	2	GSE7631(root) GSE7641(root)
626	GSE7641	Expression analysis of root cell-types after treatment with salt	510	phloem development(4.056823e-04,24.97,3);callose deposition in phloem sieve plate(4.056823e-04,24.97,3);cotyledon vascular tissue pattern formation(6.030087e-03,7.68,4);sodium ion homeostasis(6.901078e-03,24.97,2);vascular transport(9.418230e-03,6.66,4);phloem transport(9.418230e-03,6.66,4)	2	GSE6151(shoot) GSE7641(root)
651	GSE9721	Expression data from flowers of two isogenic lines J10AB and J03AB at different developmental stages	968	-	2	GSE2473(flower) GSE9721(flower)
665	GSE9955	MILDEW-INDUCED LESIONS 4 encodes a novel regulator of the salicylic acid defense response	251	photosynthesis(8.051026e-04,4.41,10);photosynthetic electron transport chain(1.219207e-03,7.08,6);electron transport chain(3.277815e-03,4.23,8);photosynthetic electron transport in photosystem II(4.082046e-03,15.22,3);photosynthesis, light reaction(2.136828e-02,8.46,3);regulation of organic acid transport(3.024376e-02,14.50,2)	2	GSE9719(seedling) GSE9955(leaf)
7	GSE10522	Expression data of Arabidopsis thaliana rosettes during chilling	636	-	1	GSE10522(leaf)
8	GSE10522	Expression data of Arabidopsis thaliana rosettes during chilling	84	-	1	GSE10522(leaf)
20	GSE10749	Response of Arabidopsis cell culture to cyclopentenone oxylipins	988	-	1	GSE10749(culture)
31	GSE11558	transcript profiling of the adaptive response to decreases in oxygen concentration in the roots of Arabidopsis plants	150	-	1	GSE11558(root)
32	GSE11558	transcript profiling of the adaptive response to decreases in oxygen concentration in the roots of Arabidopsis plants	66	-	1	GSE11558(root)
33	GSE11558	transcript profiling of the adaptive response to decreases in oxygen concentration in the roots of Arabidopsis plants	93	-	1	GSE11558(root)
43	GSE11807	Flg22 regulates MAP kinase 6 interaction with an ethylene response factor substrate via ethylene	76	-	1	GSE11807(leaf)
44	GSE11807	Flg22 regulates MAP kinase 6 interaction with an ethylene response factor substrate via ethylene	83	-	1	GSE11807(leaf)
45	GSE11807	Flg22 regulates MAP kinase 6 interaction with an ethylene response factor substrate via ethylene	169	-	1	GSE11807(leaf)
49	GSE11852	Effect of uniconazole on wt and pkl mutant germinating seeds	251	-	1	GSE11852(seed)
50	GSE11852	Effect of uniconazole on wt and pkl mutant germinating seeds	761	-	1	GSE11852(seed)
51	GSE11852	Effect of uniconazole on wt and pkl mutant germinating seeds	428	-	1	GSE11852(seed)
57	GSE12551	Inducible expression of trichome regulators, GL1 and GL3	105	flavonoid biosynthetic process(7.588809e-04,10.64,5);flavonoid metabolic process(1.612030e-03,8.92,5);phenylpropanoid biosynthetic process(6.305943e-03,6.52,5);regulation of anthocyanin biosynthetic process(1.566698e-02,24.26,2);phenylpropanoid metabolic process(2.153830e-02,4.67,5);secondary metabolic process(2.335957e-02,3.36,7)	1	GSE12551(aerial)
58	GSE12551	Inducible expression of trichome regulators, GL1 and GL3	198	-	1	GSE12551(aerial)
81	GSE14106	Transcriptome data from inflorescence stalks of intact A. thaliana plants after infection with A. tumefaciens	94	-	1	GSE14106(shoot)
82	GSE14106	Transcriptome data from inflorescence stalks of intact A. thaliana plants after infection with A. tumefaciens	35	-	1	GSE14106(shoot)
83	GSE14106	Transcriptome data from inflorescence stalks of intact A. thaliana plants after infection with A. tumefaciens	42	-	1	GSE14106(shoot)
87	GSE14496	A combinatorial Interplay Among the ACC Synthase Isoforms Regulates Ethylene Biosynthesis in Arabidopsis thaliana	149	-	1	GSE14496(seedling)
88	GSE14496	A combinatorial Interplay Among the ACC Synthase Isoforms Regulates Ethylene Biosynthesis in Arabidopsis thaliana	367	-	1	GSE14496(seedling)
89	GSE14496	A combinatorial Interplay Among the ACC Synthase Isoforms Regulates Ethylene Biosynthesis in Arabidopsis thaliana	95	-	1	GSE14496(seedling)
90	GSE14496	A combinatorial Interplay Among the ACC Synthase Isoforms Regulates Ethylene Biosynthesis in Arabidopsis thaliana	209	-	1	GSE14496(seedling)
91	GSE14496	A combinatorial Interplay Among the ACC Synthase Isoforms Regulates Ethylene Biosynthesis in Arabidopsis thaliana	371	-	1	GSE14496(seedling)
98	GSE1491	Identification of Inhibitors of Auxin Transcriptional Activation via Chemical Genetics in Arabidopsis	87	-	1	GSE1491(seedling)
102	GSE15189	Early Iron Deficiency Induced Changes in Arabidopsis Roots	142	-	1	GSE15189(root)
115	GSE18071	Chloroplast polynucleotide phosphorylase null mutant (pnp1-1) and phosphate starvation	128	-	1	GSE18071(seedling)
122	GSE18975	Natural variation of auxin response	177	-	1	GSE18975(whole plant)
123	GSE18975	Natural variation of auxin response	252	-	1	GSE18975(whole plant)
124	GSE18975	Natural variation of auxin response	56	-	1	GSE18975(whole plant)
125	GSE18975	Natural variation of auxin response	59	-	1	GSE18975(whole plant)
126	GSE18975	Natural variation of auxin response	37	-	1	GSE18975(whole plant)
127	GSE18975	Natural variation of auxin response	59	-	1	GSE18975(whole plant)
128	GSE18975	Natural variation of auxin response	196	zeatin metabolic process(9.825363e-04,64.98,2);zeatin biosynthetic process(9.825363e-04,64.98,2);trans-zeatin metabolic process(9.825363e-04,64.98,2);trans-zeatin biosynthetic process(9.825363e-04,64.98,2);cytokinin metabolic process(2.591035e-02,6.96,3);cytokinin biosynthetic process(3.878357e-02,10.83,2)	1	GSE18975(whole plant)
129	GSE18975	Natural variation of auxin response	43	-	1	GSE18975(whole plant)
130	GSE18975	Natural variation of auxin response	46	-	1	GSE18975(whole plant)
141	GSE18985	Identification of early gibberellin (GA) responsive genes in Arabidopsis hypocotyls	523	-	1	GSE18985(whole plant)
142	GSE18985	Identification of early gibberellin (GA) responsive genes in Arabidopsis hypocotyls	41	-	1	GSE18985(whole plant)
143	GSE18985	Identification of early gibberellin (GA) responsive genes in Arabidopsis hypocotyls	182	response to heat(9.787154e-06,5.45,13);response to high light intensity(1.259684e-03,7.37,6);far-red light signaling pathway(4.280901e-03,46.66,2);response to light intensity(5.828279e-03,4.54,7);response to hydrogen peroxide(8.801896e-03,5.93,5);cellular response to far red light(1.042044e-02,27.99,2)	1	GSE18985(whole plant)
144	GSE18985	Identification of early gibberellin (GA) responsive genes in Arabidopsis hypocotyls	119	-	1	GSE18985(whole plant)
145	GSE18985	Identification of early gibberellin (GA) responsive genes in Arabidopsis hypocotyls	34	-	1	GSE18985(whole plant)
146	GSE18985	Identification of early gibberellin (GA) responsive genes in Arabidopsis hypocotyls	150	-	1	GSE18985(whole plant)
147	GSE18985	Identification of early gibberellin (GA) responsive genes in Arabidopsis hypocotyls	121	-	1	GSE18985(whole plant)
148	GSE18985	Identification of early gibberellin (GA) responsive genes in Arabidopsis hypocotyls	67	-	1	GSE18985(whole plant)
149	GSE18985	Identification of early gibberellin (GA) responsive genes in Arabidopsis hypocotyls	118	-	1	GSE18985(whole plant)
153	GSE19264	Systemic responses to Pseudomonas syringae infection	57	-	1	GSE19264(leaf)
161	GSE19273	Biological function of Pip3	141	-	1	GSE19273(whole plant)
168	GSE19700	Time of day shapes the Arabidopsis drought transcriptomes	109	-	1	GSE19700(leaf)
169	GSE19700	Time of day shapes the Arabidopsis drought transcriptomes	543	-	1	GSE19700(leaf)
170	GSE19700	Time of day shapes the Arabidopsis drought transcriptomes	60	-	1	GSE19700(leaf)
171	GSE19700	Time of day shapes the Arabidopsis drought transcriptomes	301	-	1	GSE19700(leaf)
172	GSE19700	Time of day shapes the Arabidopsis drought transcriptomes	139	flavonoid biosynthetic process(7.661113e-04,9.65,6);flavonoid metabolic process(1.885132e-03,8.09,6)	1	GSE19700(leaf)
178	GSE20044	High resolution NO3 response of Arabidopsis Roots	129	-	1	GSE20044(root)
183	GSE21601	Expression data from Arabidopsis thaliana	89	-	1	GSE21601(whole plant)
192	GSE21684	Arabidopsis seedlings collected during hypocotyl elongation and hypocotyl stasis	52	-	1	GSE21684(seedling)
193	GSE21684	Arabidopsis seedlings collected during hypocotyl elongation and hypocotyl stasis	187	-	1	GSE21684(seedling)
198	GSE2169	rre1 and rre2 mutants	215	anthocyanin-containing compound metabolic process(4.073022e-04,11.85,5);anthocyanin-containing compound biosynthetic process(1.446577e-03,13.16,4);regulation of flavonoid biosynthetic process(2.122315e-03,11.85,4);flavonoid metabolic process(6.256852e-03,5.23,6);flavonoid biosynthetic process(1.507589e-02,5.20,5);regulation of anthocyanin biosynthetic process(4.971207e-02,11.85,2)	1	GSE2169(seedling)
199	GSE2169	rre1 and rre2 mutants	1133	-	1	GSE2169(seedling)
209	GSE22947	Expression data from in-vitro induced Interfascicular Cambium of Arabidopsis thaliana	129	-	1	GSE22947(shoot)
210	GSE22947	Expression data from in-vitro induced Interfascicular Cambium of Arabidopsis thaliana	69	-	1	GSE22947(shoot)
211	GSE22947	Expression data from in-vitro induced Interfascicular Cambium of Arabidopsis thaliana	56	-	1	GSE22947(shoot)
212	GSE22947	Expression data from in-vitro induced Interfascicular Cambium of Arabidopsis thaliana	63	-	1	GSE22947(shoot)
213	GSE22947	Expression data from in-vitro induced Interfascicular Cambium of Arabidopsis thaliana	121	-	1	GSE22947(shoot)
214	GSE22947	Expression data from in-vitro induced Interfascicular Cambium of Arabidopsis thaliana	65	cuticle development(8.330742e-05,39.19,4);fatty acid metabolic process(1.323865e-04,8.21,8);wax biosynthetic process(5.398325e-04,23.05,4);wax metabolic process(5.953886e-04,21.77,4);fatty acid biosynthetic process(7.327191e-04,9.26,6);very long-chain fatty acid metabolic process(3.320910e-03,23.51,3)	1	GSE22947(shoot)
215	GSE22947	Expression data from in-vitro induced Interfascicular Cambium of Arabidopsis thaliana	109	-	1	GSE22947(shoot)
216	GSE22947	Expression data from in-vitro induced Interfascicular Cambium of Arabidopsis thaliana	213	S-glycoside biosynthetic process(2.483924e-05,11.31,7);glycosinolate biosynthetic process(2.483924e-05,11.31,7);glucosinolate biosynthetic process(2.483924e-05,11.31,7);S-glycoside metabolic process(6.523826e-05,7.97,8);glycosinolate metabolic process(6.523826e-05,7.97,8);glucosinolate metabolic process(6.523826e-05,7.97,8)	1	GSE22947(shoot)
217	GSE22947	Expression data from in-vitro induced Interfascicular Cambium of Arabidopsis thaliana	93	-	1	GSE22947(shoot)
218	GSE22947	Expression data from in-vitro induced Interfascicular Cambium of Arabidopsis thaliana	453	-	1	GSE22947(shoot)
231	GSE24517	Light- and plastid-regulated transcriptomes in Arabidopsis seedlings	193	-	1	GSE24517(seedling)
240	GSE2473	Small RNA biogenesis mutants	221	photosynthesis, light reaction(1.099964e-04,16.01,5);photosynthesis(2.562890e-04,5.01,10);photosynthetic electron transport chain(4.908723e-03,6.70,5);electron transport chain(7.415071e-03,4.20,7);indole glucosinolate metabolic process(8.525498e-03,12.35,3);generation of precursor metabolites and energy(1.910633e-02,2.55,11)	1	GSE2473(flower)
247	GSE25171	Coexpression Networks of Phosphate Deficiency Genes	172	-	1	GSE25171(root)
261	GSE26983	Comparison of salt stress resistance genes in transgenic Arabidopsis thaliana indicates that extent of transcriptomic change may not predict secondary phenotypic or fitness effects	167	-	1	GSE26983(leaf)
269	GSE27985	Microarray analysis of Arabidopsis Col-0 and catalase 2 mutant define interactions between CO2, daylength and H2O2	107	-	1	GSE27985(leaf)
270	GSE27985	Microarray analysis of Arabidopsis Col-0 and catalase 2 mutant define interactions between CO2, daylength and H2O2	83	-	1	GSE27985(leaf)
274	GSE28297	Expression data from WT (Columbia) and pifq (pif1pif3pif4pif5) mutant Arabidopsis seedlings	107	-	1	GSE28297(seedling)
281	GSE28600	Expression data of T87 Arabidopsis cultured cells in the presence of ABA, SA, JA, ABA+SA, or ABA+JA for 3hr or 24hr	164	-	1	GSE28600(culture)
282	GSE28600	Expression data of T87 Arabidopsis cultured cells in the presence of ABA, SA, JA, ABA+SA, or ABA+JA for 3hr or 24hr	131	-	1	GSE28600(culture)
304	GSE30702	Expression data from Arabidopsis GR-REVOLUTA and KANADI1-GR transgenic seedlings	125	-	1	GSE30702(seedling)
308	GSE31587	Expression data of Arabidopsis thaliana (Ler accession) phytochrome phyABCDE quintuple mutant and phyABDE quadruple mutant in response to red light, and their comparison to WT expression data	88	-	1	GSE31587(seedling)
309	GSE31587	Expression data of Arabidopsis thaliana (Ler accession) phytochrome phyABCDE quintuple mutant and phyABDE quadruple mutant in response to red light, and their comparison to WT expression data	88	-	1	GSE31587(seedling)
312	GSE31837	Changes in mRNA Stability Associated with Cold Stress in Arabidopsis Cells	230	nucleosome organization(3.918537e-07,9.09,11);nucleosome assembly(3.918537e-07,9.09,11);protein-DNA complex subunit organization(4.897931e-07,8.83,11);protein-DNA complex assembly(4.897931e-07,8.83,11);negative regulation of cytokinin-activated signaling pathway(5.220926e-05,55.38,3);regulation of cytokinin-activated signaling pathway(2.712490e-03,18.46,3)	1	GSE31837(culture)
313	GSE31837	Changes in mRNA Stability Associated with Cold Stress in Arabidopsis Cells	669	-	1	GSE31837(culture)
319	GSE34047	SA, elf18 treatment of WT and tbf1 mutant	345	-	1	GSE34047(leaf)
329	GSE34130	Ecotype specific nitrogen responses in the Arabidopsis root	100	-	1	GSE34130(root)
330	GSE34130	Ecotype specific nitrogen responses in the Arabidopsis root	161	vegetative phase change(8.611512e-04,33.91,3)	1	GSE34130(root)	Yes
340	GSE34897	Gene expression from Inducible TOC1 expression in Arabidopsis seedlings	98	-	1	GSE34897(seedling)
341	GSE34897	Gene expression from Inducible TOC1 expression in Arabidopsis seedlings	406	-	1	GSE34897(seedling)
342	GSE34897	Gene expression from Inducible TOC1 expression in Arabidopsis seedlings	153	-	1	GSE34897(seedling)
346	GSE35057	Phytochrome Interacting Factor 4 and 5 regulate different set of genes in high and low red/far-red light	58	-	1	GSE35057(seedling)
347	GSE35057	Phytochrome Interacting Factor 4 and 5 regulate different set of genes in high and low red/far-red light	152	-	1	GSE35057(seedling)
348	GSE35057	Phytochrome Interacting Factor 4 and 5 regulate different set of genes in high and low red/far-red light	69	-	1	GSE35057(seedling)
349	GSE35057	Phytochrome Interacting Factor 4 and 5 regulate different set of genes in high and low red/far-red light	203	-	1	GSE35057(seedling)
352	GSE35580	Cell type-specific auxin responses in the Arabidopsis thaliana root	218	-	1	GSE35580(root)
361	GSE39384	The AtGenExpress: Basic hormone treatment of seedlings in Arabidopsis	955	-	1	GSE39384(seedling)
368	GSE40354	Expression analysis of Arabidopsis ein2 and bak1 mutants treated with the elicitors elf18 and Pep2.	74	negative regulation of phosphorelay signal transduction system(9.157735e-04,43.03,3);negative regulation of ethylene-activated signaling pathway(9.157735e-04,43.03,3);regulation of phosphorelay signal transduction system(1.336074e-03,34.42,3);regulation of ethylene-activated signaling pathway(1.336074e-03,34.42,3);response to hormone(3.105257e-02,2.29,15);xyloglucan metabolic process(4.387214e-02…	1	GSE40354(seedling)
375	GSE42007	A Kinetic Analysis of Auxin-mediated Changes in Transcript Abundance in Arabidopsis Reveals New Mediators of Root Growth and Development	607	cellular response to hypoxia(3.382466e-04,6.12,7);cellular response to oxygen levels(5.637930e-04,5.65,7);cellular response to decreased oxygen levels(5.637930e-04,5.65,7);response to hypoxia(9.207526e-03,3.17,8);ATP synthesis coupled electron transport(1.204353e-02,5.60,4);response to decreased oxygen levels(1.235263e-02,3.00,8)	1	GSE42007(root)
376	GSE42007	A Kinetic Analysis of Auxin-mediated Changes in Transcript Abundance in Arabidopsis Reveals New Mediators of Root Growth and Development	170	-	1	GSE42007(root)
377	GSE42007	A Kinetic Analysis of Auxin-mediated Changes in Transcript Abundance in Arabidopsis Reveals New Mediators of Root Growth and Development	354	-	1	GSE42007(root)
383	GSE43818	Expression data from WT, camta1/2, camta1/3, camta2/3, camta1/2/3 mutants	165	-	1	GSE43818(aerial)
384	GSE43818	Expression data from WT, camta1/2, camta1/3, camta2/3, camta1/2/3 mutants	51	-	1	GSE43818(aerial)
385	GSE43818	Expression data from WT, camta1/2, camta1/3, camta2/3, camta1/2/3 mutants	109	-	1	GSE43818(aerial)
386	GSE43818	Expression data from WT, camta1/2, camta1/3, camta2/3, camta1/2/3 mutants	106	-	1	GSE43818(aerial)
397	GSE4733	Transcriptional regulators of stamen development in Arabidopsis identified by transcriptional profiling	1348	multi-organism reproductive process(2.982224e-04,4.11,10);sexual reproduction(1.126537e-03,3.87,9);secondary cell wall biogenesis(2.298167e-03,2.91,12);lipid storage(2.778038e-03,3.78,8);phenylpropanoid metabolic process(1.366127e-02,1.82,25);phenylpropanoid biosynthetic process(2.079706e-02,1.93,19)	1	GSE4733(flower)
413	GSE50526	Responses of Arabidopsis immune signaling mutants to Alternaria brassicicola infection	95	-	1	GSE50526(leaf)
414	GSE50526	Responses of Arabidopsis immune signaling mutants to Alternaria brassicicola infection	59	-	1	GSE50526(leaf)
422	GSE51215	Transcriptome analysis in flavonoid overaccumulating and lacking Arabidopsis.	258	lipid transport(2.698710e-05,4.55,14);pollen exine formation(8.250853e-05,11.85,6);pollen wall assembly(2.395681e-04,9.87,6);cellular component assembly involved in morphogenesis(2.395681e-04,9.87,6);spermidine hydroxycinnamate conjugate biosynthetic process(3.250023e-03,49.37,2);cell fate commitment(2.156764e-02,19.75,2)	1	GSE51215(aerial)
426	GSE51480	PAB/WT polysome loading and transcript levels (Arabidopsis thaliana)	289	-	1	GSE51480(aerial)
432	GSE53071	Measurement of temperature affects on Arabidopsis transcription and decay rates	152	-	1	GSE53071(seedling)
444	GSE55835	Global changes in gene expression during sub-zero acclimation of three Arabidopsis thaliana accessions	108	-	1	GSE55835(leaf)
445	GSE55835	Global changes in gene expression during sub-zero acclimation of three Arabidopsis thaliana accessions	110	-	1	GSE55835(leaf)
446	GSE55835	Global changes in gene expression during sub-zero acclimation of three Arabidopsis thaliana accessions	282	-	1	GSE55835(leaf)
447	GSE55835	Global changes in gene expression during sub-zero acclimation of three Arabidopsis thaliana accessions	92	-	1	GSE55835(leaf)
464	GSE5631	AtGenExpress: Developmental series (roots)	134	-	1	GSE5631(root)
490	GSE5685	AtGenExpress: Pathogen Series: Pseudomonas half leaf injection	59	-	1	GSE5685(leaf)
502	GSE5688	AtGenExpress: Response to sulfate limitation	61	-	1	GSE5688(root)
503	GSE5688	AtGenExpress: Response to sulfate limitation	97	-	1	GSE5688(root)
504	GSE5688	AtGenExpress: Response to sulfate limitation	132	-	1	GSE5688(root)
505	GSE5688	AtGenExpress: Response to sulfate limitation	61	-	1	GSE5688(root)
510	GSE5696	AtGenExpress: Effect of brassinosteroids in seedlings	124	brassinosteroid biosynthetic process(5.945335e-06,36.68,5);phytosteroid biosynthetic process(7.584548e-06,34.24,5);brassinosteroid metabolic process(4.291323e-05,24.46,5);phytosteroid metabolic process(4.898074e-05,23.34,5);hormone biosynthetic process(1.774389e-04,12.58,6);steroid biosynthetic process(1.094166e-03,11.67,5)	1	GSE5696(seedling)
511	GSE5696	AtGenExpress: Effect of brassinosteroids in seedlings	224	-	1	GSE5696(seedling)
512	GSE5696	AtGenExpress: Effect of brassinosteroids in seedlings	48	-	1	GSE5696(seedling)
513	GSE5696	AtGenExpress: Effect of brassinosteroids in seedlings	117	-	1	GSE5696(seedling)
514	GSE5696	AtGenExpress: Effect of brassinosteroids in seedlings	119	-	1	GSE5696(seedling)
515	GSE5696	AtGenExpress: Effect of brassinosteroids in seedlings	81	-	1	GSE5696(seedling)
516	GSE5696	AtGenExpress: Effect of brassinosteroids in seedlings	129	-	1	GSE5696(seedling)
519	GSE5730	Transcriptional profiling of laser-capture micro-dissected embryonic tissues	140	-	1	GSE5730(seed)
520	GSE5730	Transcriptional profiling of laser-capture micro-dissected embryonic tissues	458	-	1	GSE5730(seed)
521	GSE5730	Transcriptional profiling of laser-capture micro-dissected embryonic tissues	508	-	1	GSE5730(seed)
522	GSE5730	Transcriptional profiling of laser-capture micro-dissected embryonic tissues	62	-	1	GSE5730(seed)
523	GSE5730	Transcriptional profiling of laser-capture micro-dissected embryonic tissues	48	-	1	GSE5730(seed)
524	GSE5730	Transcriptional profiling of laser-capture micro-dissected embryonic tissues	52	-	1	GSE5730(seed)
525	GSE5730	Transcriptional profiling of laser-capture micro-dissected embryonic tissues	48	-	1	GSE5730(seed)
526	GSE5730	Transcriptional profiling of laser-capture micro-dissected embryonic tissues	43	-	1	GSE5730(seed)
527	GSE5730	Transcriptional profiling of laser-capture micro-dissected embryonic tissues	119	-	1	GSE5730(seed)
528	GSE5730	Transcriptional profiling of laser-capture micro-dissected embryonic tissues	131	-	1	GSE5730(seed)
529	GSE5730	Transcriptional profiling of laser-capture micro-dissected embryonic tissues	107	-	1	GSE5730(seed)
530	GSE5730	Transcriptional profiling of laser-capture micro-dissected embryonic tissues	161	-	1	GSE5730(seed)
531	GSE5730	Transcriptional profiling of laser-capture micro-dissected embryonic tissues	76	-	1	GSE5730(seed)
532	GSE5730	Transcriptional profiling of laser-capture micro-dissected embryonic tissues	584	-	1	GSE5730(seed)
533	GSE5730	Transcriptional profiling of laser-capture micro-dissected embryonic tissues	168	-	1	GSE5730(seed)
535	GSE58370	The Enzyme-Like Domain of Arabidopsis Nuclear Beta-Amylases is Critical During DNA Sequence Recognition and Transcriptional Activation	153	-	1	GSE58370(shoot)
536	GSE58370	The Enzyme-Like Domain of Arabidopsis Nuclear Beta-Amylases is Critical During DNA Sequence Recognition and Transcriptional Activation	356	-	1	GSE58370(shoot)
537	GSE58370	The Enzyme-Like Domain of Arabidopsis Nuclear Beta-Amylases is Critical During DNA Sequence Recognition and Transcriptional Activation	252	-	1	GSE58370(shoot)
538	GSE58370	The Enzyme-Like Domain of Arabidopsis Nuclear Beta-Amylases is Critical During DNA Sequence Recognition and Transcriptional Activation	80	-	1	GSE58370(shoot)
539	GSE58370	The Enzyme-Like Domain of Arabidopsis Nuclear Beta-Amylases is Critical During DNA Sequence Recognition and Transcriptional Activation	40	-	1	GSE58370(shoot)
540	GSE58370	The Enzyme-Like Domain of Arabidopsis Nuclear Beta-Amylases is Critical During DNA Sequence Recognition and Transcriptional Activation	52	-	1	GSE58370(shoot)
541	GSE58370	The Enzyme-Like Domain of Arabidopsis Nuclear Beta-Amylases is Critical During DNA Sequence Recognition and Transcriptional Activation	35	-	1	GSE58370(shoot)
542	GSE58370	The Enzyme-Like Domain of Arabidopsis Nuclear Beta-Amylases is Critical During DNA Sequence Recognition and Transcriptional Activation	204	-	1	GSE58370(shoot)
543	GSE58370	The Enzyme-Like Domain of Arabidopsis Nuclear Beta-Amylases is Critical During DNA Sequence Recognition and Transcriptional Activation	103	-	1	GSE58370(shoot)
544	GSE58370	The Enzyme-Like Domain of Arabidopsis Nuclear Beta-Amylases is Critical During DNA Sequence Recognition and Transcriptional Activation	76	-	1	GSE58370(shoot)
545	GSE58370	The Enzyme-Like Domain of Arabidopsis Nuclear Beta-Amylases is Critical During DNA Sequence Recognition and Transcriptional Activation	76	-	1	GSE58370(shoot)
546	GSE58370	The Enzyme-Like Domain of Arabidopsis Nuclear Beta-Amylases is Critical During DNA Sequence Recognition and Transcriptional Activation	63	-	1	GSE58370(shoot)
547	GSE58370	The Enzyme-Like Domain of Arabidopsis Nuclear Beta-Amylases is Critical During DNA Sequence Recognition and Transcriptional Activation	62	-	1	GSE58370(shoot)
548	GSE58370	The Enzyme-Like Domain of Arabidopsis Nuclear Beta-Amylases is Critical During DNA Sequence Recognition and Transcriptional Activation	79	-	1	GSE58370(shoot)
549	GSE58370	The Enzyme-Like Domain of Arabidopsis Nuclear Beta-Amylases is Critical During DNA Sequence Recognition and Transcriptional Activation	137	-	1	GSE58370(shoot)
550	GSE58370	The Enzyme-Like Domain of Arabidopsis Nuclear Beta-Amylases is Critical During DNA Sequence Recognition and Transcriptional Activation	108	-	1	GSE58370(shoot)
551	GSE58370	The Enzyme-Like Domain of Arabidopsis Nuclear Beta-Amylases is Critical During DNA Sequence Recognition and Transcriptional Activation	154	-	1	GSE58370(shoot)
552	GSE58370	The Enzyme-Like Domain of Arabidopsis Nuclear Beta-Amylases is Critical During DNA Sequence Recognition and Transcriptional Activation	61	-	1	GSE58370(shoot)
553	GSE58370	The Enzyme-Like Domain of Arabidopsis Nuclear Beta-Amylases is Critical During DNA Sequence Recognition and Transcriptional Activation	81	-	1	GSE58370(shoot)
554	GSE58370	The Enzyme-Like Domain of Arabidopsis Nuclear Beta-Amylases is Critical During DNA Sequence Recognition and Transcriptional Activation	84	-	1	GSE58370(shoot)
555	GSE58370	The Enzyme-Like Domain of Arabidopsis Nuclear Beta-Amylases is Critical During DNA Sequence Recognition and Transcriptional Activation	359	-	1	GSE58370(shoot)
556	GSE58370	The Enzyme-Like Domain of Arabidopsis Nuclear Beta-Amylases is Critical During DNA Sequence Recognition and Transcriptional Activation	250	-	1	GSE58370(shoot)
563	GSE6151	The mechanisms involved in the interplay between dormancy and secondary growth in Arabidopsis	138	-	1	GSE6151(shoot)
570	GSE6174	Gene expression and carbohydrate metabolism through the diurnal cycle	198	-	1	GSE6174(leaf)
571	GSE6174	Gene expression and carbohydrate metabolism through the diurnal cycle	109	-	1	GSE6174(leaf)
572	GSE6174	Gene expression and carbohydrate metabolism through the diurnal cycle	42	response to chitin(2.946273e-05,16.46,7);response to organonitrogen compound(3.761537e-05,14.34,7);response to nitrogen compound(4.350345e-04,9.35,7);indole glucosinolate biosynthetic process(6.237074e-03,101.09,2);defense response to other organism(6.498640e-03,4.80,8);defense response to bacterium(6.498640e-03,6.69,6)	1	GSE6174(leaf)
573	GSE6174	Gene expression and carbohydrate metabolism through the diurnal cycle	195	respiratory electron transport chain(8.380653e-04,8.34,6);electron transport chain(1.089324e-03,5.44,8);floral organ senescence(2.105904e-03,65.32,2);anthocyanin-containing compound metabolic process(4.590399e-03,10.45,4);ATP synthesis coupled electron transport(1.020236e-02,13.06,3);anthocyanin-containing compound biosynthetic process(1.611654e-02,10.89,3)	1	GSE6174(leaf)
602	GSE629	Auxin-mediated gene expression in WT, iaa17, axr3 and iaa5iaa6iaa19 mutants	62	-	1	GSE629(seedling)
603	GSE629	Auxin-mediated gene expression in WT, iaa17, axr3 and iaa5iaa6iaa19 mutants	62	-	1	GSE629(seedling)
627	GSE7641	Expression analysis of root cell-types after treatment with salt	36	-	1	GSE7641(root)
628	GSE7641	Expression analysis of root cell-types after treatment with salt	38	-	1	GSE7641(root)
633	GSE7743	Genome-wide gene expression analysis reveals a critical role for CRY1 in the Response of Arabidopsis to High Irradiance	82	-	1	GSE7743(seedling)
634	GSE7743	Genome-wide gene expression analysis reveals a critical role for CRY1 in the Response of Arabidopsis to High Irradiance	486	-	1	GSE7743(seedling)
635	GSE7743	Genome-wide gene expression analysis reveals a critical role for CRY1 in the Response of Arabidopsis to High Irradiance	60	-	1	GSE7743(seedling)
638	GSE7796	Phenotypic Diversity and Altered Environmental Plasticity in Arabidopsis thaliana with Reduced HSP90 Levels	118	-	1	GSE7796(aerial)
639	GSE7796	Phenotypic Diversity and Altered Environmental Plasticity in Arabidopsis thaliana with Reduced HSP90 Levels	87	photosynthesis, light reaction(1.516160e-04,32.53,4);electron transport chain(9.233811e-04,9.15,6);photosynthesis(2.316793e-03,7.64,6);photosynthetic electron transport chain(3.303591e-03,13.62,4);photosynthesis, light harvesting in photosystem II(9.514708e-03,48.80,2);respiratory electron transport chain(3.835653e-02,9.34,3)	1	GSE7796(aerial)
644	GSE8785	Early gibberellin responses and DELLA protein direct targets in Arabidopsis	128	-	1	GSE8785(shoot)
652	GSE9721	Expression data from flowers of two isogenic lines J10AB and J03AB at different developmental stages	762	-	1	GSE9721(flower)
653	GSE9721	Expression data from flowers of two isogenic lines J10AB and J03AB at different developmental stages	174	pollen exine formation(3.569284e-13,32.21,11);pollen wall assembly(2.577198e-12,26.84,11);cellular component assembly involved in morphogenesis(2.577198e-12,26.84,11);sporopollenin biosynthetic process(9.631606e-10,62.74,6);anatomical structure formation involved in morphogenesis(7.187712e-06,6.14,12);external encapsulating structure organization(2.679507e-04,4.07,12)	1	GSE9721(flower)	Yes
654	GSE9721	Expression data from flowers of two isogenic lines J10AB and J03AB at different developmental stages	65	-	1	GSE9721(flower)
655	GSE9721	Expression data from flowers of two isogenic lines J10AB and J03AB at different developmental stages	90	-	1	GSE9721(flower)
656	GSE9721	Expression data from flowers of two isogenic lines J10AB and J03AB at different developmental stages	70	-	1	GSE9721(flower)
657	GSE9721	Expression data from flowers of two isogenic lines J10AB and J03AB at different developmental stages	170	-	1	GSE9721(flower)
658	GSE9721	Expression data from flowers of two isogenic lines J10AB and J03AB at different developmental stages	54	-	1	GSE9721(flower)
659	GSE9721	Expression data from flowers of two isogenic lines J10AB and J03AB at different developmental stages	192	-	1	GSE9721(flower)
662	GSE9728	COP9 signalosome (csn) mutant analysis	365	-	1	GSE9728(seedling)
666	GSE9955	MILDEW-INDUCED LESIONS 4 encodes a novel regulator of the salicylic acid defense response	557	-	1	GSE9955(leaf)
667	GSE9955	MILDEW-INDUCED LESIONS 4 encodes a novel regulator of the salicylic acid defense response	260	-	1	GSE9955(leaf)
668	GSE9955	MILDEW-INDUCED LESIONS 4 encodes a novel regulator of the salicylic acid defense response	161	-	1	GSE9955(leaf)
674	GSE9996	Organ regeneration in plants is independent of stem cell niche activity	84	-	1	GSE9996(root)
675	GSE9996	Organ regeneration in plants is independent of stem cell niche activity	60	-	1	GSE9996(root)
