# Supplementary material for: Pan- and core- network analysis of co-expression genes in a model plant
Source: Sci Rep. 2016 Dec 16;6:38956. doi: 10.1038/srep38956 (PMC5159811; doi:10.1038/srep38956)
Supplement: Supplemental File 7 [file srep38956-s8.xls]

## Sheet: Sheet1
Supplemental file 7. The comprehensive list of publications reporting plant coexpression network meta-analysis along with the information on whether or not the study combines multiple datasets.
Title	First Author	year	Journal	Does the study combines different datasets?
Genome-wide network model capturing seed germination reveals coordinated regulation of plant cellular phase transitions	Bassel	2011	PNAS	No
Gene Coexpression Network Analysis as a Source of Functional Annotation for Rice Genes	Childs	2011	Plos one	No
Rational association of genes with traits using a genome-scale gene network for Arabidopsis thaliana	Lee	2010	Nature Bioteachnology	No
Genetic dissection of the biotic stress response using a genome-scale gene network for rice	Lee	2008	PNAS	No
Caffeoyl Shikimate Esterase (CSE) Is an Enzyme in the Lignin Biosynthetic Pathway in Arabidopsis	Vanholme	2013	Science	Yes
Comparative study of RNA-seq- and Microarray-derived coexpression networks in Arabidopsis thaliana	Giorgi	2013	Bioinformatics	Yes
PLGG1, a plastidic glycolate glycerate transporter, is required for photorespiration and defines a unique class of metabolite transporters	Pick	2013	PNAS	Yes
Arabidopsis A BOUT DE SOUFFLE is a putative mitochondrial transporter involved in photorespiratory metabolism and is required for meristem growth at ambient CO2 levels	Eisenhut	2013	Plant Journal	Yes
Gene coexpression analysis reveals complex metabolism of the monoterpene alcohol linalool in Arabidopsis flowers	Ginglinger	2013	Plant cell	Yes
The Functional Network of the Arabidopsis Plastoglobule Proteome Based on Quantitative Proteomics and Genome-Wide Coexpression Analysis	Lundquist	2012	Plant Phy	Yes
A stress-specific calcium signature regulating an ozone-responsive gene expression network in Arabidopsis	Short	2012	Plant Journal	Yes
AtABCG29 Is a Monolignol Transporter Involved in Lignin Biosynthesis	Alejandro	2012	Current Biology	Yes
Genome-scale identification of cell-wall related genes in Arabidopsis based on co-expression network analysis	Wang	2012	BMC Plant Biology	Yes
Gene coexpression clusters and putative regulatory elements underlying seed storage reserve accumulation in Arabidopsis	Peng	2012	BMC Genomics	Yes
Identification of candidate genes in Arabidopsis and Populus cell wall biosynthesis using text-mining, co-expression network analysis and comparative genomics	Yang	2011	Plant science	Yes
Gene Coexpression Network Alignment and Conservation of Gene Modules between Two Grass Species: Maize and Rice	Ficklin	2011	Plant Phy	Yes
Comparative Network Analysis Reveals That Tissue Specificity and Gene Function Are Important Factors Influencing the Mode of Expression Evolution in Arabidopsis and Rice	Movahedi	2011	Plant Phy	Yes
Functional Network Construction in Arabidopsis Using Rule-Based Machine Learning on Large-Scale Data Sets	Bassel	2011	Plant Phy	Yes
Coexpression-Based Clustering of Arabidopsis Root Genes Predicts Functional Modules in Early Phosphate Deficiency Signaling	Lin	2011	Plant Phy	Yes
Genome-Wide Computational Function Prediction of Arabidopsis Proteins by Integration of Multiple Data Sources	Kourmpetis	2011	Plant Phy	Yes
Coordinated Activation of Cellulose and Repression of Lignin Biosynthesis Pathways in Rice	Ambavaram	2011	Plant Phy	Yes
Metabolic Engineering in Nicotiana benthamiana Reveals Key Enzyme Functions in Arabidopsis Indole Glucosinolate Modification	Pfalz	2011	Plant cell	Yes
PlaNet: Combined Sequence and Expression Comparisons across Plant Networks Derived from Seven Species	Mutwil	2011	Plant cell	Yes
Large cliques in Arabidopsis gene coexpression network and motif discovery	Zheng	2011	J of plant Physiology	Yes
Large-scale co-expression approach to dissect secondary cell wall formation across plant species	Ruprecht	2011	Frontiers in plant science	Yes
A transcriptional analysis of carotenoid, chlorophyll and plastidial isoprenoid biosynthesis genes during development and osmotic stress responses in Arabidopsis thaliana	Meier	2011	BMC systems biology	Yes
Identification of a cellulose synthase-associated protein required for cellulose biosynthesis.	Gu	2010	PNAS	Yes
An Integrative Approach to the Identification of Arabidopsis and Rice Genes Involved in Xylan and Secondary	Oikawa	2010	Plos one	Yes
he Association of Multiple Interacting Genes with Specific Phenotypes in Rice Using Gene Coexpression Networks	Ficklin	2010	Plant Phy	Yes
Coexpression Analysis Identifies Rice Starch Regulator1, a Rice AP2/EREBP Family Transcription Factor, as a Novel Rice Starch Biosynthesis Regulator	Fu	2010	Plant Phy	Yes
TRICHOME BIREFRINGENCE and Its Homolog AT5G01360 Encode Plant-Specific DUF231 Proteins Required for Cellulose Biosynthesis in Arabidopsis	Bischoff	2010	Plant Phy	Yes
CoP: a database for characterizing co-expressed gene modules with biological information in plants	Ogata	2010	Bioinformatics	Yes
egulatory Network Identification by Genetical Genomics: Signaling Downstream of the Arabidopsis Receptor-Like Kinase ERECTA	Terpstra	2010	Plant Phy	Yes
A regulon conserved in monocot and dicot plants defines a functional module in antifungal plant immunity	Humphry	2010	PNAS	Yes
Assembly of an Interactive Correlation Network for the Arabidopsis Genome Using a Novel Heuristic Clustering Algorithm	Mutwil	2009	Plant Phy	Yes
Ectopic expression of MYB46 identifies transcriptional regulatory genes involved in secondary wall biosynthesis in Arabidopsis	Ko	2009	Plant Journal	Yes
Function Annotation of an SBP-box Gene in Arabidopsis Based on Analysis of Co-expression Networks and Promoters	Wang	2009	Int. J. Mol. Sci.	Yes
Large-scale analysis of Arabidopsis transcription reveals a basal co-regulation network	Atlias	2009	BMC systems biology	Yes
Characterization of WRKY co-regulatory networks in rice and Arabidopsis	Berri	2009	BMC Plant Biology	Yes
Predicting protein-protein interactions in Arabidopsis thaliana through integration of orthology, gene ontology and co-expression	De Bodt	2009	BMC Genomics	Yes
Arabidopsis gene co-expression network and its functional modules	Mao	2009	BMC Bioinformatics	Yes
Multi-dimensional correlations for gene coexpression and application to the large-scale data of Arabidopsis.	Kinoshita	2009	Bioinformatics	Yes
The Plastidic Bile Acid Transporter 5 Is Required for the Biosynthesis of Methionine-Derived Glucosinolates in Arabidopsis thaliana	Gigolashvilia	2009	Plant cell	Yes
Two D-2-Hydroxy-acid Dehydrogenases in Arabidopsis thaliana with Catalytic Capacities to Participate in the Last Reactions of the Methylglyoxal and β-Oxidation Pathways	Engqvist	2009	JBC	Yes
Omics-Based Approaches to Methionine Side Chain Elongation in Arabidopsis: Characterization of the Genes Encoding Methylthioalkylmalate Isomerase and Methylthioalkylmalate Dehydrogenase	Sawada	2009	Plant cell&phy	Yes
A Chloroplastic UDP-Glucose Pyrophosphorylase from Arabidopsis Is the Committed Enzyme for the First Step of Sulfolipid Biosynthesis	Okazaki	2009	Plant cell	Yes
Arabidopsis Bile Acid:Sodium Symporter Family Protein 5 is Involved in Methionine-Derived Glucosinolate Biosynthesis	Sawada	2009	Plant cell&phy	Yes
Reverse-engineering the Arabidopsis thaliana transcriptional network under changing environmental conditions	Carrera	2009	Genome biology	Yes
Genes of primary sulfate assimilation are part of the glucosinolate biosynthetic network in Arabidopsis thaliana	Yatusevich	2009	Plant Journal	Yes
CressExpress: A Tool For Large-Scale Mining of Expression Data from Arabidopsis	Srinivasasainagendra	2008	Plant Phy	Yes
Annotating Genes of Known and Unknown Function by Large-Scale Coexpression Analysis	Horan	2008	Plant Phy	Yes
Coexpression characteristics of trehalose-6-phosphate phosphatase subfamily genes reveal different functions in a network context2400 ATH1 microarray chips	Li	2008	Physiologia Plantarum	Yes
Comprehensive gene expression atlas for the Arabidopsis MAP kinase signalling pathways	Menges	2008	New Phytologist	Yes
GeneCAT—novel webtools that combine BLAST and co-expression analyses	Mutwil	2008	NAR	Yes
An extensive (co-)expression analysis tool for the cytochrome P450 superfamily in Arabidopsis thaliana	Ehlting	2008	BMC Plant Biology	Yes
Comprehensive Flavonol Profiling and Transcriptome Coexpression Analysis Leading to Decoding Gene–Metabolite Correlations in Arabidopsis	Yonekura-Sakakibara	2008	Plant cell	Yes
Articulation of three core metabolic processes in Arabidopsis: Fatty acid biosynthesis, leucine catabolism and starch metabolism	Mentzen	2008	BMC Plant Biology	Yes
Omics-based identification of Arabidopsis Myb transcription factors regulating aliphatic glucosinolate biosynthesis	Hirai	2007	PNAS	Yes
Genome-Wide Analysis of the Arabidopsis Leaf Transcriptome Reveals Interaction of Phosphate and Sugar Metabolism	Muller	2007	Plant Phy	Yes
Distinct Functions for the Two PsbP-Like Proteins PPL1 and PPL2 in the Chloroplast Thylakoid Lumen of Arabidopsis	Ishihara	2007	Plant Phy	Yes
Identification of a Flavonol 7-O-Rhamnosyltransferase Gene Determining Flavonoid Pattern in Arabidopsis by Transcriptome Coexpression Analysis and Reverse Genetic	Yonekura-Sakakibara	2007	JBC	Yes
Unbiased characterization of genotype-dependent metabolic regulations by metabolomic approach in Arabidopsis thaliana	Kusano	2007	BMC systems biology	Yes
Transcriptional Coordination of the Metabolic Network in Arabidopsis	Wei	2006	Plant Phy	Yes
The Arabidopsis co-expression tool (act): a WWW-based tool and database for microarray-based gene expression analysis	Jen	2006	Plant Journal	Yes
Arabidopsis Co-expression Tool (ACT): web server tools for microarray-based gene expression analysis	Manfield	2006	NAR	Yes
Identification of genes required for cellulose synthesis by regression analysis of public microarray data sets	Persson	2005	PNAS	Yes
The Botany Array Resource: e-Northerns, Expression Angling, and promoter analyses	Toufighi	2005	Plant Journal	Yes
Comprehensive Interaction Map of the Arabidopsis MADS Box Transcription Factors	De Folter	2005	Plant cell	Yes
