# Supplementary material for: Pan- and core- network analysis of co-expression genes in a model plant
Source: Sci Rep. 2016 Dec 16;6:38956. doi: 10.1038/srep38956 (PMC5159811; doi:10.1038/srep38956)
Supplement: Supplemental File 8 [file srep38956-s9.xls]

## Sheet: Sheet1
Supplemental file 8. Network similarity measured by shared edges.
Network1(N1)	Network2(N2)	N1_edge	N2_edge	overlapped_edge	Similarity
GSE10522	GSE10522	12689	12689	12689	1
GSE10522	GSE10646	12689	28852	36	0.000867365
GSE10522	GSE10670	12689	4157	0	0
GSE10522	GSE10749	12689	20653	103	0.00309877
GSE10522	GSE11558	12689	4104	63	0.00376569
GSE10522	GSE11758	12689	15352	44	0.0015716
GSE10522	GSE11807	12689	4092	8	0.000476957
GSE10522	GSE11852	12689	22694	32	0.000905208
GSE10522	GSE12551	12689	27083	72	0.0018136
GSE10522	GSE13739	12689	4199	88	0.0052381
GSE10522	GSE13833	12689	9188	16	0.000731897
GSE10522	GSE14106	12689	31745	23	0.00051789
GSE10522	GSE14496	12689	16062	26	0.000905135
GSE10522	GSE14502	12689	76908	49	0.000547193
GSE10522	GSE1491	12689	9984	5	0.000220575
GSE10522	GSE15189	12689	4204	1	5.91996e-05
GSE10522	GSE15876	12689	5627	0	0
GSE10522	GSE16722	12689	5208	96	0.00539296
GSE10522	GSE17159	12689	33346	224	0.00488966
GSE10522	GSE17464	12689	61303	194	0.0026288
GSE10522	GSE17479	12689	5275	8	0.000445534
GSE10522	GSE18071	12689	36927	187	0.0037832
GSE10522	GSE18975	12689	35376	37	0.000770384
GSE10522	GSE18978	12689	9845	12	0.000532812
GSE10522	GSE18985	12689	8517	19	0.000896776
GSE10522	GSE19245	12689	4788	5	0.000286172
GSE10522	GSE19264	12689	23790	194	0.00534656
GSE10522	GSE19271	12689	12462	20	0.00079583
GSE10522	GSE19273	12689	4954	23	0.00130533
GSE10522	GSE19520	12689	70369	90	0.00108476
GSE10522	GSE19700	12689	16821	71	0.00241177
GSE10522	GSE20044	12689	34833	16	0.0003368
GSE10522	GSE21601	12689	4283	82	0.00485494
GSE10522	GSE21611	12689	13227	401	0.0157162
GSE10522	GSE21684	12689	6529	85	0.00444259
GSE10522	GSE2169	12689	4978	6	0.000339732
GSE10522	GSE21920	12689	4639	2	0.000115433
GSE10522	GSE22947	12689	4790	94	0.00540696
GSE10522	GSE22966	12689	52226	227	0.00350915
GSE10522	GSE23331	12689	45398	370	0.00641059
GSE10522	GSE24348	12689	91579	87	0.000835085
GSE10522	GSE24517	12689	54502	109	0.00162488
GSE10522	GSE2473	12689	3763	5	0.000304007
GSE10522	GSE25171	12689	4846	4	0.000228167
GSE10522	GSE26679	12689	7970	25	0.00121159
GSE10522	GSE26983	12689	16465	48	0.00164914
GSE10522	GSE27985	12689	11597	82	0.00338787
GSE10522	GSE28297	12689	5181	8	0.000447878
GSE10522	GSE28600	12689	4475	42	0.00245298
GSE10522	GSE29543	12689	64175	124	0.00161585
GSE10522	GSE30030	12689	4925	5	0.000283946
GSE10522	GSE30094	12689	80264	570	0.00616997
GSE10522	GSE30095	12689	35268	49	0.00102279
GSE10522	GSE30097	12689	21403	15	0.00044018
GSE10522	GSE30223	12689	68579	548	0.0067889
GSE10522	GSE30702	12689	7463	23	0.00114263
GSE10522	GSE31158	12689	4431	4	0.000233699
GSE10522	GSE31587	12689	16349	138	0.00477509
GSE10522	GSE31837	12689	28402	87	0.00212174
GSE10522	GSE34047	12689	7027	10	0.00050746
GSE10522	GSE34130	12689	4243	7	0.000413589
GSE10522	GSE34667	12689	19445	94	0.00293383
GSE10522	GSE34897	12689	28202	214	0.00526096
GSE10522	GSE35057	12689	4881	3	0.000170775
GSE10522	GSE35580	12689	39802	82	0.00156462
GSE10522	GSE38030	12689	4614	39	0.00225904
GSE10522	GSE39268	12689	101450	36	0.000315504
GSE10522	GSE39384	12689	33769	259	0.00560618
GSE10522	GSE39385	12689	7944	5	0.000242389
GSE10522	GSE40061	12689	5005	2	0.000113045
GSE10522	GSE40076	12689	112006	49	0.000393113
GSE10522	GSE40354	12689	35737	115	0.00238041
GSE10522	GSE41136	12689	17057	78	0.0026291
GSE10522	GSE42007	12689	27621	26	0.000645418
GSE10522	GSE43818	12689	19440	53	0.00165233
GSE10522	GSE46107	12689	57434	152	0.00217233
GSE10522	GSE46205	12689	51317	710	0.0112171
GSE10522	GSE4733	12689	4480	2	0.000116503
GSE10522	GSE48488	12689	64968	713	0.00926648
GSE10522	GSE49596	12689	4361	2	0.000117316
GSE10522	GSE50019	12689	4623	11	0.000635801
GSE10522	GSE50526	12689	24706	84	0.00225135
GSE10522	GSE50966	12689	53821	86	0.00129471
GSE10522	GSE51215	12689	31455	85	0.00192923
GSE10522	GSE51480	12689	38430	46	0.000900672
GSE10522	GSE53071	12689	12882	21	0.000821918
GSE10522	GSE54049	12689	5248	3	0.00016728
GSE10522	GSE55835	12689	14064	59	0.00221023
GSE10522	GSE5615	12689	61312	314	0.00426127
GSE10522	GSE5617	12689	14547	12	0.000440788
GSE10522	GSE5620	12689	3853	4	0.000241867
GSE10522	GSE5621	12689	19101	256	0.00811822
GSE10522	GSE5622	12689	23898	417	0.0115289
GSE10522	GSE5623	12689	9663	172	0.00775473
GSE10522	GSE5624	12689	4576	6	0.000347645
GSE10522	GSE5625	12689	4668	1	5.7617e-05
GSE10522	GSE5626	12689	4312	5	0.000294187
GSE10522	GSE5627	12689	4898	9	0.000512004
GSE10522	GSE5628	12689	4435	10	0.000584317
GSE10522	GSE5629	12689	46469	304	0.00516532
GSE10522	GSE5630	12689	18795	268	0.00858534
GSE10522	GSE5631	12689	38232	462	0.00915595
GSE10522	GSE5632	12689	4425	1	5.84351e-05
GSE10522	GSE5633	12689	31175	594	0.0137278
GSE10522	GSE5634	12689	80187	49	0.000527864
GSE10522	GSE5636	12689	38296	427	0.00844575
GSE10522	GSE5637	12689	33104	466	0.0102808
GSE10522	GSE5638	12689	27270	597	0.0151669
GSE10522	GSE56480	12689	9688	180	0.0081092
GSE10522	GSE56658	12689	31740	37	0.000833484
GSE10522	GSE56659	12689	71086	129	0.00154221
GSE10522	GSE5685	12689	6343	17	0.000894031
GSE10522	GSE5686	12689	12626	88	0.00348833
GSE10522	GSE5688	12689	4953	22	0.00124858
GSE10522	GSE5696	12689	4336	1	5.87406e-05
GSE10522	GSE5730	12689	4347	14	0.000822465
GSE10522	GSE5738	12689	14324	6	0.000222165
GSE10522	GSE58370	12689	4828	10	0.0005712
GSE10522	GSE6151	12689	15251	23	0.000823871
GSE10522	GSE6174	12689	4283	25	0.00147519
GSE10522	GSE6176	12689	6570	32	0.00166433
GSE10522	GSE6177	12689	20288	132	0.00401888
GSE10522	GSE627	12689	5758	16	0.000868103
GSE10522	GSE629	12689	4395	9	0.000527086
GSE10522	GSE7631	12689	35540	367	0.00766788
GSE10522	GSE7641	12689	20465	332	0.0101152
GSE10522	GSE7743	12689	10491	192	0.00835218
GSE10522	GSE7796	12689	39308	10	0.000192356
GSE10522	GSE8785	12689	29708	67	0.0015828
GSE10522	GSE9719	12689	40369	33	0.000622348
GSE10522	GSE9721	12689	4421	71	0.00416691
GSE10522	GSE9728	12689	5057	14	0.000789533
GSE10522	GSE9955	12689	14338	42	0.00155642
GSE10522	GSE9996	12689	4593	57	0.00330914
GSE10646	GSE10522	28852	12689	36	0.000867365
GSE10646	GSE10646	28852	28852	28852	1
GSE10646	GSE10670	28852	4157	37	0.00112216
GSE10646	GSE10749	28852	20653	50	0.00101102
GSE10646	GSE11558	28852	4104	5	0.00015174
GSE10646	GSE11758	28852	15352	112	0.00254014
GSE10646	GSE11807	28852	4092	30	0.000911466
GSE10646	GSE11852	28852	22694	12	0.000232856
GSE10646	GSE12551	28852	27083	57	0.00102008
GSE10646	GSE13739	28852	4199	555	0.017079
GSE10646	GSE13833	28852	9188	166	0.00438295
GSE10646	GSE14106	28852	31745	70	0.00115651
GSE10646	GSE14496	28852	16062	35	0.000779875
GSE10646	GSE14502	28852	76908	1731	0.0166396
GSE10646	GSE1491	28852	9984	23	0.000592585
GSE10646	GSE15189	28852	4204	15	0.000453981
GSE10646	GSE15876	28852	5627	28	0.000812749
GSE10646	GSE16722	28852	5208	21	0.000616939
GSE10646	GSE17159	28852	33346	257	0.00414911
GSE10646	GSE17464	28852	61303	1322	0.0148819
GSE10646	GSE17479	28852	5275	46	0.00134973
GSE10646	GSE18071	28852	36927	798	0.0122805
GSE10646	GSE18975	28852	35376	992	0.0156873
GSE10646	GSE18978	28852	9845	89	0.00230522
GSE10646	GSE18985	28852	8517	16	0.000428346
GSE10646	GSE19245	28852	4788	17	0.000505606
GSE10646	GSE19264	28852	23790	192	0.00366063
GSE10646	GSE19271	28852	12462	140	0.0034002
GSE10646	GSE19273	28852	4954	9	0.000266296
GSE10646	GSE19520	28852	70369	360	0.00364148
GSE10646	GSE19700	28852	16821	49	0.001074
GSE10646	GSE20044	28852	34833	11	0.000172755
GSE10646	GSE21601	28852	4283	8	0.000241495
GSE10646	GSE21611	28852	13227	2	4.75319e-05
GSE10646	GSE21684	28852	6529	18	0.000509007
GSE10646	GSE2169	28852	4978	143	0.00424496
GSE10646	GSE21920	28852	4639	43	0.00128558
GSE10646	GSE22947	28852	4790	5	0.000148646
GSE10646	GSE22966	28852	52226	73	0.000901179
GSE10646	GSE23331	28852	45398	346	0.00468175
GSE10646	GSE24348	28852	91579	1442	0.0121188
GSE10646	GSE24517	28852	54502	347	0.00418037
GSE10646	GSE2473	28852	3763	4	0.000122658
GSE10646	GSE25171	28852	4846	14	0.000415628
GSE10646	GSE26679	28852	7970	263	0.00719385
GSE10646	GSE26983	28852	16465	277	0.00615009
GSE10646	GSE27985	28852	11597	39	0.000965108
GSE10646	GSE28297	28852	5181	10	0.000293919
GSE10646	GSE28600	28852	4475	7	0.000210084
GSE10646	GSE29543	28852	64175	627	0.00678571
GSE10646	GSE30030	28852	4925	114	0.00338651
GSE10646	GSE30094	28852	80264	143	0.00131225
GSE10646	GSE30095	28852	35268	24	0.000374438
GSE10646	GSE30097	28852	21403	36	0.00071686
GSE10646	GSE30223	28852	68579	51	0.000523722
GSE10646	GSE30702	28852	7463	15	0.000413223
GSE10646	GSE31158	28852	4431	5	0.000150249
GSE10646	GSE31587	28852	16349	155	0.00344093
GSE10646	GSE31837	28852	28402	45	0.00078659
GSE10646	GSE34047	28852	7027	61	0.00170305
GSE10646	GSE34130	28852	4243	36	0.00108896
GSE10646	GSE34667	28852	19445	341	0.00711068
GSE10646	GSE34897	28852	28202	213	0.0037473
GSE10646	GSE35057	28852	4881	4	0.000118592
GSE10646	GSE35580	28852	39802	39	0.000568389
GSE10646	GSE38030	28852	4614	25	0.000747585
GSE10646	GSE39268	28852	101450	924	0.00714186
GSE10646	GSE39384	28852	33769	271	0.00434643
GSE10646	GSE39385	28852	7944	126	0.00343605
GSE10646	GSE40061	28852	5005	9	0.000265895
GSE10646	GSE40076	28852	112006	1515	0.0108725
GSE10646	GSE40354	28852	35737	832	0.0130495
GSE10646	GSE41136	28852	17057	176	0.00384842
GSE10646	GSE42007	28852	27621	32	0.000566964
GSE10646	GSE43818	28852	19440	801	0.0168664
GSE10646	GSE46107	28852	57434	52	0.00060301
GSE10646	GSE46205	28852	51317	32	0.000399316
GSE10646	GSE4733	28852	4480	1	3.00021e-05
GSE10646	GSE48488	28852	64968	33	0.000351861
GSE10646	GSE49596	28852	4361	7	0.000210805
GSE10646	GSE50019	28852	4623	144	0.0043203
GSE10646	GSE50526	28852	24706	310	0.00582181
GSE10646	GSE50966	28852	53821	596	0.00726147
GSE10646	GSE51215	28852	31455	498	0.00832651
GSE10646	GSE51480	28852	38430	75	0.00111596
GSE10646	GSE53071	28852	12882	27	0.000647373
GSE10646	GSE54049	28852	5248	4	0.000117316
GSE10646	GSE55835	28852	14064	88	0.00205473
GSE10646	GSE5615	28852	61312	342	0.00380753
GSE10646	GSE5617	28852	14547	416	0.00967824
GSE10646	GSE5620	28852	3853	2	6.11565e-05
GSE10646	GSE5621	28852	19101	59	0.00123189
GSE10646	GSE5622	28852	23898	74	0.00140481
GSE10646	GSE5623	28852	9663	49	0.00127385
GSE10646	GSE5624	28852	4576	26	0.000778397
GSE10646	GSE5625	28852	4668	23	0.000686629
GSE10646	GSE5626	28852	4312	20	0.000603427
GSE10646	GSE5627	28852	4898	6	0.000177809
GSE10646	GSE5628	28852	4435	2	6.00871e-05
GSE10646	GSE5629	28852	46469	322	0.00429339
GSE10646	GSE5630	28852	18795	498	0.0105623
GSE10646	GSE5631	28852	38232	71	0.0010595
GSE10646	GSE5632	28852	4425	1	3.00517e-05
GSE10646	GSE5633	28852	31175	16	0.000266618
GSE10646	GSE5634	28852	80187	228	0.00209538
GSE10646	GSE5636	28852	38296	231	0.00345204
GSE10646	GSE5637	28852	33104	187	0.00302741
GSE10646	GSE5638	28852	27270	69	0.00123098
GSE10646	GSE56480	28852	9688	13	0.000337426
GSE10646	GSE56658	28852	31740	19	0.000313671
GSE10646	GSE56659	28852	71086	608	0.00612101
GSE10646	GSE5685	28852	6343	147	0.00419425
GSE10646	GSE5686	28852	12626	519	0.0126712
GSE10646	GSE5688	28852	4953	23	0.000680836
GSE10646	GSE5696	28852	4336	1	3.01323e-05
GSE10646	GSE5730	28852	4347	8	0.000241029
GSE10646	GSE5738	28852	14324	369	0.00862009
GSE10646	GSE58370	28852	4828	66	0.00196347
GSE10646	GSE6151	28852	15251	42	0.000953224
GSE10646	GSE6174	28852	4283	96	0.00290566
GSE10646	GSE6176	28852	6570	204	0.00579249
GSE10646	GSE6177	28852	20288	496	0.0101965
GSE10646	GSE627	28852	5758	21	0.000607129
GSE10646	GSE629	28852	4395	27	0.000812763
GSE10646	GSE7631	28852	35540	41	0.000637131
GSE10646	GSE7641	28852	20465	17	0.000344828
GSE10646	GSE7743	28852	10491	10	0.000254239
GSE10646	GSE7796	28852	39308	20	0.000293513
GSE10646	GSE8785	28852	29708	399	0.00686027
GSE10646	GSE9719	28852	40369	84	0.00121498
GSE10646	GSE9721	28852	4421	13	0.00039086
GSE10646	GSE9728	28852	5057	9	0.000265487
GSE10646	GSE9955	28852	14338	1347	0.0321918
GSE10646	GSE9996	28852	4593	3	8.97076e-05
GSE10670	GSE10522	4157	12689	0	0
GSE10670	GSE10646	4157	28852	37	0.00112216
GSE10670	GSE10670	4157	4157	4157	1
GSE10670	GSE10749	4157	20653	11	0.000443566
GSE10670	GSE11558	4157	4104	0	0
GSE10670	GSE11758	4157	15352	5	0.000256358
GSE10670	GSE11807	4157	4092	4	0.000485143
GSE10670	GSE11852	4157	22694	4	0.000148992
GSE10670	GSE12551	4157	27083	3	9.604e-05
GSE10670	GSE13739	4157	4199	3	0.000359152
GSE10670	GSE13833	4157	9188	1	7.494e-05
GSE10670	GSE14106	4157	31745	5	0.000139287
GSE10670	GSE14496	4157	16062	2	9.89266e-05
GSE10670	GSE14502	4157	76908	478	0.00593148
GSE10670	GSE1491	4157	9984	2	0.000141453
GSE10670	GSE15189	4157	4204	0	0
GSE10670	GSE15876	4157	5627	15	0.00153547
GSE10670	GSE16722	4157	5208	0	0
GSE10670	GSE17159	4157	33346	127	0.0033979
GSE10670	GSE17464	4157	61303	303	0.00465031
GSE10670	GSE17479	4157	5275	0	0
GSE10670	GSE18071	4157	36927	44	0.00107212
GSE10670	GSE18975	4157	35376	307	0.00782644
GSE10670	GSE18978	4157	9845	3	0.000214301
GSE10670	GSE18985	4157	8517	1	7.89079e-05
GSE10670	GSE19245	4157	4788	0	0
GSE10670	GSE19264	4157	23790	14	0.000501199
GSE10670	GSE19271	4157	12462	5	0.000300951
GSE10670	GSE19273	4157	4954	1	0.000109769
GSE10670	GSE19520	4157	70369	89	0.00119564
GSE10670	GSE19700	4157	16821	11	0.000524634
GSE10670	GSE20044	4157	34833	3	7.69487e-05
GSE10670	GSE21601	4157	4283	0	0
GSE10670	GSE21611	4157	13227	13	0.000748374
GSE10670	GSE21684	4157	6529	2	0.000187196
GSE10670	GSE2169	4157	4978	105	0.0116279
GSE10670	GSE21920	4157	4639	0	0
GSE10670	GSE22947	4157	4790	4	0.000447277
GSE10670	GSE22966	4157	52226	18	0.000319347
GSE10670	GSE23331	4157	45398	22	0.000444148
GSE10670	GSE24348	4157	91579	402	0.00421675
GSE10670	GSE24517	4157	54502	94	0.00160505
GSE10670	GSE2473	4157	3763	0	0
GSE10670	GSE25171	4157	4846	0	0
GSE10670	GSE26679	4157	7970	43	0.00355842
GSE10670	GSE26983	4157	16465	3	0.000145497
GSE10670	GSE27985	4157	11597	4	0.000253968
GSE10670	GSE28297	4157	5181	2	0.000214225
GSE10670	GSE28600	4157	4475	5	0.000579576
GSE10670	GSE29543	4157	64175	287	0.0042178
GSE10670	GSE30030	4157	4925	60	0.00665041
GSE10670	GSE30094	4157	80264	21	0.000248815
GSE10670	GSE30095	4157	35268	3	7.60996e-05
GSE10670	GSE30097	4157	21403	2	7.82534e-05
GSE10670	GSE30223	4157	68579	46	0.000632824
GSE10670	GSE30702	4157	7463	1	8.60659e-05
GSE10670	GSE31158	4157	4431	0	0
GSE10670	GSE31587	4157	16349	44	0.00215033
GSE10670	GSE31837	4157	28402	5	0.000153591
GSE10670	GSE34047	4157	7027	2	0.000178859
GSE10670	GSE34130	4157	4243	26	0.00310485
GSE10670	GSE34667	4157	19445	48	0.00203787
GSE10670	GSE34897	4157	28202	137	0.00425175
GSE10670	GSE35057	4157	4881	0	0
GSE10670	GSE35580	4157	39802	20	0.000455176
GSE10670	GSE38030	4157	4614	0	0
GSE10670	GSE39268	4157	101450	319	0.00302978
GSE10670	GSE39384	4157	33769	73	0.00192851
GSE10670	GSE39385	4157	7944	0	0
GSE10670	GSE40061	4157	5005	0	0
GSE10670	GSE40076	4157	112006	480	0.00414927
GSE10670	GSE40354	4157	35737	11	0.000275807
GSE10670	GSE41136	4157	17057	3	0.000141436
GSE10670	GSE42007	4157	27621	0	0
GSE10670	GSE43818	4157	19440	24	0.00101811
GSE10670	GSE46107	4157	57434	13	0.000211114
GSE10670	GSE46205	4157	51317	27	0.000486952
GSE10670	GSE4733	4157	4480	0	0
GSE10670	GSE48488	4157	64968	34	0.000492105
GSE10670	GSE49596	4157	4361	1	0.000117412
GSE10670	GSE50019	4157	4623	0	0
GSE10670	GSE50526	4157	24706	54	0.00187441
GSE10670	GSE50966	4157	53821	36	0.000621311
GSE10670	GSE51215	4157	31455	30	0.000843123
GSE10670	GSE51480	4157	38430	27	0.000634398
GSE10670	GSE53071	4157	12882	2	0.000117392
GSE10670	GSE54049	4157	5248	0	0
GSE10670	GSE55835	4157	14064	3	0.000164672
GSE10670	GSE5615	4157	61312	64	0.000978518
GSE10670	GSE5617	4157	14547	201	0.0108631
GSE10670	GSE5620	4157	3853	4	0.000499625
GSE10670	GSE5621	4157	19101	4	0.000172013
GSE10670	GSE5622	4157	23898	33	0.00117765
GSE10670	GSE5623	4157	9663	4	0.000289519
GSE10670	GSE5624	4157	4576	1	0.000114521
GSE10670	GSE5625	4157	4668	6	0.000680349
GSE10670	GSE5626	4157	4312	10	0.00118217
GSE10670	GSE5627	4157	4898	1	0.000110448
GSE10670	GSE5628	4157	4435	4	0.000465766
GSE10670	GSE5629	4157	46469	42	0.000830302
GSE10670	GSE5630	4157	18795	5	0.000217893
GSE10670	GSE5631	4157	38232	20	0.000472043
GSE10670	GSE5632	4157	4425	0	0
GSE10670	GSE5633	4157	31175	8	0.000226475
GSE10670	GSE5634	4157	80187	81	0.000961276
GSE10670	GSE5636	4157	38296	18	0.000424178
GSE10670	GSE5637	4157	33104	5	0.000134207
GSE10670	GSE5638	4157	27270	21	0.000668662
GSE10670	GSE56480	4157	9688	2	0.000144477
GSE10670	GSE56658	4157	31740	8	0.00022291
GSE10670	GSE56659	4157	71086	227	0.00302602
GSE10670	GSE5685	4157	6343	11	0.00104872
GSE10670	GSE5686	4157	12626	81	0.00484972
GSE10670	GSE5688	4157	4953	2	0.000219587
GSE10670	GSE5696	4157	4336	0	0
GSE10670	GSE5730	4157	4347	5	0.000588305
GSE10670	GSE5738	4157	14324	95	0.00516697
GSE10670	GSE58370	4157	4828	29	0.00323805
GSE10670	GSE6151	4157	15251	14	0.000721873
GSE10670	GSE6174	4157	4283	7	0.000830072
GSE10670	GSE6176	4157	6570	26	0.00242968
GSE10670	GSE6177	4157	20288	25	0.00102375
GSE10670	GSE627	4157	5758	5	0.000504541
GSE10670	GSE629	4157	4395	10	0.00117069
GSE10670	GSE7631	4157	35540	20	0.00050407
GSE10670	GSE7641	4157	20465	9	0.00036566
GSE10670	GSE7743	4157	10491	2	0.000136556
GSE10670	GSE7796	4157	39308	2	4.60162e-05
GSE10670	GSE8785	4157	29708	71	0.00210096
GSE10670	GSE9719	4157	40369	15	0.000336995
GSE10670	GSE9721	4157	4421	5	0.000583226
GSE10670	GSE9728	4157	5057	1	0.000108542
GSE10670	GSE9955	4157	14338	18	0.000974184
GSE10670	GSE9996	4157	4593	3	0.000342975
GSE10749	GSE10522	20653	12689	103	0.00309877
GSE10749	GSE10646	20653	28852	50	0.00101102
GSE10749	GSE10670	20653	4157	11	0.000443566
GSE10749	GSE10749	20653	20653	20653	1
GSE10749	GSE11558	20653	4104	26	0.00105131
GSE10749	GSE11758	20653	15352	25	0.00069483
GSE10749	GSE11807	20653	4092	1	4.04138e-05
GSE10749	GSE11852	20653	22694	25	0.000577074
GSE10749	GSE12551	20653	27083	21	0.000440113
GSE10749	GSE13739	20653	4199	41	0.00165249
GSE10749	GSE13833	20653	9188	39	0.00130864
GSE10749	GSE14106	20653	31745	62	0.00118465
GSE10749	GSE14496	20653	16062	55	0.00150027
GSE10749	GSE14502	20653	76908	506	0.00521354
GSE10749	GSE1491	20653	9984	4	0.000130578
GSE10749	GSE15189	20653	4204	5	0.000201191
GSE10749	GSE15876	20653	5627	8	0.000304507
GSE10749	GSE16722	20653	5208	29	0.00112264
GSE10749	GSE17159	20653	33346	234	0.00435227
GSE10749	GSE17464	20653	61303	462	0.00566913
GSE10749	GSE17479	20653	5275	3	0.000115718
GSE10749	GSE18071	20653	36927	163	0.00283888
GSE10749	GSE18975	20653	35376	161	0.00288179
GSE10749	GSE18978	20653	9845	17	0.000557724
GSE10749	GSE18985	20653	8517	20	0.000686106
GSE10749	GSE19245	20653	4788	1	3.93082e-05
GSE10749	GSE19264	20653	23790	123	0.00277527
GSE10749	GSE19271	20653	12462	53	0.00160305
GSE10749	GSE19273	20653	4954	2	7.81097e-05
GSE10749	GSE19520	20653	70369	125	0.00137518
GSE10749	GSE19700	20653	16821	23	0.000614136
GSE10749	GSE20044	20653	34833	23	0.000414691
GSE10749	GSE21601	20653	4283	7	0.000280797
GSE10749	GSE21611	20653	13227	188	0.00557996
GSE10749	GSE21684	20653	6529	39	0.00143683
GSE10749	GSE2169	20653	4978	19	0.00074184
GSE10749	GSE21920	20653	4639	8	0.000316406
GSE10749	GSE22947	20653	4790	69	0.00271932
GSE10749	GSE22966	20653	52226	242	0.00333164
GSE10749	GSE23331	20653	45398	66	0.00100023
GSE10749	GSE24348	20653	91579	508	0.00454692
GSE10749	GSE24517	20653	54502	203	0.0027084
GSE10749	GSE2473	20653	3763	2	8.19202e-05
GSE10749	GSE25171	20653	4846	0	0
GSE10749	GSE26679	20653	7970	65	0.00227607
GSE10749	GSE26983	20653	16465	13	0.000350357
GSE10749	GSE27985	20653	11597	9	0.000279148
GSE10749	GSE28297	20653	5181	24	0.000929872
GSE10749	GSE28600	20653	4475	29	0.00115542
GSE10749	GSE29543	20653	64175	314	0.00371536
GSE10749	GSE30030	20653	4925	46	0.00180166
GSE10749	GSE30094	20653	80264	387	0.0038496
GSE10749	GSE30095	20653	35268	39	0.000697899
GSE10749	GSE30097	20653	21403	41	0.000975842
GSE10749	GSE30223	20653	68579	304	0.0034185
GSE10749	GSE30702	20653	7463	5	0.000177866
GSE10749	GSE31158	20653	4431	1	3.98676e-05
GSE10749	GSE31587	20653	16349	92	0.00249255
GSE10749	GSE31837	20653	28402	23	0.000469081
GSE10749	GSE34047	20653	7027	9	0.00032525
GSE10749	GSE34130	20653	4243	5	0.000200876
GSE10749	GSE34667	20653	19445	24	0.000598892
GSE10749	GSE34897	20653	28202	296	0.00609568
GSE10749	GSE35057	20653	4881	35	0.0013726
GSE10749	GSE35580	20653	39802	53	0.000877454
GSE10749	GSE38030	20653	4614	7	0.000277118
GSE10749	GSE39268	20653	101450	685	0.00564167
GSE10749	GSE39384	20653	33769	294	0.00543157
GSE10749	GSE39385	20653	7944	8	0.000279828
GSE10749	GSE40061	20653	5005	21	0.000819129
GSE10749	GSE40076	20653	112006	662	0.00501527
GSE10749	GSE40354	20653	35737	52	0.000923
GSE10749	GSE41136	20653	17057	36	0.000955566
GSE10749	GSE42007	20653	27621	60	0.00124445
GSE10749	GSE43818	20653	19440	56	0.00139871
GSE10749	GSE46107	20653	57434	6	7.68433e-05
GSE10749	GSE46205	20653	51317	363	0.00506934
GSE10749	GSE4733	20653	4480	1	3.97899e-05
GSE10749	GSE48488	20653	64968	420	0.00492952
GSE10749	GSE49596	20653	4361	3	0.000119947
GSE10749	GSE50019	20653	4623	0	0
GSE10749	GSE50526	20653	24706	75	0.00165621
GSE10749	GSE50966	20653	53821	98	0.00131763
GSE10749	GSE51215	20653	31455	37	0.000710568
GSE10749	GSE51480	20653	38430	87	0.00147468
GSE10749	GSE53071	20653	12882	26	0.000775911
GSE10749	GSE54049	20653	5248	1	3.861e-05
GSE10749	GSE55835	20653	14064	30	0.000864877
GSE10749	GSE5615	20653	61312	115	0.00140501
GSE10749	GSE5617	20653	14547	86	0.00244917
GSE10749	GSE5620	20653	3853	0	0
GSE10749	GSE5621	20653	19101	17	0.000427813
GSE10749	GSE5622	20653	23898	428	0.00970016
GSE10749	GSE5623	20653	9663	116	0.00384106
GSE10749	GSE5624	20653	4576	5	0.000198224
GSE10749	GSE5625	20653	4668	0	0
GSE10749	GSE5626	20653	4312	0	0
GSE10749	GSE5627	20653	4898	8	0.000313197
GSE10749	GSE5628	20653	4435	1	3.98613e-05
GSE10749	GSE5629	20653	46469	388	0.00581413
GSE10749	GSE5630	20653	18795	106	0.00269432
GSE10749	GSE5631	20653	38232	343	0.00585904
GSE10749	GSE5632	20653	4425	0	0
GSE10749	GSE5633	20653	31175	469	0.0091318
GSE10749	GSE5634	20653	80187	103	0.00102246
GSE10749	GSE5636	20653	38296	179	0.00304577
GSE10749	GSE5637	20653	33104	214	0.00399679
GSE10749	GSE5638	20653	27270	361	0.00759009
GSE10749	GSE56480	20653	9688	144	0.00476869
GSE10749	GSE56658	20653	31740	90	0.00172074
GSE10749	GSE56659	20653	71086	330	0.00361015
GSE10749	GSE5685	20653	6343	51	0.00189274
GSE10749	GSE5686	20653	12626	159	0.00480072
GSE10749	GSE5688	20653	4953	54	0.00211334
GSE10749	GSE5696	20653	4336	16	0.000640692
GSE10749	GSE5730	20653	4347	9	0.00036013
GSE10749	GSE5738	20653	14324	106	0.00303978
GSE10749	GSE58370	20653	4828	30	0.00117874
GSE10749	GSE6151	20653	15251	84	0.00234506
GSE10749	GSE6174	20653	4283	11	0.000441324
GSE10749	GSE6176	20653	6570	22	0.000808794
GSE10749	GSE6177	20653	20288	89	0.0021786
GSE10749	GSE627	20653	5758	31	0.00117513
GSE10749	GSE629	20653	4395	14	0.000559239
GSE10749	GSE7631	20653	35540	272	0.004864
GSE10749	GSE7641	20653	20465	229	0.00560053
GSE10749	GSE7743	20653	10491	28	0.000899859
GSE10749	GSE7796	20653	39308	3	5.0035e-05
GSE10749	GSE8785	20653	29708	26	0.000516539
GSE10749	GSE9719	20653	40369	47	0.000770808
GSE10749	GSE9721	20653	4421	26	0.00103801
GSE10749	GSE9728	20653	5057	4	0.000155606
GSE10749	GSE9955	20653	14338	33	0.00094399
GSE10749	GSE9996	20653	4593	9	0.000356619
GSE11558	GSE10522	4104	12689	63	0.00376569
GSE11558	GSE10646	4104	28852	5	0.00015174
GSE11558	GSE10670	4104	4157	0	0
GSE11558	GSE10749	4104	20653	26	0.00105131
GSE11558	GSE11558	4104	4104	4104	1
GSE11558	GSE11758	4104	15352	34	0.00175059
GSE11558	GSE11807	4104	4092	2	0.000244081
GSE11558	GSE11852	4104	22694	12	0.000447995
GSE11558	GSE12551	4104	27083	3	9.62032e-05
GSE11558	GSE13739	4104	4199	4	0.000481986
GSE11558	GSE13833	4104	9188	2	0.000150489
GSE11558	GSE14106	4104	31745	19	0.000530282
GSE11558	GSE14496	4104	16062	5	0.000248004
GSE11558	GSE14502	4104	76908	8	9.87606e-05
GSE11558	GSE1491	4104	9984	30	0.00213402
GSE11558	GSE15189	4104	4204	0	0
GSE11558	GSE15876	4104	5627	2	0.000205571
GSE11558	GSE16722	4104	5208	44	0.00474752
GSE11558	GSE17159	4104	33346	9	0.000240378
GSE11558	GSE17464	4104	61303	56	0.000856911
GSE11558	GSE17479	4104	5275	2	0.000213288
GSE11558	GSE18071	4104	36927	50	0.00122008
GSE11558	GSE18975	4104	35376	7	0.000177336
GSE11558	GSE18978	4104	9845	6	0.000430323
GSE11558	GSE18985	4104	8517	0	0
GSE11558	GSE19245	4104	4788	0	0
GSE11558	GSE19264	4104	23790	27	0.000968888
GSE11558	GSE19271	4104	12462	4	0.000241517
GSE11558	GSE19273	4104	4954	0	0
GSE11558	GSE19520	4104	70369	19	0.000255191
GSE11558	GSE19700	4104	16821	2	9.55886e-05
GSE11558	GSE20044	4104	34833	13	0.000333984
GSE11558	GSE21601	4104	4283	0	0
GSE11558	GSE21611	4104	13227	166	0.00967084
GSE11558	GSE21684	4104	6529	43	0.00406043
GSE11558	GSE2169	4104	4978	1	0.00011012
GSE11558	GSE21920	4104	4639	0	0
GSE11558	GSE22947	4104	4790	13	0.0014638
GSE11558	GSE22966	4104	52226	82	0.00145783
GSE11558	GSE23331	4104	45398	5	0.000101016
GSE11558	GSE24348	4104	91579	14	0.000146338
GSE11558	GSE24517	4104	54502	36	0.000614649
GSE11558	GSE2473	4104	3763	0	0
GSE11558	GSE25171	4104	4846	1	0.000111744
GSE11558	GSE26679	4104	7970	1	8.28295e-05
GSE11558	GSE26983	4104	16465	1	4.86192e-05
GSE11558	GSE27985	4104	11597	3	0.000191107
GSE11558	GSE28297	4104	5181	1	0.000107712
GSE11558	GSE28600	4104	4475	11	0.00128385
GSE11558	GSE29543	4104	64175	43	0.000630166
GSE11558	GSE30030	4104	4925	1	0.000110767
GSE11558	GSE30094	4104	80264	251	0.00298394
GSE11558	GSE30095	4104	35268	6	0.000152416
GSE11558	GSE30097	4104	21403	13	0.000509924
GSE11558	GSE30223	4104	68579	158	0.00217856
GSE11558	GSE30702	4104	7463	1	8.64603e-05
GSE11558	GSE31158	4104	4431	56	0.00660455
GSE11558	GSE31587	4104	16349	39	0.00191045
GSE11558	GSE31837	4104	28402	11	0.000338514
GSE11558	GSE34047	4104	7027	0	0
GSE11558	GSE34130	4104	4243	5	0.000599377
GSE11558	GSE34667	4104	19445	5	0.000212368
GSE11558	GSE34897	4104	28202	50	0.0015501
GSE11558	GSE35057	4104	4881	0	0
GSE11558	GSE35580	4104	39802	14	0.000318965
GSE11558	GSE38030	4104	4614	3	0.000344234
GSE11558	GSE39268	4104	101450	10	9.47472e-05
GSE11558	GSE39384	4104	33769	50	0.00132195
GSE11558	GSE39385	4104	7944	9	0.00074757
GSE11558	GSE40061	4104	5005	0	0
GSE11558	GSE40076	4104	112006	5	4.30645e-05
GSE11558	GSE40354	4104	35737	59	0.00148308
GSE11558	GSE41136	4104	17057	24	0.00113545
GSE11558	GSE42007	4104	27621	10	0.000315308
GSE11558	GSE43818	4104	19440	4	0.000169924
GSE11558	GSE46107	4104	57434	3	4.87527e-05
GSE11558	GSE46205	4104	51317	346	0.00628234
GSE11558	GSE4733	4104	4480	0	0
GSE11558	GSE48488	4104	64968	198	0.00287481
GSE11558	GSE49596	4104	4361	1	0.000118147
GSE11558	GSE50019	4104	4623	0	0
GSE11558	GSE50526	4104	24706	11	0.000381958
GSE11558	GSE50966	4104	53821	7	0.000120861
GSE11558	GSE51215	4104	31455	1	2.81231e-05
GSE11558	GSE51480	4104	38430	43	0.00101198
GSE11558	GSE53071	4104	12882	0	0
GSE11558	GSE54049	4104	5248	0	0
GSE11558	GSE55835	4104	14064	3	0.000165153
GSE11558	GSE5615	4104	61312	21	0.000321125
GSE11558	GSE5617	4104	14547	1	5.36193e-05
GSE11558	GSE5620	4104	3853	2	0.000251414
GSE11558	GSE5621	4104	19101	2	8.61958e-05
GSE11558	GSE5622	4104	23898	169	0.00607193
GSE11558	GSE5623	4104	9663	37	0.00269483
GSE11558	GSE5624	4104	4576	0	0
GSE11558	GSE5625	4104	4668	0	0
GSE11558	GSE5626	4104	4312	0	0
GSE11558	GSE5627	4104	4898	1	0.000111099
GSE11558	GSE5628	4104	4435	0	0
GSE11558	GSE5629	4104	46469	79	0.00156454
GSE11558	GSE5630	4104	18795	41	0.00179368
GSE11558	GSE5631	4104	38232	192	0.00455581
GSE11558	GSE5632	4104	4425	1	0.000117261
GSE11558	GSE5633	4104	31175	186	0.0053002
GSE11558	GSE5634	4104	80187	21	0.000249199
GSE11558	GSE5636	4104	38296	117	0.00276707
GSE11558	GSE5637	4104	33104	94	0.00253274
GSE11558	GSE5638	4104	27270	184	0.00589933
GSE11558	GSE56480	4104	9688	16	0.00116144
GSE11558	GSE56658	4104	31740	13	0.000362814
GSE11558	GSE56659	4104	71086	34	0.000452392
GSE11558	GSE5685	4104	6343	0	0
GSE11558	GSE5686	4104	12626	6	0.000358766
GSE11558	GSE5688	4104	4953	5	0.000552364
GSE11558	GSE5696	4104	4336	7	0.000830072
GSE11558	GSE5730	4104	4347	7	0.000828991
GSE11558	GSE5738	4104	14324	1	5.42682e-05
GSE11558	GSE58370	4104	4828	1	0.00011197
GSE11558	GSE6151	4104	15251	20	0.00103439
GSE11558	GSE6174	4104	4283	1	0.000119246
GSE11558	GSE6176	4104	6570	9	0.000843882
GSE11558	GSE6177	4104	20288	4	0.000164015
GSE11558	GSE627	4104	5758	3	0.00030429
GSE11558	GSE629	4104	4395	36	0.00425381
GSE11558	GSE7631	4104	35540	288	0.00731782
GSE11558	GSE7641	4104	20465	203	0.00833128
GSE11558	GSE7743	4104	10491	4	0.000274142
GSE11558	GSE7796	4104	39308	7	0.000161272
GSE11558	GSE8785	4104	29708	8	0.000236658
GSE11558	GSE9719	4104	40369	18	0.000404904
GSE11558	GSE9721	4104	4421	27	0.00317722
GSE11558	GSE9728	4104	5057	8	0.00087403
GSE11558	GSE9955	4104	14338	1	5.4227e-05
GSE11558	GSE9996	4104	4593	16	0.00184311
GSE11758	GSE10522	15352	12689	44	0.0015716
GSE11758	GSE10646	15352	28852	112	0.00254014
GSE11758	GSE10670	15352	4157	5	0.000256358
GSE11758	GSE10749	15352	20653	25	0.00069483
GSE11758	GSE11558	15352	4104	34	0.00175059
GSE11758	GSE11758	15352	15352	15352	1
GSE11758	GSE11807	15352	4092	6	0.000308674
GSE11758	GSE11852	15352	22694	17	0.000447027
GSE11758	GSE12551	15352	27083	8	0.000188559
GSE11758	GSE13739	15352	4199	15	0.000767813
GSE11758	GSE13833	15352	9188	10	0.000407664
GSE11758	GSE14106	15352	31745	35	0.0007437
GSE11758	GSE14496	15352	16062	17	0.000541453
GSE11758	GSE14502	15352	76908	228	0.0024774
GSE11758	GSE1491	15352	9984	4	0.000157903
GSE11758	GSE15189	15352	4204	8	0.000409249
GSE11758	GSE15876	15352	5627	22	0.00104977
GSE11758	GSE16722	15352	5208	46	0.00224237
GSE11758	GSE17159	15352	33346	83	0.00170729
GSE11758	GSE17464	15352	61303	290	0.00379755
GSE11758	GSE17479	15352	5275	4	0.000193958
GSE11758	GSE18071	15352	36927	112	0.00214695
GSE11758	GSE18975	15352	35376	159	0.00314422
GSE11758	GSE18978	15352	9845	21	0.000834128
GSE11758	GSE18985	15352	8517	4	0.000167609
GSE11758	GSE19245	15352	4788	0	0
GSE11758	GSE19264	15352	23790	72	0.00184285
GSE11758	GSE19271	15352	12462	17	0.000611577
GSE11758	GSE19273	15352	4954	7	0.000344845
GSE11758	GSE19520	15352	70369	123	0.00143695
GSE11758	GSE19700	15352	16821	34	0.0010579
GSE11758	GSE20044	15352	34833	14	0.000279046
GSE11758	GSE21601	15352	4283	3	0.000152812
GSE11758	GSE21611	15352	13227	64	0.00224443
GSE11758	GSE21684	15352	6529	29	0.00132711
GSE11758	GSE2169	15352	4978	76	0.00375235
GSE11758	GSE21920	15352	4639	3	0.00015009
GSE11758	GSE22947	15352	4790	12	0.000596125
GSE11758	GSE22966	15352	52226	50	0.000740434
GSE11758	GSE23331	15352	45398	162	0.0026738
GSE11758	GSE24348	15352	91579	291	0.00272881
GSE11758	GSE24517	15352	54502	72	0.00103178
GSE11758	GSE2473	15352	3763	2	0.000104641
GSE11758	GSE25171	15352	4846	1	4.95123e-05
GSE11758	GSE26679	15352	7970	24	0.00103013
GSE11758	GSE26983	15352	16465	23	0.000723407
GSE11758	GSE27985	15352	11597	9	0.000334076
GSE11758	GSE28297	15352	5181	14	0.000682294
GSE11758	GSE28600	15352	4475	8	0.000403653
GSE11758	GSE29543	15352	64175	186	0.00234431
GSE11758	GSE30030	15352	4925	64	0.00316628
GSE11758	GSE30094	15352	80264	205	0.0021486
GSE11758	GSE30095	15352	35268	11	0.000217353
GSE11758	GSE30097	15352	21403	12	0.000326593
GSE11758	GSE30223	15352	68579	90	0.00107346
GSE11758	GSE30702	15352	7463	6	0.000263054
GSE11758	GSE31158	15352	4431	5	0.000252806
GSE11758	GSE31587	15352	16349	68	0.00214965
GSE11758	GSE31837	15352	28402	42	0.000960835
GSE11758	GSE34047	15352	7027	91	0.00408291
GSE11758	GSE34130	15352	4243	25	0.00127747
GSE11758	GSE34667	15352	19445	84	0.00241984
GSE11758	GSE34897	15352	28202	104	0.00239356
GSE11758	GSE35057	15352	4881	2	9.88582e-05
GSE11758	GSE35580	15352	39802	49	0.000889212
GSE11758	GSE38030	15352	4614	5	0.000250488
GSE11758	GSE39268	15352	101450	197	0.00168946
GSE11758	GSE39384	15352	33769	187	0.00382147
GSE11758	GSE39385	15352	7944	6	0.000257621
GSE11758	GSE40061	15352	5005	9	0.000442304
GSE11758	GSE40076	15352	112006	314	0.00247158
GSE11758	GSE40354	15352	35737	170	0.00333864
GSE11758	GSE41136	15352	17057	26	0.00080289
GSE11758	GSE42007	15352	27621	5	0.000116366
GSE11758	GSE43818	15352	19440	27	0.000776643
GSE11758	GSE46107	15352	57434	167	0.00229967
GSE11758	GSE46205	15352	51317	113	0.00169782
GSE11758	GSE4733	15352	4480	0	0
GSE11758	GSE48488	15352	64968	104	0.0012965
GSE11758	GSE49596	15352	4361	2	0.000101466
GSE11758	GSE50019	15352	4623	13	0.000651237
GSE11758	GSE50526	15352	24706	53	0.00132483
GSE11758	GSE50966	15352	53821	92	0.00133177
GSE11758	GSE51215	15352	31455	59	0.00126209
GSE11758	GSE51480	15352	38430	56	0.00104233
GSE11758	GSE53071	15352	12882	15	0.000531557
GSE11758	GSE54049	15352	5248	3	0.000145652
GSE11758	GSE55835	15352	14064	16	0.000544218
GSE11758	GSE5615	15352	61312	286	0.00374453
GSE11758	GSE5617	15352	14547	110	0.00369264
GSE11758	GSE5620	15352	3853	11	0.000573096
GSE11758	GSE5621	15352	19101	24	0.000697087
GSE11758	GSE5622	15352	23898	103	0.00263111
GSE11758	GSE5623	15352	9663	19	0.000760122
GSE11758	GSE5624	15352	4576	4	0.000200763
GSE11758	GSE5625	15352	4668	4	0.00019984
GSE11758	GSE5626	15352	4312	3	0.000152586
GSE11758	GSE5627	15352	4898	6	0.000296384
GSE11758	GSE5628	15352	4435	8	0.000404469
GSE11758	GSE5629	15352	46469	150	0.00243226
GSE11758	GSE5630	15352	18795	34	0.000996687
GSE11758	GSE5631	15352	38232	73	0.00136421
GSE11758	GSE5632	15352	4425	1	5.05663e-05
GSE11758	GSE5633	15352	31175	110	0.00236982
GSE11758	GSE5634	15352	80187	94	0.00098486
GSE11758	GSE5636	15352	38296	143	0.00267265
GSE11758	GSE5637	15352	33104	99	0.00204727
GSE11758	GSE5638	15352	27270	115	0.00270544
GSE11758	GSE56480	15352	9688	3	0.000119823
GSE11758	GSE56658	15352	31740	11	0.00023364
GSE11758	GSE56659	15352	71086	201	0.00233079
GSE11758	GSE5685	15352	6343	19	0.000876545
GSE11758	GSE5686	15352	12626	30	0.00107342
GSE11758	GSE5688	15352	4953	11	0.000542032
GSE11758	GSE5696	15352	4336	2	0.000101595
GSE11758	GSE5730	15352	4347	18	0.000914588
GSE11758	GSE5738	15352	14324	153	0.0051824
GSE11758	GSE58370	15352	4828	28	0.00138944
GSE11758	GSE6151	15352	15251	33	0.00107949
GSE11758	GSE6174	15352	4283	26	0.00132592
GSE11758	GSE6176	15352	6570	33	0.00150761
GSE11758	GSE6177	15352	20288	56	0.00157374
GSE11758	GSE627	15352	5758	6	0.000284306
GSE11758	GSE629	15352	4395	17	0.000861632
GSE11758	GSE7631	15352	35540	138	0.002719
GSE11758	GSE7641	15352	20465	99	0.00277171
GSE11758	GSE7743	15352	10491	10	0.000387102
GSE11758	GSE7796	15352	39308	22	0.00040265
GSE11758	GSE8785	15352	29708	49	0.00108862
GSE11758	GSE9719	15352	40369	77	0.0013838
GSE11758	GSE9721	15352	4421	14	0.000708538
GSE11758	GSE9728	15352	5057	6	0.000294074
GSE11758	GSE9955	15352	14338	48	0.00161932
GSE11758	GSE9996	15352	4593	13	0.000652218
GSE11807	GSE10522	4092	12689	8	0.000476957
GSE11807	GSE10646	4092	28852	30	0.000911466
GSE11807	GSE10670	4092	4157	4	0.000485143
GSE11807	GSE10749	4092	20653	1	4.04138e-05
GSE11807	GSE11558	4092	4104	2	0.000244081
GSE11807	GSE11758	4092	15352	6	0.000308674
GSE11807	GSE11807	4092	4092	4092	1
GSE11807	GSE11852	4092	22694	10	0.000373469
GSE11807	GSE12551	4092	27083	5	0.000160411
GSE11807	GSE13739	4092	4199	7	0.000845002
GSE11807	GSE13833	4092	9188	2	0.000150625
GSE11807	GSE14106	4092	31745	3	8.37194e-05
GSE11807	GSE14496	4092	16062	1	4.96204e-05
GSE11807	GSE14502	4092	76908	354	0.00438955
GSE11807	GSE1491	4092	9984	0	0
GSE11807	GSE15189	4092	4204	0	0
GSE11807	GSE15876	4092	5627	0	0
GSE11807	GSE16722	4092	5208	0	0
GSE11807	GSE17159	4092	33346	43	0.00114989
GSE11807	GSE17464	4092	61303	192	0.00294465
GSE11807	GSE17479	4092	5275	2	0.000213561
GSE11807	GSE18071	4092	36927	52	0.00126931
GSE11807	GSE18975	4092	35376	104	0.00264201
GSE11807	GSE18978	4092	9845	0	0
GSE11807	GSE18985	4092	8517	3	0.000237982
GSE11807	GSE19245	4092	4788	2	0.000225276
GSE11807	GSE19264	4092	23790	19	0.000681908
GSE11807	GSE19271	4092	12462	2	0.000120831
GSE11807	GSE19273	4092	4954	0	0
GSE11807	GSE19520	4092	70369	59	0.000792989
GSE11807	GSE19700	4092	16821	8	0.000382684
GSE11807	GSE20044	4092	34833	4	0.000102772
GSE11807	GSE21601	4092	4283	2	0.000238863
GSE11807	GSE21611	4092	13227	54	0.00312772
GSE11807	GSE21684	4092	6529	9	0.000848096
GSE11807	GSE2169	4092	4978	28	0.00309666
GSE11807	GSE21920	4092	4639	1	0.000114548
GSE11807	GSE22947	4092	4790	13	0.00146578
GSE11807	GSE22966	4092	52226	17	0.000301948
GSE11807	GSE23331	4092	45398	11	0.000222317
GSE11807	GSE24348	4092	91579	310	0.0032508
GSE11807	GSE24517	4092	54502	68	0.00116188
GSE11807	GSE2473	4092	3763	0	0
GSE11807	GSE25171	4092	4846	1	0.000111894
GSE11807	GSE26679	4092	7970	17	0.00141137
GSE11807	GSE26983	4092	16465	3	0.000145957
GSE11807	GSE27985	4092	11597	1	6.3743e-05
GSE11807	GSE28297	4092	5181	3	0.000323625
GSE11807	GSE28600	4092	4475	12	0.00140269
GSE11807	GSE29543	4092	64175	257	0.00377886
GSE11807	GSE30030	4092	4925	26	0.00289178
GSE11807	GSE30094	4092	80264	77	0.000913632
GSE11807	GSE30095	4092	35268	15	0.000381243
GSE11807	GSE30097	4092	21403	0	0
GSE11807	GSE30223	4092	68579	60	0.000826321
GSE11807	GSE30702	4092	7463	0	0
GSE11807	GSE31158	4092	4431	0	0
GSE11807	GSE31587	4092	16349	56	0.00274712
GSE11807	GSE31837	4092	28402	3	9.23333e-05
GSE11807	GSE34047	4092	7027	14	0.00126069
GSE11807	GSE34130	4092	4243	2	0.00024001
GSE11807	GSE34667	4092	19445	28	0.00119103
GSE11807	GSE34897	4092	28202	35	0.00108497
GSE11807	GSE35057	4092	4881	0	0
GSE11807	GSE35580	4092	39802	0	0
GSE11807	GSE38030	4092	4614	2	0.000229779
GSE11807	GSE39268	4092	101450	254	0.00241243
GSE11807	GSE39384	4092	33769	43	0.00113702
GSE11807	GSE39385	4092	7944	1	8.3091e-05
GSE11807	GSE40061	4092	5005	0	0
GSE11807	GSE40076	4092	112006	417	0.00360474
GSE11807	GSE40354	4092	35737	34	0.000854379
GSE11807	GSE41136	4092	17057	2	9.45761e-05
GSE11807	GSE42007	4092	27621	1	3.15338e-05
GSE11807	GSE43818	4092	19440	12	0.000510204
GSE11807	GSE46107	4092	57434	5	8.12731e-05
GSE11807	GSE46205	4092	51317	97	0.00175369
GSE11807	GSE4733	4092	4480	0	0
GSE11807	GSE48488	4092	64968	64	0.00092759
GSE11807	GSE49596	4092	4361	1	0.000118315
GSE11807	GSE50019	4092	4623	1	0.000114758
GSE11807	GSE50526	4092	24706	45	0.00156505
GSE11807	GSE50966	4092	53821	37	0.000639298
GSE11807	GSE51215	4092	31455	22	0.000619282
GSE11807	GSE51480	4092	38430	38	0.000894454
GSE11807	GSE53071	4092	12882	7	0.000412566
GSE11807	GSE54049	4092	5248	0	0
GSE11807	GSE55835	4092	14064	11	0.000606228
GSE11807	GSE5615	4092	61312	52	0.000795691
GSE11807	GSE5617	4092	14547	94	0.00506875
GSE11807	GSE5620	4092	3853	1	0.000125881
GSE11807	GSE5621	4092	19101	14	0.000603995
GSE11807	GSE5622	4092	23898	54	0.00193299
GSE11807	GSE5623	4092	9663	16	0.00116457
GSE11807	GSE5624	4092	4576	0	0
GSE11807	GSE5625	4092	4668	0	0
GSE11807	GSE5626	4092	4312	0	0
GSE11807	GSE5627	4092	4898	1	0.000111247
GSE11807	GSE5628	4092	4435	0	0
GSE11807	GSE5629	4092	46469	23	0.000455103
GSE11807	GSE5630	4092	18795	46	0.00201392
GSE11807	GSE5631	4092	38232	29	0.00068566
GSE11807	GSE5632	4092	4425	0	0
GSE11807	GSE5633	4092	31175	31	0.000879782
GSE11807	GSE5634	4092	80187	56	0.000664902
GSE11807	GSE5636	4092	38296	27	0.000637379
GSE11807	GSE5637	4092	33104	25	0.000672567
GSE11807	GSE5638	4092	27270	49	0.00156485
GSE11807	GSE56480	4092	9688	17	0.0012352
GSE11807	GSE56658	4092	31740	28	0.000782036
GSE11807	GSE56659	4092	71086	141	0.00187907
GSE11807	GSE5685	4092	6343	4	0.000383472
GSE11807	GSE5686	4092	12626	38	0.00227818
GSE11807	GSE5688	4092	4953	6	0.00066379
GSE11807	GSE5696	4092	4336	0	0
GSE11807	GSE5730	4092	4347	3	0.000355619
GSE11807	GSE5738	4092	14324	51	0.00277702
GSE11807	GSE58370	4092	4828	16	0.00179695
GSE11807	GSE6151	4092	15251	6	0.000310286
GSE11807	GSE6174	4092	4283	8	0.000956137
GSE11807	GSE6176	4092	6570	29	0.00272736
GSE11807	GSE6177	4092	20288	47	0.00193153
GSE11807	GSE627	4092	5758	3	0.000304661
GSE11807	GSE629	4092	4395	2	0.00023571
GSE11807	GSE7631	4092	35540	71	0.0017947
GSE11807	GSE7641	4092	20465	27	0.00110069
GSE11807	GSE7743	4092	10491	3	0.000205761
GSE11807	GSE7796	4092	39308	5	0.000115221
GSE11807	GSE8785	4092	29708	50	0.00148148
GSE11807	GSE9719	4092	40369	15	0.000337488
GSE11807	GSE9721	4092	4421	19	0.00223687
GSE11807	GSE9728	4092	5057	12	0.00131334
GSE11807	GSE9955	4092	14338	16	0.000868904
GSE11807	GSE9996	4092	4593	8	0.000921978
GSE11852	GSE10522	22694	12689	32	0.000905208
GSE11852	GSE10646	22694	28852	12	0.000232856
GSE11852	GSE10670	22694	4157	4	0.000148992
GSE11852	GSE10749	22694	20653	25	0.000577074
GSE11852	GSE11558	22694	4104	12	0.000447995
GSE11852	GSE11758	22694	15352	17	0.000447027
GSE11852	GSE11807	22694	4092	10	0.000373469
GSE11852	GSE11852	22694	22694	22694	1
GSE11852	GSE12551	22694	27083	25	0.000502492
GSE11852	GSE13739	22694	4199	17	0.000632535
GSE11852	GSE13833	22694	9188	28	0.00087901
GSE11852	GSE14106	22694	31745	105	0.00193249
GSE11852	GSE14496	22694	16062	19	0.000490487
GSE11852	GSE14502	22694	76908	185	0.00186085
GSE11852	GSE1491	22694	9984	145	0.00445701
GSE11852	GSE15189	22694	4204	4	0.000148732
GSE11852	GSE15876	22694	5627	7	0.000247228
GSE11852	GSE16722	22694	5208	18	0.000645531
GSE11852	GSE17159	22694	33346	159	0.00284533
GSE11852	GSE17464	22694	61303	79	0.000941395
GSE11852	GSE17479	22694	5275	2	7.15129e-05
GSE11852	GSE18071	22694	36927	79	0.00132679
GSE11852	GSE18975	22694	35376	73	0.00125869
GSE11852	GSE18978	22694	9845	6	0.000184428
GSE11852	GSE18985	22694	8517	64	0.00205477
GSE11852	GSE19245	22694	4788	7	0.000254777
GSE11852	GSE19264	22694	23790	73	0.0015729
GSE11852	GSE19271	22694	12462	42	0.0011961
GSE11852	GSE19273	22694	4954	12	0.000434216
GSE11852	GSE19520	22694	70369	48	0.000516046
GSE11852	GSE19700	22694	16821	22	0.000557061
GSE11852	GSE20044	22694	34833	16	0.000278208
GSE11852	GSE21601	22694	4283	13	0.000482124
GSE11852	GSE21611	22694	13227	220	0.00616229
GSE11852	GSE21684	22694	6529	203	0.00699518
GSE11852	GSE2169	22694	4978	31	0.00112152
GSE11852	GSE21920	22694	4639	4	0.000146365
GSE11852	GSE22947	22694	4790	19	0.00069179
GSE11852	GSE22966	22694	52226	201	0.00269008
GSE11852	GSE23331	22694	45398	132	0.00194232
GSE11852	GSE24348	22694	91579	107	0.000937232
GSE11852	GSE24517	22694	54502	90	0.00116722
GSE11852	GSE2473	22694	3763	8	0.000302469
GSE11852	GSE25171	22694	4846	52	0.00189173
GSE11852	GSE26679	22694	7970	5	0.000163084
GSE11852	GSE26983	22694	16465	9	0.000229885
GSE11852	GSE27985	22694	11597	14	0.000408437
GSE11852	GSE28297	22694	5181	51	0.00183295
GSE11852	GSE28600	22694	4475	10	0.000368202
GSE11852	GSE29543	22694	64175	149	0.00171817
GSE11852	GSE30030	22694	4925	78	0.00283214
GSE11852	GSE30094	22694	80264	214	0.00208285
GSE11852	GSE30095	22694	35268	93	0.00160708
GSE11852	GSE30097	22694	21403	244	0.00556404
GSE11852	GSE30223	22694	68579	813	0.0089874
GSE11852	GSE30702	22694	7463	80	0.00265984
GSE11852	GSE31158	22694	4431	125	0.00462963
GSE11852	GSE31587	22694	16349	616	0.0160304
GSE11852	GSE31837	22694	28402	14	0.000274069
GSE11852	GSE34047	22694	7027	3	0.000100949
GSE11852	GSE34130	22694	4243	10	0.000371374
GSE11852	GSE34667	22694	19445	39	0.000926366
GSE11852	GSE34897	22694	28202	64	0.00125905
GSE11852	GSE35057	22694	4881	35	0.00127088
GSE11852	GSE35580	22694	39802	112	0.00179533
GSE11852	GSE38030	22694	4614	21	0.000769597
GSE11852	GSE39268	22694	101450	120	0.000967555
GSE11852	GSE39384	22694	33769	88	0.00156098
GSE11852	GSE39385	22694	7944	187	0.00614101
GSE11852	GSE40061	22694	5005	0	0
GSE11852	GSE40076	22694	112006	98	0.000728072
GSE11852	GSE40354	22694	35737	38	0.000650763
GSE11852	GSE41136	22694	17057	41	0.00103249
GSE11852	GSE42007	22694	27621	102	0.00203135
GSE11852	GSE43818	22694	19440	25	0.000593697
GSE11852	GSE46107	22694	57434	25	0.000312098
GSE11852	GSE46205	22694	51317	185	0.00250589
GSE11852	GSE4733	22694	4480	1	3.68012e-05
GSE11852	GSE48488	22694	64968	462	0.00529817
GSE11852	GSE49596	22694	4361	1	3.69631e-05
GSE11852	GSE50019	22694	4623	16	0.000586059
GSE11852	GSE50526	22694	24706	46	0.000971407
GSE11852	GSE50966	22694	53821	45	0.000588466
GSE11852	GSE51215	22694	31455	21	0.000387969
GSE11852	GSE51480	22694	38430	57	0.000933401
GSE11852	GSE53071	22694	12882	34	0.000956615
GSE11852	GSE54049	22694	5248	1	3.57897e-05
GSE11852	GSE55835	22694	14064	16	0.000435469
GSE11852	GSE5615	22694	61312	116	0.00138276
GSE11852	GSE5617	22694	14547	54	0.00145212
GSE11852	GSE5620	22694	3853	6	0.000226065
GSE11852	GSE5621	22694	19101	21	0.000502705
GSE11852	GSE5622	22694	23898	127	0.00273324
GSE11852	GSE5623	22694	9663	31	0.00095898
GSE11852	GSE5624	22694	4576	5	0.000183385
GSE11852	GSE5625	22694	4668	9	0.000329032
GSE11852	GSE5626	22694	4312	3	0.000111099
GSE11852	GSE5627	22694	4898	3	0.000108739
GSE11852	GSE5628	22694	4435	2	7.37273e-05
GSE11852	GSE5629	22694	46469	77	0.00111455
GSE11852	GSE5630	22694	18795	78	0.00188356
GSE11852	GSE5631	22694	38232	130	0.0021383
GSE11852	GSE5632	22694	4425	9	0.000331981
GSE11852	GSE5633	22694	31175	142	0.00264299
GSE11852	GSE5634	22694	80187	489	0.00477576
GSE11852	GSE5636	22694	38296	161	0.00264676
GSE11852	GSE5637	22694	33104	148	0.00265948
GSE11852	GSE5638	22694	27270	192	0.00385759
GSE11852	GSE56480	22694	9688	44	0.00136063
GSE11852	GSE56658	22694	31740	32	0.000588214
GSE11852	GSE56659	22694	71086	121	0.00129192
GSE11852	GSE5685	22694	6343	58	0.00200145
GSE11852	GSE5686	22694	12626	45	0.00127569
GSE11852	GSE5688	22694	4953	10	0.000361834
GSE11852	GSE5696	22694	4336	87	0.00322904
GSE11852	GSE5730	22694	4347	2	7.39672e-05
GSE11852	GSE5738	22694	14324	42	0.00113587
GSE11852	GSE58370	22694	4828	15	0.000545316
GSE11852	GSE6151	22694	15251	13	0.000342719
GSE11852	GSE6174	22694	4283	6	0.000222461
GSE11852	GSE6176	22694	6570	14	0.000478632
GSE11852	GSE6177	22694	20288	37	0.000861567
GSE11852	GSE627	22694	5758	66	0.00232509
GSE11852	GSE629	22694	4395	19	0.000701884
GSE11852	GSE7631	22694	35540	141	0.00242714
GSE11852	GSE7641	22694	20465	87	0.00201987
GSE11852	GSE7743	22694	10491	27	0.000814283
GSE11852	GSE7796	22694	39308	3	4.83879e-05
GSE11852	GSE8785	22694	29708	92	0.00175875
GSE11852	GSE9719	22694	40369	143	0.00227273
GSE11852	GSE9721	22694	4421	21	0.000775079
GSE11852	GSE9728	22694	5057	52	0.00187732
GSE11852	GSE9955	22694	14338	16	0.000432246
GSE11852	GSE9996	22694	4593	7	0.000256598
GSE12551	GSE10522	27083	12689	72	0.0018136
GSE12551	GSE10646	27083	28852	57	0.00102008
GSE12551	GSE10670	27083	4157	3	9.604e-05
GSE12551	GSE10749	27083	20653	21	0.000440113
GSE12551	GSE11558	27083	4104	3	9.62032e-05
GSE12551	GSE11758	27083	15352	8	0.000188559
GSE12551	GSE11807	27083	4092	5	0.000160411
GSE12551	GSE11852	27083	22694	25	0.000502492
GSE12551	GSE12551	27083	27083	27083	1
GSE12551	GSE13739	27083	4199	4	0.000127885
GSE12551	GSE13833	27083	9188	122	0.00337492
GSE12551	GSE14106	27083	31745	47	0.000799578
GSE12551	GSE14496	27083	16062	118	0.00274246
GSE12551	GSE14502	27083	76908	95	0.000914376
GSE12551	GSE1491	27083	9984	4	0.000107924
GSE12551	GSE15189	27083	4204	6	0.00019181
GSE12551	GSE15876	27083	5627	22	0.00067303
GSE12551	GSE16722	27083	5208	9	0.000278793
GSE12551	GSE17159	27083	33346	91	0.00150817
GSE12551	GSE17464	27083	61303	94	0.00106465
GSE12551	GSE17479	27083	5275	6	0.00018546
GSE12551	GSE18071	27083	36927	268	0.00420445
GSE12551	GSE18975	27083	35376	41	0.000656862
GSE12551	GSE18978	27083	9845	23	0.000623222
GSE12551	GSE18985	27083	8517	4	0.000112372
GSE12551	GSE19245	27083	4788	25	0.000785028
GSE12551	GSE19264	27083	23790	76	0.00149615
GSE12551	GSE19271	27083	12462	97	0.00245893
GSE12551	GSE19273	27083	4954	13	0.000405946
GSE12551	GSE19520	27083	70369	87	0.000893545
GSE12551	GSE19700	27083	16821	57	0.00129997
GSE12551	GSE20044	27083	34833	14	0.000226164
GSE12551	GSE21601	27083	4283	317	0.0102097
GSE12551	GSE21611	27083	13227	10	0.000248139
GSE12551	GSE21684	27083	6529	55	0.001639
GSE12551	GSE2169	27083	4978	17	0.000530521
GSE12551	GSE21920	27083	4639	7	0.000220716
GSE12551	GSE22947	27083	4790	5	0.000156897
GSE12551	GSE22966	27083	52226	125	0.0015786
GSE12551	GSE23331	27083	45398	92	0.00127091
GSE12551	GSE24348	27083	91579	130	0.00109675
GSE12551	GSE24517	27083	54502	348	0.00428376
GSE12551	GSE2473	27083	3763	38	0.00123345
GSE12551	GSE25171	27083	4846	16	0.000501363
GSE12551	GSE26679	27083	7970	14	0.000399555
GSE12551	GSE26983	27083	16465	106	0.00244003
GSE12551	GSE27985	27083	11597	23	0.000594976
GSE12551	GSE28297	27083	5181	15	0.000465131
GSE12551	GSE28600	27083	4475	35	0.0011103
GSE12551	GSE29543	27083	64175	111	0.00121781
GSE12551	GSE30030	27083	4925	5	0.000156235
GSE12551	GSE30094	27083	80264	76	0.000708486
GSE12551	GSE30095	27083	35268	37	0.000593767
GSE12551	GSE30097	27083	21403	7	0.000144392
GSE12551	GSE30223	27083	68579	35	0.000366005
GSE12551	GSE30702	27083	7463	35	0.00101417
GSE12551	GSE31158	27083	4431	3	9.52048e-05
GSE12551	GSE31587	27083	16349	57	0.00131412
GSE12551	GSE31837	27083	28402	18	0.000324517
GSE12551	GSE34047	27083	7027	19	0.000557332
GSE12551	GSE34130	27083	4243	23	0.000734754
GSE12551	GSE34667	27083	19445	176	0.00379703
GSE12551	GSE34897	27083	28202	52	0.000941466
GSE12551	GSE35057	27083	4881	5	0.00015645
GSE12551	GSE35580	27083	39802	29	0.000433768
GSE12551	GSE38030	27083	4614	25	0.000789341
GSE12551	GSE39268	27083	101450	126	0.000981255
GSE12551	GSE39384	27083	33769	117	0.0019264
GSE12551	GSE39385	27083	7944	6	0.000171326
GSE12551	GSE40061	27083	5005	17	0.000530074
GSE12551	GSE40076	27083	112006	108	0.000777085
GSE12551	GSE40354	27083	35737	50	0.000796559
GSE12551	GSE41136	27083	17057	10	0.000226603
GSE12551	GSE42007	27083	27621	30	0.000548707
GSE12551	GSE43818	27083	19440	31	0.000666781
GSE12551	GSE46107	27083	57434	149	0.00176607
GSE12551	GSE46205	27083	51317	26	0.000331743
GSE12551	GSE4733	27083	4480	0	0
GSE12551	GSE48488	27083	64968	33	0.000358625
GSE12551	GSE49596	27083	4361	7	0.000222668
GSE12551	GSE50019	27083	4623	5	0.000157724
GSE12551	GSE50526	27083	24706	73	0.00141156
GSE12551	GSE50966	27083	53821	268	0.00332358
GSE12551	GSE51215	27083	31455	397	0.00682823
GSE12551	GSE51480	27083	38430	49	0.000748503
GSE12551	GSE53071	27083	12882	29	0.000726162
GSE12551	GSE54049	27083	5248	8	0.000247502
GSE12551	GSE55835	27083	14064	27	0.000656615
GSE12551	GSE5615	27083	61312	123	0.00139342
GSE12551	GSE5617	27083	14547	57	0.00137108
GSE12551	GSE5620	27083	3853	7	0.000226325
GSE12551	GSE5621	27083	19101	28	0.000606638
GSE12551	GSE5622	27083	23898	15	0.000294314
GSE12551	GSE5623	27083	9663	7	0.000190533
GSE12551	GSE5624	27083	4576	4	0.000126362
GSE12551	GSE5625	27083	4668	3	9.44941e-05
GSE12551	GSE5626	27083	4312	4	0.000127425
GSE12551	GSE5627	27083	4898	10	0.000312783
GSE12551	GSE5628	27083	4435	0	0
GSE12551	GSE5629	27083	46469	512	0.00700986
GSE12551	GSE5630	27083	18795	15	0.000327061
GSE12551	GSE5631	27083	38232	44	0.000674113
GSE12551	GSE5632	27083	4425	1	3.1739e-05
GSE12551	GSE5633	27083	31175	30	0.000515216
GSE12551	GSE5634	27083	80187	72	0.000671654
GSE12551	GSE5636	27083	38296	66	0.00101052
GSE12551	GSE5637	27083	33104	62	0.00103119
GSE12551	GSE5638	27083	27270	35	0.000644354
GSE12551	GSE56480	27083	9688	19	0.000516979
GSE12551	GSE56658	27083	31740	79	0.00134482
GSE12551	GSE56659	27083	71086	126	0.00128515
GSE12551	GSE5685	27083	6343	15	0.000448954
GSE12551	GSE5686	27083	12626	10	0.000251896
GSE12551	GSE5688	27083	4953	18	0.000562184
GSE12551	GSE5696	27083	4336	7	0.000222845
GSE12551	GSE5730	27083	4347	0	0
GSE12551	GSE5738	27083	14324	81	0.00196003
GSE12551	GSE58370	27083	4828	8	0.00025076
GSE12551	GSE6151	27083	15251	12	0.00028354
GSE12551	GSE6174	27083	4283	53	0.00169259
GSE12551	GSE6176	27083	6570	8	0.000237777
GSE12551	GSE6177	27083	20288	41	0.000866258
GSE12551	GSE627	27083	5758	15	0.000456955
GSE12551	GSE629	27083	4395	11	0.000349573
GSE12551	GSE7631	27083	35540	27	0.000431337
GSE12551	GSE7641	27083	20465	22	0.000462905
GSE12551	GSE7743	27083	10491	104	0.00277555
GSE12551	GSE7796	27083	39308	24	0.000361626
GSE12551	GSE8785	27083	29708	32	0.000563787
GSE12551	GSE9719	27083	40369	141	0.00209475
GSE12551	GSE9721	27083	4421	18	0.000571683
GSE12551	GSE9728	27083	5057	3	9.33503e-05
GSE12551	GSE9955	27083	14338	78	0.00188666
GSE12551	GSE9996	27083	4593	15	0.000473769
GSE13739	GSE10522	4199	12689	88	0.0052381
GSE13739	GSE10646	4199	28852	555	0.017079
GSE13739	GSE10670	4199	4157	3	0.000359152
GSE13739	GSE10749	4199	20653	41	0.00165249
GSE13739	GSE11558	4199	4104	4	0.000481986
GSE13739	GSE11758	4199	15352	15	0.000767813
GSE13739	GSE11807	4199	4092	7	0.000845002
GSE13739	GSE11852	4199	22694	17	0.000632535
GSE13739	GSE12551	4199	27083	4	0.000127885
GSE13739	GSE13739	4199	4199	4199	1
GSE13739	GSE13833	4199	9188	85	0.00639002
GSE13739	GSE14106	4199	31745	14	0.000389647
GSE13739	GSE14496	4199	16062	15	0.000740887
GSE13739	GSE14502	4199	76908	14	0.000172641
GSE13739	GSE1491	4199	9984	3	0.000211566
GSE13739	GSE15189	4199	4204	8	0.000952948
GSE13739	GSE15876	4199	5627	13	0.00132477
GSE13739	GSE16722	4199	5208	0	0
GSE13739	GSE17159	4199	33346	4	0.00010655
GSE13739	GSE17464	4199	61303	106	0.00162089
GSE13739	GSE17479	4199	5275	11	0.00116242
GSE13739	GSE18071	4199	36927	58	0.00141229
GSE13739	GSE18975	4199	35376	91	0.00230473
GSE13739	GSE18978	4199	9845	66	0.00472171
GSE13739	GSE18985	4199	8517	12	0.000944584
GSE13739	GSE19245	4199	4788	11	0.00122549
GSE13739	GSE19264	4199	23790	153	0.00549648
GSE13739	GSE19271	4199	12462	17	0.00102139
GSE13739	GSE19273	4199	4954	7	0.000765362
GSE13739	GSE19520	4199	70369	27	0.000362217
GSE13739	GSE19700	4199	16821	89	0.00425207
GSE13739	GSE20044	4199	34833	2	5.12426e-05
GSE13739	GSE21601	4199	4283	2	0.000235849
GSE13739	GSE21611	4199	13227	176	0.0102029
GSE13739	GSE21684	4199	6529	11	0.00102641
GSE13739	GSE2169	4199	4978	7	0.000763359
GSE13739	GSE21920	4199	4639	18	0.00204082
GSE13739	GSE22947	4199	4790	50	0.00559347
GSE13739	GSE22966	4199	52226	85	0.0015087
GSE13739	GSE23331	4199	45398	252	0.0051069
GSE13739	GSE24348	4199	91579	29	0.000302875
GSE13739	GSE24517	4199	54502	54	0.000920763
GSE13739	GSE2473	4199	3763	0	0
GSE13739	GSE25171	4199	4846	3	0.000331785
GSE13739	GSE26679	4199	7970	67	0.00553627
GSE13739	GSE26983	4199	16465	159	0.00775421
GSE13739	GSE27985	4199	11597	22	0.0013947
GSE13739	GSE28297	4199	5181	0	0
GSE13739	GSE28600	4199	4475	6	0.000692201
GSE13739	GSE29543	4199	64175	19	0.000277961
GSE13739	GSE30030	4199	4925	7	0.000767796
GSE13739	GSE30094	4199	80264	182	0.00215944
GSE13739	GSE30095	4199	35268	10	0.00025344
GSE13739	GSE30097	4199	21403	12	0.000468933
GSE13739	GSE30223	4199	68579	317	0.00437477
GSE13739	GSE30702	4199	7463	1	8.57559e-05
GSE13739	GSE31158	4199	4431	3	0.000347745
GSE13739	GSE31587	4199	16349	50	0.00243926
GSE13739	GSE31837	4199	28402	20	0.000613855
GSE13739	GSE34047	4199	7027	4	0.000356443
GSE13739	GSE34130	4199	4243	8	0.000948542
GSE13739	GSE34667	4199	19445	52	0.00220414
GSE13739	GSE34897	4199	28202	179	0.00555521
GSE13739	GSE35057	4199	4881	0	0
GSE13739	GSE35580	4199	39802	25	0.000568492
GSE13739	GSE38030	4199	4614	32	0.00364423
GSE13739	GSE39268	4199	101450	24	0.000227219
GSE13739	GSE39384	4199	33769	43	0.00113382
GSE13739	GSE39385	4199	7944	91	0.00755061
GSE13739	GSE40061	4199	5005	3	0.000326052
GSE13739	GSE40076	4199	112006	15	0.000129099
GSE13739	GSE40354	4199	35737	301	0.0075943
GSE13739	GSE41136	4199	17057	69	0.00325671
GSE13739	GSE42007	4199	27621	10	0.000314367
GSE13739	GSE43818	4199	19440	133	0.00565813
GSE13739	GSE46107	4199	57434	35	0.0005682
GSE13739	GSE46205	4199	51317	280	0.00506916
GSE13739	GSE4733	4199	4480	0	0
GSE13739	GSE48488	4199	64968	326	0.00473555
GSE13739	GSE49596	4199	4361	3	0.00035059
GSE13739	GSE50019	4199	4623	44	0.00501253
GSE13739	GSE50526	4199	24706	80	0.00277537
GSE13739	GSE50966	4199	53821	67	0.00115611
GSE13739	GSE51215	4199	31455	34	0.00095452
GSE13739	GSE51480	4199	38430	16	0.000375472
GSE13739	GSE53071	4199	12882	4	0.000234233
GSE13739	GSE54049	4199	5248	2	0.000211752
GSE13739	GSE55835	4199	14064	27	0.00148059
GSE13739	GSE5615	4199	61312	160	0.00244832
GSE13739	GSE5617	4199	14547	7	0.000373552
GSE13739	GSE5620	4199	3853	12	0.00149254
GSE13739	GSE5621	4199	19101	9	0.000386415
GSE13739	GSE5622	4199	23898	243	0.00872406
GSE13739	GSE5623	4199	9663	89	0.00646192
GSE13739	GSE5624	4199	4576	9	0.00102669
GSE13739	GSE5625	4199	4668	8	0.000903036
GSE13739	GSE5626	4199	4312	11	0.00129412
GSE13739	GSE5627	4199	4898	9	0.000990317
GSE13739	GSE5628	4199	4435	7	0.000811406
GSE13739	GSE5629	4199	46469	164	0.00324727
GSE13739	GSE5630	4199	18795	353	0.0155912
GSE13739	GSE5631	4199	38232	161	0.00380885
GSE13739	GSE5632	4199	4425	0	0
GSE13739	GSE5633	4199	31175	270	0.00769143
GSE13739	GSE5634	4199	80187	35	0.000414933
GSE13739	GSE5636	4199	38296	237	0.00560841
GSE13739	GSE5637	4199	33104	236	0.00636685
GSE13739	GSE5638	4199	27270	305	0.00978693
GSE13739	GSE56480	4199	9688	120	0.0087165
GSE13739	GSE56658	4199	31740	23	0.000640383
GSE13739	GSE56659	4199	71086	25	0.000332182
GSE13739	GSE5685	4199	6343	32	0.00304472
GSE13739	GSE5686	4199	12626	209	0.0125782
GSE13739	GSE5688	4199	4953	3	0.000327905
GSE13739	GSE5696	4199	4336	1	0.000117178
GSE13739	GSE5730	4199	4347	7	0.000819768
GSE13739	GSE5738	4199	14324	7	0.000378051
GSE13739	GSE58370	4199	4828	11	0.00122005
GSE13739	GSE6151	4199	15251	25	0.001287
GSE13739	GSE6174	4199	4283	22	0.00260047
GSE13739	GSE6176	4199	6570	19	0.00176744
GSE13739	GSE6177	4199	20288	119	0.00488345
GSE13739	GSE627	4199	5758	8	0.000804101
GSE13739	GSE629	4199	4395	2	0.000232775
GSE13739	GSE7631	4199	35540	79	0.00199193
GSE13739	GSE7641	4199	20465	156	0.00636527
GSE13739	GSE7743	4199	10491	11	0.00074937
GSE13739	GSE7796	4199	39308	1	2.29853e-05
GSE13739	GSE8785	4199	29708	12	0.000354035
GSE13739	GSE9719	4199	40369	11	0.000246875
GSE13739	GSE9721	4199	4421	24	0.002792
GSE13739	GSE9728	4199	5057	4	0.000432339
GSE13739	GSE9955	4199	14338	519	0.0288045
GSE13739	GSE9996	4199	4593	12	0.00136674
GSE13833	GSE10522	9188	12689	16	0.000731897
GSE13833	GSE10646	9188	28852	166	0.00438295
GSE13833	GSE10670	9188	4157	1	7.494e-05
GSE13833	GSE10749	9188	20653	39	0.00130864
GSE13833	GSE11558	9188	4104	2	0.000150489
GSE13833	GSE11758	9188	15352	10	0.000407664
GSE13833	GSE11807	9188	4092	2	0.000150625
GSE13833	GSE11852	9188	22694	28	0.00087901
GSE13833	GSE12551	9188	27083	122	0.00337492
GSE13833	GSE13739	9188	4199	85	0.00639002
GSE13833	GSE13833	9188	9188	9188	1
GSE13833	GSE14106	9188	31745	32	0.000782377
GSE13833	GSE14496	9188	16062	39	0.00154694
GSE13833	GSE14502	9188	76908	85	0.000988246
GSE13833	GSE1491	9188	9984	16	0.000835247
GSE13833	GSE15189	9188	4204	23	0.0017204
GSE13833	GSE15876	9188	5627	5	0.00033761
GSE13833	GSE16722	9188	5208	2	0.000138947
GSE13833	GSE17159	9188	33346	16	0.000376311
GSE13833	GSE17464	9188	61303	148	0.00210398
GSE13833	GSE17479	9188	5275	8	0.000553442
GSE13833	GSE18071	9188	36927	182	0.00396229
GSE13833	GSE18975	9188	35376	60	0.00134819
GSE13833	GSE18978	9188	9845	19	0.000999264
GSE13833	GSE18985	9188	8517	57	0.00322983
GSE13833	GSE19245	9188	4788	24	0.00172018
GSE13833	GSE19264	9188	23790	168	0.00512039
GSE13833	GSE19271	9188	12462	47	0.00217562
GSE13833	GSE19273	9188	4954	5	0.000353682
GSE13833	GSE19520	9188	70369	56	0.000704394
GSE13833	GSE19700	9188	16821	53	0.00204192
GSE13833	GSE20044	9188	34833	2	4.54349e-05
GSE13833	GSE21601	9188	4283	80	0.00597416
GSE13833	GSE21611	9188	13227	5	0.000223115
GSE13833	GSE21684	9188	6529	18	0.00114657
GSE13833	GSE2169	9188	4978	3	0.00021182
GSE13833	GSE21920	9188	4639	12	0.000868621
GSE13833	GSE22947	9188	4790	3	0.000214669
GSE13833	GSE22966	9188	52226	84	0.00136964
GSE13833	GSE23331	9188	45398	96	0.00176179
GSE13833	GSE24348	9188	91579	109	0.00108287
GSE13833	GSE24517	9188	54502	332	0.00524006
GSE13833	GSE2473	9188	3763	4	0.000308952
GSE13833	GSE25171	9188	4846	30	0.00214225
GSE13833	GSE26679	9188	7970	44	0.00257099
GSE13833	GSE26983	9188	16465	176	0.00690819
GSE13833	GSE27985	9188	11597	9	0.000433192
GSE13833	GSE28297	9188	5181	18	0.00125427
GSE13833	GSE28600	9188	4475	13	0.000952381
GSE13833	GSE29543	9188	64175	33	0.00045002
GSE13833	GSE30030	9188	4925	2	0.000141733
GSE13833	GSE30094	9188	80264	29	0.000324301
GSE13833	GSE30095	9188	35268	5	0.000112483
GSE13833	GSE30097	9188	21403	10	0.000327
GSE13833	GSE30223	9188	68579	43	0.00055324
GSE13833	GSE30702	9188	7463	14	0.000841498
GSE13833	GSE31158	9188	4431	3	0.000220329
GSE13833	GSE31587	9188	16349	27	0.00105841
GSE13833	GSE31837	9188	28402	6	0.000159642
GSE13833	GSE34047	9188	7027	21	0.00129678
GSE13833	GSE34130	9188	4243	15	0.00111807
GSE13833	GSE34667	9188	19445	215	0.00756563
GSE13833	GSE34897	9188	28202	25	0.000669075
GSE13833	GSE35057	9188	4881	7	0.000497795
GSE13833	GSE35580	9188	39802	45	0.000919399
GSE13833	GSE38030	9188	4614	13	0.00094278
GSE13833	GSE39268	9188	101450	90	0.000814126
GSE13833	GSE39384	9188	33769	21	0.0004891
GSE13833	GSE39385	9188	7944	87	0.00510414
GSE13833	GSE40061	9188	5005	10	0.000705069
GSE13833	GSE40076	9188	112006	95	0.000784482
GSE13833	GSE40354	9188	35737	215	0.00480877
GSE13833	GSE41136	9188	17057	139	0.00532445
GSE13833	GSE42007	9188	27621	17	0.000462057
GSE13833	GSE43818	9188	19440	54	0.00188983
GSE13833	GSE46107	9188	57434	86	0.00129253
GSE13833	GSE46205	9188	51317	6	9.91752e-05
GSE13833	GSE4733	9188	4480	0	0
GSE13833	GSE48488	9188	64968	33	0.000445206
GSE13833	GSE49596	9188	4361	5	0.000369167
GSE13833	GSE50019	9188	4623	12	0.000869628
GSE13833	GSE50526	9188	24706	146	0.00432618
GSE13833	GSE50966	9188	53821	330	0.00526492
GSE13833	GSE51215	9188	31455	480	0.0119513
GSE13833	GSE51480	9188	38430	40	0.000840725
GSE13833	GSE53071	9188	12882	18	0.000816252
GSE13833	GSE54049	9188	5248	1	6.92761e-05
GSE13833	GSE55835	9188	14064	7	0.00030114
GSE13833	GSE5615	9188	61312	217	0.00308752
GSE13833	GSE5617	9188	14547	70	0.00295795
GSE13833	GSE5620	9188	3853	12	0.000921022
GSE13833	GSE5621	9188	19101	22	0.000778293
GSE13833	GSE5622	9188	23898	25	0.000756178
GSE13833	GSE5623	9188	9663	7	0.000371471
GSE13833	GSE5624	9188	4576	11	0.000799825
GSE13833	GSE5625	9188	4668	1	7.21761e-05
GSE13833	GSE5626	9188	4312	9	0.000667111
GSE13833	GSE5627	9188	4898	25	0.00177797
GSE13833	GSE5628	9188	4435	4	0.000293707
GSE13833	GSE5629	9188	46469	349	0.00631012
GSE13833	GSE5630	9188	18795	193	0.00694494
GSE13833	GSE5631	9188	38232	14	0.000295321
GSE13833	GSE5632	9188	4425	1	7.34646e-05
GSE13833	GSE5633	9188	31175	16	0.00039656
GSE13833	GSE5634	9188	80187	33	0.000369367
GSE13833	GSE5636	9188	38296	120	0.00253357
GSE13833	GSE5637	9188	33104	109	0.00258398
GSE13833	GSE5638	9188	27270	59	0.00162092
GSE13833	GSE56480	9188	9688	10	0.000530054
GSE13833	GSE56658	9188	31740	14	0.000342181
GSE13833	GSE56659	9188	71086	43	0.000535952
GSE13833	GSE5685	9188	6343	20	0.00128941
GSE13833	GSE5686	9188	12626	57	0.00261985
GSE13833	GSE5688	9188	4953	12	0.000849317
GSE13833	GSE5696	9188	4336	12	0.000888099
GSE13833	GSE5730	9188	4347	0	0
GSE13833	GSE5738	9188	14324	1	4.25333e-05
GSE13833	GSE58370	9188	4828	17	0.00121437
GSE13833	GSE6151	9188	15251	31	0.00127008
GSE13833	GSE6174	9188	4283	77	0.00574884
GSE13833	GSE6176	9188	6570	19	0.00120719
GSE13833	GSE6177	9188	20288	65	0.00221006
GSE13833	GSE627	9188	5758	3	0.000200763
GSE13833	GSE629	9188	4395	3	0.000220913
GSE13833	GSE7631	9188	35540	33	0.000738338
GSE13833	GSE7641	9188	20465	7	0.00023612
GSE13833	GSE7743	9188	10491	24	0.00122106
GSE13833	GSE7796	9188	39308	4	8.24878e-05
GSE13833	GSE8785	9188	29708	31	0.000797633
GSE13833	GSE9719	9188	40369	54	0.00109084
GSE13833	GSE9721	9188	4421	1	7.34862e-05
GSE13833	GSE9728	9188	5057	3	0.000210645
GSE13833	GSE9955	9188	14338	126	0.00538462
GSE13833	GSE9996	9188	4593	0	0
GSE14106	GSE10522	31745	12689	23	0.00051789
GSE14106	GSE10646	31745	28852	70	0.00115651
GSE14106	GSE10670	31745	4157	5	0.000139287
GSE14106	GSE10749	31745	20653	62	0.00118465
GSE14106	GSE11558	31745	4104	19	0.000530282
GSE14106	GSE11758	31745	15352	35	0.0007437
GSE14106	GSE11807	31745	4092	3	8.37194e-05
GSE14106	GSE11852	31745	22694	105	0.00193249
GSE14106	GSE12551	31745	27083	47	0.000799578
GSE14106	GSE13739	31745	4199	14	0.000389647
GSE14106	GSE13833	31745	9188	32	0.000782377
GSE14106	GSE14106	31745	31745	31745	1
GSE14106	GSE14496	31745	16062	41	0.000858351
GSE14106	GSE14502	31745	76908	104	0.000958093
GSE14106	GSE1491	31745	9984	61	0.00146395
GSE14106	GSE15189	31745	4204	3	8.34585e-05
GSE14106	GSE15876	31745	5627	6	0.000160574
GSE14106	GSE16722	31745	5208	7	0.000189466
GSE14106	GSE17159	31745	33346	96	0.00147704
GSE14106	GSE17464	31745	61303	170	0.00183036
GSE14106	GSE17479	31745	5275	6	0.000162101
GSE14106	GSE18071	31745	36927	155	0.00226221
GSE14106	GSE18975	31745	35376	40	0.000596294
GSE14106	GSE18978	31745	9845	15	0.000360794
GSE14106	GSE18985	31745	8517	17	0.000422413
GSE14106	GSE19245	31745	4788	12	0.000328578
GSE14106	GSE19264	31745	23790	40	0.000720786
GSE14106	GSE19271	31745	12462	149	0.00338191
GSE14106	GSE19273	31745	4954	12	0.000327091
GSE14106	GSE19520	31745	70369	112	0.00109802
GSE14106	GSE19700	31745	16821	51	0.00105122
GSE14106	GSE20044	31745	34833	29	0.000435769
GSE14106	GSE21601	31745	4283	36	0.00100022
GSE14106	GSE21611	31745	13227	63	0.00140284
GSE14106	GSE21684	31745	6529	13	0.000339772
GSE14106	GSE2169	31745	4978	35	0.00095399
GSE14106	GSE21920	31745	4639	10	0.000274922
GSE14106	GSE22947	31745	4790	106	0.00290977
GSE14106	GSE22966	31745	52226	375	0.00448586
GSE14106	GSE23331	31745	45398	63	0.000817333
GSE14106	GSE24348	31745	91579	125	0.00101462
GSE14106	GSE24517	31745	54502	192	0.00223113
GSE14106	GSE2473	31745	3763	3	8.44951e-05
GSE14106	GSE25171	31745	4846	75	0.00205389
GSE14106	GSE26679	31745	7970	22	0.000554254
GSE14106	GSE26983	31745	16465	13	0.000269726
GSE14106	GSE27985	31745	11597	32	0.000738859
GSE14106	GSE28297	31745	5181	31	0.000840222
GSE14106	GSE28600	31745	4475	92	0.0025465
GSE14106	GSE29543	31745	64175	166	0.00173361
GSE14106	GSE30030	31745	4925	12	0.00032735
GSE14106	GSE30094	31745	80264	182	0.00162751
GSE14106	GSE30095	31745	35268	175	0.00261827
GSE14106	GSE30097	31745	21403	222	0.00419454
GSE14106	GSE30223	31745	68579	287	0.00286894
GSE14106	GSE30702	31745	7463	24	0.000612495
GSE14106	GSE31158	31745	4431	4	0.000110583
GSE14106	GSE31587	31745	16349	33	0.000686627
GSE14106	GSE31837	31745	28402	24	0.000399182
GSE14106	GSE34047	31745	7027	6	0.000154775
GSE14106	GSE34130	31745	4243	22	0.000611689
GSE14106	GSE34667	31745	19445	61	0.00119306
GSE14106	GSE34897	31745	28202	263	0.00440654
GSE14106	GSE35057	31745	4881	3	8.19157e-05
GSE14106	GSE35580	31745	39802	85	0.00118944
GSE14106	GSE38030	31745	4614	12	0.000330151
GSE14106	GSE39268	31745	101450	88	0.000661122
GSE14106	GSE39384	31745	33769	44	0.000672064
GSE14106	GSE39385	31745	7944	6	0.000151198
GSE14106	GSE40061	31745	5005	5	0.000136073
GSE14106	GSE40076	31745	112006	83	0.000577721
GSE14106	GSE40354	31745	35737	55	0.000815697
GSE14106	GSE41136	31745	17057	17	0.000348468
GSE14106	GSE42007	31745	27621	38	0.000640507
GSE14106	GSE43818	31745	19440	36	0.000703826
GSE14106	GSE46107	31745	57434	210	0.00236037
GSE14106	GSE46205	31745	51317	267	0.00322483
GSE14106	GSE4733	31745	4480	0	0
GSE14106	GSE48488	31745	64968	193	0.00199959
GSE14106	GSE49596	31745	4361	6	0.000166205
GSE14106	GSE50019	31745	4623	14	0.000385102
GSE14106	GSE50526	31745	24706	98	0.00173904
GSE14106	GSE50966	31745	53821	99	0.00115834
GSE14106	GSE51215	31745	31455	49	0.000775918
GSE14106	GSE51480	31745	38430	115	0.00164145
GSE14106	GSE53071	31745	12882	63	0.0014137
GSE14106	GSE54049	31745	5248	0	0
GSE14106	GSE55835	31745	14064	21	0.000458635
GSE14106	GSE5615	31745	61312	108	0.00116193
GSE14106	GSE5617	31745	14547	53	0.00114622
GSE14106	GSE5620	31745	3853	13	0.000365322
GSE14106	GSE5621	31745	19101	14	0.000275417
GSE14106	GSE5622	31745	23898	114	0.00205298
GSE14106	GSE5623	31745	9663	44	0.00106373
GSE14106	GSE5624	31745	4576	13	0.000358048
GSE14106	GSE5625	31745	4668	27	0.000742044
GSE14106	GSE5626	31745	4312	7	0.000194175
GSE14106	GSE5627	31745	4898	19	0.000518785
GSE14106	GSE5628	31745	4435	13	0.000359444
GSE14106	GSE5629	31745	46469	203	0.0026022
GSE14106	GSE5630	31745	18795	118	0.00234025
GSE14106	GSE5631	31745	38232	126	0.00180384
GSE14106	GSE5632	31745	4425	78	0.00216114
GSE14106	GSE5633	31745	31175	226	0.00360481
GSE14106	GSE5634	31745	80187	312	0.0027952
GSE14106	GSE5636	31745	38296	315	0.00451768
GSE14106	GSE5637	31745	33104	299	0.00463207
GSE14106	GSE5638	31745	27270	197	0.00334931
GSE14106	GSE56480	31745	9688	32	0.000772928
GSE14106	GSE56658	31745	31740	58	0.000914437
GSE14106	GSE56659	31745	71086	131	0.00127556
GSE14106	GSE5685	31745	6343	71	0.00186759
GSE14106	GSE5686	31745	12626	55	0.00124109
GSE14106	GSE5688	31745	4953	29	0.000790859
GSE14106	GSE5696	31745	4336	49	0.0013599
GSE14106	GSE5730	31745	4347	5	0.000138554
GSE14106	GSE5738	31745	14324	41	0.000890762
GSE14106	GSE58370	31745	4828	18	0.000492409
GSE14106	GSE6151	31745	15251	72	0.0015344
GSE14106	GSE6174	31745	4283	28	0.000777778
GSE14106	GSE6176	31745	6570	30	0.000783597
GSE14106	GSE6177	31745	20288	41	0.000788583
GSE14106	GSE627	31745	5758	13	0.000346759
GSE14106	GSE629	31745	4395	13	0.000359842
GSE14106	GSE7631	31745	35540	121	0.00180156
GSE14106	GSE7641	31745	20465	88	0.00168835
GSE14106	GSE7743	31745	10491	20	0.000473754
GSE14106	GSE7796	31745	39308	38	0.000535098
GSE14106	GSE8785	31745	29708	61	0.000993615
GSE14106	GSE9719	31745	40369	158	0.00219579
GSE14106	GSE9721	31745	4421	13	0.000359583
GSE14106	GSE9728	31745	5057	2	5.43478e-05
GSE14106	GSE9955	31745	14338	20	0.000434188
GSE14106	GSE9996	31745	4593	13	0.00035788
GSE14496	GSE10522	16062	12689	26	0.000905135
GSE14496	GSE10646	16062	28852	35	0.000779875
GSE14496	GSE10670	16062	4157	2	9.89266e-05
GSE14496	GSE10749	16062	20653	55	0.00150027
GSE14496	GSE11558	16062	4104	5	0.000248004
GSE14496	GSE11758	16062	15352	17	0.000541453
GSE14496	GSE11807	16062	4092	1	4.96204e-05
GSE14496	GSE11852	16062	22694	19	0.000490487
GSE14496	GSE12551	16062	27083	118	0.00274246
GSE14496	GSE13739	16062	4199	15	0.000740887
GSE14496	GSE13833	16062	9188	39	0.00154694
GSE14496	GSE14106	16062	31745	41	0.000858351
GSE14496	GSE14496	16062	16062	16062	1
GSE14496	GSE14502	16062	76908	50	0.000538097
GSE14496	GSE1491	16062	9984	7	0.000268828
GSE14496	GSE15189	16062	4204	2	9.86972e-05
GSE14496	GSE15876	16062	5627	31	0.00143134
GSE14496	GSE16722	16062	5208	12	0.000564493
GSE14496	GSE17159	16062	33346	66	0.0013376
GSE14496	GSE17464	16062	61303	42	0.000543176
GSE14496	GSE17479	16062	5275	8	0.000375076
GSE14496	GSE18071	16062	36927	90	0.00170136
GSE14496	GSE18975	16062	35376	34	0.000661427
GSE14496	GSE18978	16062	9845	10	0.000386145
GSE14496	GSE18985	16062	8517	47	0.00191586
GSE14496	GSE19245	16062	4788	7	0.000335844
GSE14496	GSE19264	16062	23790	76	0.0019107
GSE14496	GSE19271	16062	12462	19	0.00066655
GSE14496	GSE19273	16062	4954	28	0.0013341
GSE14496	GSE19520	16062	70369	64	0.000741024
GSE14496	GSE19700	16062	16821	62	0.00188903
GSE14496	GSE20044	16062	34833	8	0.000157211
GSE14496	GSE21601	16062	4283	57	0.00280954
GSE14496	GSE21611	16062	13227	30	0.00102533
GSE14496	GSE21684	16062	6529	33	0.0014629
GSE14496	GSE2169	16062	4978	4	0.00019015
GSE14496	GSE21920	16062	4639	4	0.000193265
GSE14496	GSE22947	16062	4790	14	0.00067185
GSE14496	GSE22966	16062	52226	140	0.00205435
GSE14496	GSE23331	16062	45398	105	0.00171135
GSE14496	GSE24348	16062	91579	51	0.000474022
GSE14496	GSE24517	16062	54502	92	0.00130548
GSE14496	GSE2473	16062	3763	28	0.00141436
GSE14496	GSE25171	16062	4846	5	0.0002392
GSE14496	GSE26679	16062	7970	19	0.000791238
GSE14496	GSE26983	16062	16465	216	0.00668503
GSE14496	GSE27985	16062	11597	5	0.000180806
GSE14496	GSE28297	16062	5181	3	0.000141243
GSE14496	GSE28600	16062	4475	11	0.000535906
GSE14496	GSE29543	16062	64175	68	0.000848208
GSE14496	GSE30030	16062	4925	3	0.000142966
GSE14496	GSE30094	16062	80264	152	0.00158047
GSE14496	GSE30095	16062	35268	97	0.00189331
GSE14496	GSE30097	16062	21403	29	0.000774655
GSE14496	GSE30223	16062	68579	53	0.000626566
GSE14496	GSE30702	16062	7463	20	0.000850883
GSE14496	GSE31158	16062	4431	7	0.000341697
GSE14496	GSE31587	16062	16349	27	0.000833745
GSE14496	GSE31837	16062	28402	18	0.000404986
GSE14496	GSE34047	16062	7027	6	0.000259932
GSE14496	GSE34130	16062	4243	7	0.000344862
GSE14496	GSE34667	16062	19445	134	0.0037882
GSE14496	GSE34897	16062	28202	88	0.00199203
GSE14496	GSE35057	16062	4881	18	0.000860215
GSE14496	GSE35580	16062	39802	22	0.000393969
GSE14496	GSE38030	16062	4614	8	0.000387072
GSE14496	GSE39268	16062	101450	50	0.00042567
GSE14496	GSE39384	16062	33769	216	0.00435352
GSE14496	GSE39385	16062	7944	9	0.000375047
GSE14496	GSE40061	16062	5005	7	0.000332384
GSE14496	GSE40076	16062	112006	37	0.000288993
GSE14496	GSE40354	16062	35737	108	0.00208934
GSE14496	GSE41136	16062	17057	21	0.000634479
GSE14496	GSE42007	16062	27621	46	0.00105415
GSE14496	GSE43818	16062	19440	42	0.00118443
GSE14496	GSE46107	16062	57434	189	0.0025782
GSE14496	GSE46205	16062	51317	77	0.0011441
GSE14496	GSE4733	16062	4480	0	0
GSE14496	GSE48488	16062	64968	48	0.000592724
GSE14496	GSE49596	16062	4361	4	0.000195896
GSE14496	GSE50019	16062	4623	3	0.000145054
GSE14496	GSE50526	16062	24706	121	0.00297685
GSE14496	GSE50966	16062	53821	234	0.0033597
GSE14496	GSE51215	16062	31455	195	0.0041207
GSE14496	GSE51480	16062	38430	26	0.000477362
GSE14496	GSE53071	16062	12882	55	0.00190384
GSE14496	GSE54049	16062	5248	0	0
GSE14496	GSE55835	16062	14064	62	0.00206227
GSE14496	GSE5615	16062	61312	153	0.00198133
GSE14496	GSE5617	16062	14547	12	0.000392195
GSE14496	GSE5620	16062	3853	7	0.000351617
GSE14496	GSE5621	16062	19101	29	0.000825411
GSE14496	GSE5622	16062	23898	48	0.00120265
GSE14496	GSE5623	16062	9663	24	0.000933816
GSE14496	GSE5624	16062	4576	3	0.000145384
GSE14496	GSE5625	16062	4668	13	0.000627504
GSE14496	GSE5626	16062	4312	1	4.90846e-05
GSE14496	GSE5627	16062	4898	0	0
GSE14496	GSE5628	16062	4435	12	0.000585794
GSE14496	GSE5629	16062	46469	161	0.00258137
GSE14496	GSE5630	16062	18795	70	0.00201225
GSE14496	GSE5631	16062	38232	60	0.00110632
GSE14496	GSE5632	16062	4425	11	0.000537214
GSE14496	GSE5633	16062	31175	79	0.00167522
GSE14496	GSE5634	16062	80187	12	0.000124692
GSE14496	GSE5636	16062	38296	151	0.00278562
GSE14496	GSE5637	16062	33104	153	0.00312162
GSE14496	GSE5638	16062	27270	94	0.00217401
GSE14496	GSE56480	16062	9688	16	0.000621746
GSE14496	GSE56658	16062	31740	20	0.000418568
GSE14496	GSE56659	16062	71086	52	0.000597042
GSE14496	GSE5685	16062	6343	21	0.00093817
GSE14496	GSE5686	16062	12626	22	0.00076746
GSE14496	GSE5688	16062	4953	56	0.00267188
GSE14496	GSE5696	16062	4336	7	0.000343289
GSE14496	GSE5730	16062	4347	0	0
GSE14496	GSE5738	16062	14324	25	0.000823425
GSE14496	GSE58370	16062	4828	22	0.00105425
GSE14496	GSE6151	16062	15251	25	0.000799028
GSE14496	GSE6174	16062	4283	28	0.00137816
GSE14496	GSE6176	16062	6570	10	0.000442048
GSE14496	GSE6177	16062	20288	38	0.00104649
GSE14496	GSE627	16062	5758	16	0.00073381
GSE14496	GSE629	16062	4395	9	0.000440141
GSE14496	GSE7631	16062	35540	76	0.00147498
GSE14496	GSE7641	16062	20465	42	0.00115116
GSE14496	GSE7743	16062	10491	105	0.00397005
GSE14496	GSE7796	16062	39308	20	0.000361337
GSE14496	GSE8785	16062	29708	29	0.000634005
GSE14496	GSE9719	16062	40369	112	0.00198867
GSE14496	GSE9721	16062	4421	22	0.00107522
GSE14496	GSE9728	16062	5057	5	0.00023681
GSE14496	GSE9955	16062	14338	98	0.00323411
GSE14496	GSE9996	16062	4593	13	0.000629784
GSE14502	GSE10522	76908	12689	49	0.000547193
GSE14502	GSE10646	76908	28852	1731	0.0166396
GSE14502	GSE10670	76908	4157	478	0.00593148
GSE14502	GSE10749	76908	20653	506	0.00521354
GSE14502	GSE11558	76908	4104	8	9.87606e-05
GSE14502	GSE11758	76908	15352	228	0.0024774
GSE14502	GSE11807	76908	4092	354	0.00438955
GSE14502	GSE11852	76908	22694	185	0.00186085
GSE14502	GSE12551	76908	27083	95	0.000914376
GSE14502	GSE13739	76908	4199	14	0.000172641
GSE14502	GSE13833	76908	9188	85	0.000988246
GSE14502	GSE14106	76908	31745	104	0.000958093
GSE14502	GSE14496	76908	16062	50	0.000538097
GSE14502	GSE14502	76908	76908	76908	1
GSE14502	GSE1491	76908	9984	84	0.000967653
GSE14502	GSE15189	76908	4204	4	4.9317e-05
GSE14502	GSE15876	76908	5627	184	0.00223434
GSE14502	GSE16722	76908	5208	65	0.00079219
GSE14502	GSE17159	76908	33346	3528	0.0330566
GSE14502	GSE17464	76908	61303	13058	0.104336
GSE14502	GSE17479	76908	5275	86	0.00104754
GSE14502	GSE18071	76908	36927	2421	0.0217298
GSE14502	GSE18975	76908	35376	10579	0.104017
GSE14502	GSE18978	76908	9845	16	0.000184466
GSE14502	GSE18985	76908	8517	15	0.000175623
GSE14502	GSE19245	76908	4788	41	0.000502113
GSE14502	GSE19264	76908	23790	458	0.00456903
GSE14502	GSE19271	76908	12462	147	0.00164756
GSE14502	GSE19273	76908	4954	10	0.000122172
GSE14502	GSE19520	76908	70369	3475	0.0241652
GSE14502	GSE19700	76908	16821	124	0.00132472
GSE14502	GSE20044	76908	34833	30	0.00026855
GSE14502	GSE21601	76908	4283	3	3.69513e-05
GSE14502	GSE21611	76908	13227	138	0.00153338
GSE14502	GSE21684	76908	6529	95	0.00113988
GSE14502	GSE2169	76908	4978	2570	0.032402
GSE14502	GSE21920	76908	4639	19	0.000233049
GSE14502	GSE22947	76908	4790	24	0.000293851
GSE14502	GSE22966	76908	52226	85	0.000658665
GSE14502	GSE23331	76908	45398	610	0.00501249
GSE14502	GSE24348	76908	91579	25796	0.180782
GSE14502	GSE24517	76908	54502	3293	0.0257031
GSE14502	GSE2473	76908	3763	14	0.000173575
GSE14502	GSE25171	76908	4846	12	0.000146803
GSE14502	GSE26679	76908	7970	1245	0.0148865
GSE14502	GSE26983	76908	16465	122	0.0013083
GSE14502	GSE27985	76908	11597	56	0.000633133
GSE14502	GSE28297	76908	5181	92	0.00112199
GSE14502	GSE28600	76908	4475	16	0.00019664
GSE14502	GSE29543	76908	64175	16281	0.130455
GSE14502	GSE30030	76908	4925	1713	0.0213804
GSE14502	GSE30094	76908	80264	514	0.00328103
GSE14502	GSE30095	76908	35268	185	0.00165192
GSE14502	GSE30097	76908	21403	204	0.00207936
GSE14502	GSE30223	76908	68579	768	0.00530684
GSE14502	GSE30702	76908	7463	60	0.000711651
GSE14502	GSE31158	76908	4431	5	6.14749e-05
GSE14502	GSE31587	76908	16349	1497	0.0163143
GSE14502	GSE31837	76908	28402	162	0.00154069
GSE14502	GSE34047	76908	7027	305	0.00364702
GSE14502	GSE34130	76908	4243	482	0.00597503
GSE14502	GSE34667	76908	19445	989	0.0103708
GSE14502	GSE34897	76908	28202	1995	0.0193473
GSE14502	GSE35057	76908	4881	181	0.00221792
GSE14502	GSE35580	76908	39802	130	0.00111511
GSE14502	GSE38030	76908	4614	8	9.81427e-05
GSE14502	GSE39268	76908	101450	22509	0.144428
GSE14502	GSE39384	76908	33769	2507	0.0231765
GSE14502	GSE39385	76908	7944	95	0.00112085
GSE14502	GSE40061	76908	5005	20	0.000244221
GSE14502	GSE40076	76908	112006	31684	0.201514
GSE14502	GSE40354	76908	35737	1016	0.00910158
GSE14502	GSE41136	76908	17057	121	0.00128937
GSE14502	GSE42007	76908	27621	297	0.00284941
GSE14502	GSE43818	76908	19440	433	0.00451441
GSE14502	GSE46107	76908	57434	54	0.000402121
GSE14502	GSE46205	76908	51317	336	0.00262728
GSE14502	GSE4733	76908	4480	0	0
GSE14502	GSE48488	76908	64968	426	0.00301166
GSE14502	GSE49596	76908	4361	8	9.84482e-05
GSE14502	GSE50019	76908	4623	47	0.0005768
GSE14502	GSE50526	76908	24706	1922	0.0192794
GSE14502	GSE50966	76908	53821	1095	0.00844686
GSE14502	GSE51215	76908	31455	1035	0.00964334
GSE14502	GSE51480	76908	38430	409	0.00355872
GSE14502	GSE53071	76908	12882	80	0.000891762
GSE14502	GSE54049	76908	5248	0	0
GSE14502	GSE55835	76908	14064	121	0.00133185
GSE14502	GSE5615	76908	61312	1706	0.0124969
GSE14502	GSE5617	76908	14547	6037	0.070676
GSE14502	GSE5620	76908	3853	0	0
GSE14502	GSE5621	76908	19101	40	0.000416801
GSE14502	GSE5622	76908	23898	785	0.00784835
GSE14502	GSE5623	76908	9663	3	3.46548e-05
GSE14502	GSE5624	76908	4576	7	8.59138e-05
GSE14502	GSE5625	76908	4668	1	1.22587e-05
GSE14502	GSE5626	76908	4312	1	1.23124e-05
GSE14502	GSE5627	76908	4898	3	3.66735e-05
GSE14502	GSE5628	76908	4435	3	3.68822e-05
GSE14502	GSE5629	76908	46469	1288	0.0105497
GSE14502	GSE5630	76908	18795	126	0.00131831
GSE14502	GSE5631	76908	38232	568	0.00495758
GSE14502	GSE5632	76908	4425	0	0
GSE14502	GSE5633	76908	31175	214	0.00198389
GSE14502	GSE5634	76908	80187	2998	0.0194553
GSE14502	GSE5636	76908	38296	499	0.00435029
GSE14502	GSE5637	76908	33104	269	0.00245118
GSE14502	GSE5638	76908	27270	278	0.00267565
GSE14502	GSE56480	76908	9688	66	0.000762741
GSE14502	GSE56658	76908	31740	26	0.000239362
GSE14502	GSE56659	76908	71086	13347	0.0991259
GSE14502	GSE5685	76908	6343	441	0.00532544
GSE14502	GSE5686	76908	12626	3144	0.0363931
GSE14502	GSE5688	76908	4953	16	0.000195491
GSE14502	GSE5696	76908	4336	7	8.61676e-05
GSE14502	GSE5730	76908	4347	83	0.00102252
GSE14502	GSE5738	76908	14324	5479	0.0638928
GSE14502	GSE58370	76908	4828	605	0.00745708
GSE14502	GSE6151	76908	15251	273	0.00297107
GSE14502	GSE6174	76908	4283	249	0.00307628
GSE14502	GSE6176	76908	6570	1461	0.0178134
GSE14502	GSE6177	76908	20288	1322	0.0137889
GSE14502	GSE627	76908	5758	159	0.00192711
GSE14502	GSE629	76908	4395	177	0.00218179
GSE14502	GSE7631	76908	35540	218	0.00194244
GSE14502	GSE7641	76908	20465	84	0.000863407
GSE14502	GSE7743	76908	10491	67	0.000767187
GSE14502	GSE7796	76908	39308	77	0.000662999
GSE14502	GSE8785	76908	29708	1756	0.0167461
GSE14502	GSE9719	76908	40369	411	0.00351685
GSE14502	GSE9721	76908	4421	91	0.00112017
GSE14502	GSE9728	76908	5057	56	0.000683686
GSE14502	GSE9955	76908	14338	672	0.00741935
GSE14502	GSE9996	76908	4593	2	2.45402e-05
GSE1491	GSE10522	9984	12689	5	0.000220575
GSE1491	GSE10646	9984	28852	23	0.000592585
GSE1491	GSE10670	9984	4157	2	0.000141453
GSE1491	GSE10749	9984	20653	4	0.000130578
GSE1491	GSE11558	9984	4104	30	0.00213402
GSE1491	GSE11758	9984	15352	4	0.000157903
GSE1491	GSE11807	9984	4092	0	0
GSE1491	GSE11852	9984	22694	145	0.00445701
GSE1491	GSE12551	9984	27083	4	0.000107924
GSE1491	GSE13739	9984	4199	3	0.000211566
GSE1491	GSE13833	9984	9188	16	0.000835247
GSE1491	GSE14106	9984	31745	61	0.00146395
GSE1491	GSE14496	9984	16062	7	0.000268828
GSE1491	GSE14502	9984	76908	84	0.000967653
GSE1491	GSE1491	9984	9984	9984	1
GSE1491	GSE15189	9984	4204	179	0.0127775
GSE1491	GSE15876	9984	5627	64	0.00411655
GSE1491	GSE16722	9984	5208	13	0.000856446
GSE1491	GSE17159	9984	33346	4	9.23233e-05
GSE1491	GSE17464	9984	61303	55	0.000772125
GSE1491	GSE17479	9984	5275	2	0.000131087
GSE1491	GSE18071	9984	36927	6	0.000127918
GSE1491	GSE18975	9984	35376	289	0.00641211
GSE1491	GSE18978	9984	9845	16	0.000807551
GSE1491	GSE18985	9984	8517	99	0.00537985
GSE1491	GSE19245	9984	4788	2	0.00013541
GSE1491	GSE19264	9984	23790	17	0.000503599
GSE1491	GSE19271	9984	12462	34	0.00151704
GSE1491	GSE19273	9984	4954	1	6.69478e-05
GSE1491	GSE19520	9984	70369	890	0.0112002
GSE1491	GSE19700	9984	16821	4	0.000149248
GSE1491	GSE20044	9984	34833	2	4.46279e-05
GSE1491	GSE21601	9984	4283	13	0.000912025
GSE1491	GSE21611	9984	13227	126	0.00545809
GSE1491	GSE21684	9984	6529	232	0.0142497
GSE1491	GSE2169	9984	4978	3	0.000200548
GSE1491	GSE21920	9984	4639	10	0.000684322
GSE1491	GSE22947	9984	4790	0	0
GSE1491	GSE22966	9984	52226	31	0.000498561
GSE1491	GSE23331	9984	45398	34	0.000614295
GSE1491	GSE24348	9984	91579	9	8.86228e-05
GSE1491	GSE24517	9984	54502	13	0.000201635
GSE1491	GSE2473	9984	3763	0	0
GSE1491	GSE25171	9984	4846	70	0.00474255
GSE1491	GSE26679	9984	7970	44	0.00245673
GSE1491	GSE26983	9984	16465	111	0.00421444
GSE1491	GSE27985	9984	11597	226	0.010583
GSE1491	GSE28297	9984	5181	0	0
GSE1491	GSE28600	9984	4475	1	6.91659e-05
GSE1491	GSE29543	9984	64175	79	0.00106641
GSE1491	GSE30030	9984	4925	0	0
GSE1491	GSE30094	9984	80264	34	0.000376882
GSE1491	GSE30095	9984	35268	79	0.00174883
GSE1491	GSE30097	9984	21403	186	0.00596135
GSE1491	GSE30223	9984	68579	30	0.000382005
GSE1491	GSE30702	9984	7463	104	0.00599666
GSE1491	GSE31158	9984	4431	6	0.000416406
GSE1491	GSE31587	9984	16349	36	0.00136898
GSE1491	GSE31837	9984	28402	5	0.000130273
GSE1491	GSE34047	9984	7027	3	0.000176388
GSE1491	GSE34130	9984	4243	16	0.00112589
GSE1491	GSE34667	9984	19445	10	0.000339916
GSE1491	GSE34897	9984	28202	219	0.00576817
GSE1491	GSE35057	9984	4881	26	0.00175214
GSE1491	GSE35580	9984	39802	791	0.0161445
GSE1491	GSE38030	9984	4614	1	6.85072e-05
GSE1491	GSE39268	9984	101450	2	1.79482e-05
GSE1491	GSE39384	9984	33769	5	0.000114291
GSE1491	GSE39385	9984	7944	694	0.0402692
GSE1491	GSE40061	9984	5005	1	6.672e-05
GSE1491	GSE40076	9984	112006	4	3.27906e-05
GSE1491	GSE40354	9984	35737	169	0.00371005
GSE1491	GSE41136	9984	17057	208	0.00775165
GSE1491	GSE42007	9984	27621	149	0.003978
GSE1491	GSE43818	9984	19440	50	0.00170219
GSE1491	GSE46107	9984	57434	385	0.00574344
GSE1491	GSE46205	9984	51317	28	0.000456971
GSE1491	GSE4733	9984	4480	0	0
GSE1491	GSE48488	9984	64968	29	0.000387064
GSE1491	GSE49596	9984	4361	3	0.000209176
GSE1491	GSE50019	9984	4623	2	0.000136939
GSE1491	GSE50526	9984	24706	37	0.00106773
GSE1491	GSE50966	9984	53821	12	0.000188108
GSE1491	GSE51215	9984	31455	15	0.000362109
GSE1491	GSE51480	9984	38430	0	0
GSE1491	GSE53071	9984	12882	142	0.0062489
GSE1491	GSE54049	9984	5248	86	0.00567807
GSE1491	GSE55835	9984	14064	6	0.000249563
GSE1491	GSE5615	9984	61312	152	0.00213651
GSE1491	GSE5617	9984	14547	7	0.000285435
GSE1491	GSE5620	9984	3853	21	0.00151998
GSE1491	GSE5621	9984	19101	3	0.000103157
GSE1491	GSE5622	9984	23898	6	0.000177117
GSE1491	GSE5623	9984	9663	25	0.00127408
GSE1491	GSE5624	9984	4576	46	0.00316935
GSE1491	GSE5625	9984	4668	2	0.000136519
GSE1491	GSE5626	9984	4312	30	0.0021029
GSE1491	GSE5627	9984	4898	68	0.00459025
GSE1491	GSE5628	9984	4435	24	0.00166725
GSE1491	GSE5629	9984	46469	394	0.00702831
GSE1491	GSE5630	9984	18795	96	0.00334693
GSE1491	GSE5631	9984	38232	150	0.00312071
GSE1491	GSE5632	9984	4425	21	0.00145955
GSE1491	GSE5633	9984	31175	26	0.000632096
GSE1491	GSE5634	9984	80187	22	0.00024404
GSE1491	GSE5636	9984	38296	26	0.000538815
GSE1491	GSE5637	9984	33104	9	0.000208918
GSE1491	GSE5638	9984	27270	24	0.000644641
GSE1491	GSE56480	9984	9688	0	0
GSE1491	GSE56658	9984	31740	54	0.0012959
GSE1491	GSE56659	9984	71086	9	0.000111027
GSE1491	GSE5685	9984	6343	2	0.000122511
GSE1491	GSE5686	9984	12626	36	0.00159476
GSE1491	GSE5688	9984	4953	15	0.00100523
GSE1491	GSE5696	9984	4336	0	0
GSE1491	GSE5730	9984	4347	0	0
GSE1491	GSE5738	9984	14324	3	0.000123431
GSE1491	GSE58370	9984	4828	1	6.75174e-05
GSE1491	GSE6151	9984	15251	146	0.00581928
GSE1491	GSE6174	9984	4283	11	0.000771605
GSE1491	GSE6176	9984	6570	20	0.00120963
GSE1491	GSE6177	9984	20288	16	0.000528821
[truncated: 15,958 more rows]
