# Supplementary material for: Pan- and core- network analysis of co-expression genes in a model plant
Source: Sci Rep. 2016 Dec 16;6:38956. doi: 10.1038/srep38956 (PMC5159811; doi:10.1038/srep38956)
Supplement: Supplemental File 9 [file srep38956-s10.xls]

## Sheet: Sheet1
Supplemental file 9. Network similarity measured by shared modules
Network1	Network2	Average Z-summary of all modules
GSE10522	GSE10522	25.541
GSE10522	GSE10646	5.604
GSE10522	GSE10670	5.354
GSE10522	GSE10749	3.079
GSE10522	GSE11558	6.638
GSE10522	GSE11758	5.669
GSE10522	GSE11807	5.512
GSE10522	GSE11852	2.757
GSE10522	GSE12551	2.048
GSE10522	GSE13739	7.839
GSE10522	GSE13833	7.305
GSE10522	GSE14106	5.449
GSE10522	GSE14496	6.676
GSE10522	GSE14502	3.242
GSE10522	GSE1491	3.81
GSE10522	GSE15189	5.264
GSE10522	GSE15876	5.867
GSE10522	GSE16722	4.686
GSE10522	GSE17159	3.076
GSE10522	GSE17464	6.68
GSE10522	GSE17479	5.621
GSE10522	GSE18071	7.118
GSE10522	GSE18975	6.67
GSE10522	GSE18978	6.969
GSE10522	GSE18985	5.242
GSE10522	GSE19245	3.114
GSE10522	GSE19264	5.797
GSE10522	GSE19271	4.911
GSE10522	GSE19273	3.79
GSE10522	GSE19520	5.514
GSE10522	GSE19700	6.413
GSE10522	GSE20044	0.947
GSE10522	GSE21601	7.706
GSE10522	GSE21611	1.578
GSE10522	GSE21684	5.089
GSE10522	GSE2169	3.686
GSE10522	GSE21920	5.752
GSE10522	GSE22947	1.459
GSE10522	GSE22966	5.112
GSE10522	GSE23331	4.944
GSE10522	GSE24348	4.563
GSE10522	GSE24517	5.521
GSE10522	GSE2473	6.27
GSE10522	GSE25171	5.59
GSE10522	GSE26679	5.027
GSE10522	GSE26983	8.188
GSE10522	GSE27985	8.564
GSE10522	GSE28297	3.563
GSE10522	GSE28600	5.284
GSE10522	GSE29543	6.172
GSE10522	GSE30030	4.167
GSE10522	GSE30094	4.484
GSE10522	GSE30095	4.223
GSE10522	GSE30097	4.101
GSE10522	GSE30223	3.393
GSE10522	GSE30702	4.825
GSE10522	GSE31158	2.176
GSE10522	GSE31587	4.674
GSE10522	GSE31837	4.615
GSE10522	GSE34047	8.527
GSE10522	GSE34130	4.75
GSE10522	GSE34667	7.673
GSE10522	GSE34897	4.241
GSE10522	GSE35057	3.872
GSE10522	GSE35580	4.514
GSE10522	GSE38030	9.034
GSE10522	GSE39268	2.248
GSE10522	GSE39384	6.142
GSE10522	GSE39385	6.581
GSE10522	GSE40061	3.491
GSE10522	GSE40076	3.546
GSE10522	GSE40354	8.268
GSE10522	GSE41136	7.334
GSE10522	GSE42007	5.456
GSE10522	GSE43818	10.27
GSE10522	GSE46107	6.663
GSE10522	GSE46205	3.994
GSE10522	GSE4733	2.924
GSE10522	GSE48488	3.107
GSE10522	GSE49596	6.218
GSE10522	GSE50019	7.267
GSE10522	GSE50526	8.832
GSE10522	GSE50966	5.977
GSE10522	GSE51215	5.097
GSE10522	GSE51480	3.142
GSE10522	GSE53071	4.165
GSE10522	GSE54049	2.403
GSE10522	GSE55835	8.578
GSE10522	GSE5615	7.243
GSE10522	GSE5617	4.259
GSE10522	GSE5620	3.013
GSE10522	GSE5621	6.403
GSE10522	GSE5622	3.452
GSE10522	GSE5623	3.294
GSE10522	GSE5624	3.57
GSE10522	GSE5625	2.748
GSE10522	GSE5626	3.388
GSE10522	GSE5627	3.01
GSE10522	GSE5628	3.003
GSE10522	GSE5629	5.422
GSE10522	GSE5630	7.143
GSE10522	GSE5631	4.178
GSE10522	GSE5632	7.53
GSE10522	GSE5633	5.876
GSE10522	GSE5634	1.971
GSE10522	GSE5636	6.108
GSE10522	GSE5637	7.486
GSE10522	GSE5638	6.274
GSE10522	GSE56480	5.936
GSE10522	GSE56658	-0.252
GSE10522	GSE56659	3.159
GSE10522	GSE5685	8.667
GSE10522	GSE5686	7.206
GSE10522	GSE5688	8.182
GSE10522	GSE5696	3.91
GSE10522	GSE5730	-0.996
GSE10522	GSE5738	1.599
GSE10522	GSE58370	4.477
GSE10522	GSE6151	4.053
GSE10522	GSE6174	9.095
GSE10522	GSE6176	5.098
GSE10522	GSE6177	13.534
GSE10522	GSE627	4.649
GSE10522	GSE629	5.778
GSE10522	GSE7631	2.796
GSE10522	GSE7641	5.261
GSE10522	GSE7743	9.751
GSE10522	GSE7796	4.461
GSE10522	GSE8785	3.86
GSE10522	GSE9719	5.156
GSE10522	GSE9721	0.943
GSE10522	GSE9728	4.323
GSE10522	GSE9955	4.868
GSE10522	GSE9996	2.829
GSE10646	GSE10522	5.665
GSE10646	GSE10646	31.406
GSE10646	GSE10670	8.29
GSE10646	GSE10749	4.625
GSE10646	GSE11558	7.088
GSE10646	GSE11758	7.083
GSE10646	GSE11807	5.996
GSE10646	GSE11852	2.662
GSE10646	GSE12551	2.474
GSE10646	GSE13739	15.869
GSE10646	GSE13833	14.365
GSE10646	GSE14106	7.024
GSE10646	GSE14496	6.137
GSE10646	GSE14502	4.773
GSE10646	GSE1491	6.146
GSE10646	GSE15189	3.595
GSE10646	GSE15876	6.618
GSE10646	GSE16722	6.094
GSE10646	GSE17159	3.951
GSE10646	GSE17464	14.589
GSE10646	GSE17479	9.823
GSE10646	GSE18071	13.784
GSE10646	GSE18975	12.886
GSE10646	GSE18978	15.977
GSE10646	GSE18985	4.658
GSE10646	GSE19245	4.176
GSE10646	GSE19264	10.428
GSE10646	GSE19271	10.771
GSE10646	GSE19273	4.55
GSE10646	GSE19520	5.549
GSE10646	GSE19700	4.655
GSE10646	GSE20044	3.262
GSE10646	GSE21601	7.775
GSE10646	GSE21611	0.749
GSE10646	GSE21684	7.205
GSE10646	GSE2169	6.552
GSE10646	GSE21920	10.898
GSE10646	GSE22947	3.464
GSE10646	GSE22966	5.008
GSE10646	GSE23331	12.577
GSE10646	GSE24348	6.339
GSE10646	GSE24517	6.497
GSE10646	GSE2473	9.06
GSE10646	GSE25171	7.919
GSE10646	GSE26679	8.129
GSE10646	GSE26983	14.157
GSE10646	GSE27985	13.121
GSE10646	GSE28297	6.027
GSE10646	GSE28600	7.004
GSE10646	GSE29543	8.3
GSE10646	GSE30030	7.882
GSE10646	GSE30094	7.624
GSE10646	GSE30095	3.397
GSE10646	GSE30097	4.563
GSE10646	GSE30223	5.503
GSE10646	GSE30702	6.242
GSE10646	GSE31158	4.814
GSE10646	GSE31587	3.894
GSE10646	GSE31837	2.951
GSE10646	GSE34047	14.52
GSE10646	GSE34130	5.282
GSE10646	GSE34667	14.014
GSE10646	GSE34897	7.856
GSE10646	GSE35057	4.034
GSE10646	GSE35580	3.355
GSE10646	GSE38030	4.133
GSE10646	GSE39268	5.353
GSE10646	GSE39384	6.072
GSE10646	GSE39385	10.138
GSE10646	GSE40061	5.824
GSE10646	GSE40076	5.516
GSE10646	GSE40354	13.596
GSE10646	GSE41136	10.72
GSE10646	GSE42007	5.548
GSE10646	GSE43818	12.941
GSE10646	GSE46107	6.934
GSE10646	GSE46205	4.299
GSE10646	GSE4733	2.319
GSE10646	GSE48488	2.861
GSE10646	GSE49596	3.811
GSE10646	GSE50019	17.402
GSE10646	GSE50526	14.282
GSE10646	GSE50966	10.748
GSE10646	GSE51215	11.606
GSE10646	GSE51480	3.38
GSE10646	GSE53071	5.973
GSE10646	GSE54049	2.458
GSE10646	GSE55835	9.474
GSE10646	GSE5615	7.107
GSE10646	GSE5617	6.236
GSE10646	GSE5620	6.724
GSE10646	GSE5621	6.712
GSE10646	GSE5622	7.03
GSE10646	GSE5623	8.764
GSE10646	GSE5624	7.084
GSE10646	GSE5625	6.863
GSE10646	GSE5626	6.471
GSE10646	GSE5627	6.387
GSE10646	GSE5628	7.15
GSE10646	GSE5629	10.883
GSE10646	GSE5630	14.183
GSE10646	GSE5631	6.176
GSE10646	GSE5632	13.204
GSE10646	GSE5633	8.506
GSE10646	GSE5634	6.93
GSE10646	GSE5636	12.235
GSE10646	GSE5637	13.5
GSE10646	GSE5638	11.631
GSE10646	GSE56480	10.699
GSE10646	GSE56658	-0.697
GSE10646	GSE56659	6.329
GSE10646	GSE5685	16.51
GSE10646	GSE5686	13.034
GSE10646	GSE5688	8.267
GSE10646	GSE5696	3.052
GSE10646	GSE5730	0.041
GSE10646	GSE5738	4.167
GSE10646	GSE58370	7.284
GSE10646	GSE6151	4.841
GSE10646	GSE6174	9.056
GSE10646	GSE6176	8.813
GSE10646	GSE6177	12.606
GSE10646	GSE627	4.246
GSE10646	GSE629	6.53
GSE10646	GSE7631	3.313
GSE10646	GSE7641	5.174
GSE10646	GSE7743	7.069
GSE10646	GSE7796	3.836
GSE10646	GSE8785	6.959
GSE10646	GSE9719	5.967
GSE10646	GSE9721	0.996
GSE10646	GSE9728	5.474
GSE10646	GSE9955	14.612
GSE10646	GSE9996	2.934
GSE10670	GSE10522	10.639
GSE10670	GSE10646	14.687
GSE10670	GSE10670	36.743
GSE10670	GSE10749	6.953
GSE10670	GSE11558	2.666
GSE10670	GSE11758	8.164
GSE10670	GSE11807	2.073
GSE10670	GSE11852	2.493
GSE10670	GSE12551	0.896
GSE10670	GSE13739	14.099
GSE10670	GSE13833	9.367
GSE10670	GSE14106	6.449
GSE10670	GSE14496	7.198
GSE10670	GSE14502	8.86
GSE10670	GSE1491	3.854
GSE10670	GSE15189	3.131
GSE10670	GSE15876	5.994
GSE10670	GSE16722	8.158
GSE10670	GSE17159	5.315
GSE10670	GSE17464	10.848
GSE10670	GSE17479	8.975
GSE10670	GSE18071	11.669
GSE10670	GSE18975	12.977
GSE10670	GSE18978	17.784
GSE10670	GSE18985	7.331
GSE10670	GSE19245	4.824
GSE10670	GSE19264	12.206
GSE10670	GSE19271	7.502
GSE10670	GSE19273	7.385
GSE10670	GSE19520	12.107
GSE10670	GSE19700	9.062
GSE10670	GSE20044	-1.018
GSE10670	GSE21601	8.587
GSE10670	GSE21611	1.299
GSE10670	GSE21684	8.784
GSE10670	GSE2169	9.865
GSE10670	GSE21920	15.586
GSE10670	GSE22947	1.53
GSE10670	GSE22966	4.884
GSE10670	GSE23331	10.753
GSE10670	GSE24348	8.04
GSE10670	GSE24517	6.839
GSE10670	GSE2473	13.704
GSE10670	GSE25171	7.321
GSE10670	GSE26679	8.904
GSE10670	GSE26983	11.982
GSE10670	GSE27985	16.653
GSE10670	GSE28297	4.351
GSE10670	GSE28600	12.779
GSE10670	GSE29543	10.047
GSE10670	GSE30030	8.755
GSE10670	GSE30094	3.78
GSE10670	GSE30095	1.971
GSE10670	GSE30097	4.721
GSE10670	GSE30223	12.786
GSE10670	GSE30702	6.857
GSE10670	GSE31158	7.935
GSE10670	GSE31587	8.47
GSE10670	GSE31837	5.024
GSE10670	GSE34047	6.32
GSE10670	GSE34130	5.504
GSE10670	GSE34667	11.252
GSE10670	GSE34897	5.878
GSE10670	GSE35057	3.745
GSE10670	GSE35580	2.667
GSE10670	GSE38030	4.402
GSE10670	GSE39268	6.859
GSE10670	GSE39384	17.41
GSE10670	GSE39385	5.928
GSE10670	GSE40061	6.974
GSE10670	GSE40076	8.26
GSE10670	GSE40354	10.265
GSE10670	GSE41136	8.396
GSE10670	GSE42007	4.827
GSE10670	GSE43818	13.869
GSE10670	GSE46107	9.898
GSE10670	GSE46205	4.394
GSE10670	GSE4733	1.701
GSE10670	GSE48488	10.22
GSE10670	GSE49596	8.069
GSE10670	GSE50019	11.863
GSE10670	GSE50526	14.795
GSE10670	GSE50966	11.786
GSE10670	GSE51215	3.569
GSE10670	GSE51480	2.507
GSE10670	GSE53071	2.225
GSE10670	GSE54049	2.1
GSE10670	GSE55835	13.772
GSE10670	GSE5615	8.407
GSE10670	GSE5617	6.167
GSE10670	GSE5620	7.207
GSE10670	GSE5621	7.322
GSE10670	GSE5622	12.276
GSE10670	GSE5623	8.656
GSE10670	GSE5624	6.993
GSE10670	GSE5625	6.433
GSE10670	GSE5626	8.267
GSE10670	GSE5627	7.725
GSE10670	GSE5628	7.031
GSE10670	GSE5629	9.706
GSE10670	GSE5630	16.307
GSE10670	GSE5631	3.989
GSE10670	GSE5632	15.158
GSE10670	GSE5633	5.866
GSE10670	GSE5634	11.833
GSE10670	GSE5636	7.881
GSE10670	GSE5637	8.545
GSE10670	GSE5638	7.845
GSE10670	GSE56480	8.847
GSE10670	GSE56658	-2.296
GSE10670	GSE56659	9.948
GSE10670	GSE5685	13.397
GSE10670	GSE5686	11.423
GSE10670	GSE5688	2.779
GSE10670	GSE5696	1.308
GSE10670	GSE5730	-2.321
GSE10670	GSE5738	2.746
GSE10670	GSE58370	3.692
GSE10670	GSE6151	5.198
GSE10670	GSE6174	7.83
GSE10670	GSE6176	12.437
GSE10670	GSE6177	13.412
GSE10670	GSE627	2.835
GSE10670	GSE629	3.11
GSE10670	GSE7631	0.414
GSE10670	GSE7641	6.378
GSE10670	GSE7743	18.502
GSE10670	GSE7796	2.505
GSE10670	GSE8785	2.939
GSE10670	GSE9719	4.929
GSE10670	GSE9721	1.045
GSE10670	GSE9728	6.426
GSE10670	GSE9955	13.391
GSE10670	GSE9996	0.957
GSE10749	GSE10522	2.768
GSE10749	GSE10646	3.731
GSE10749	GSE10670	2.999
GSE10749	GSE10749	25.649
GSE10749	GSE11558	2.508
GSE10749	GSE11758	7.304
GSE10749	GSE11807	-0.074
GSE10749	GSE11852	1.553
GSE10749	GSE12551	1.475
GSE10749	GSE13739	4.748
GSE10749	GSE13833	2.853
GSE10749	GSE14106	4.856
GSE10749	GSE14496	3.534
GSE10749	GSE14502	1.723
GSE10749	GSE1491	7.626
GSE10749	GSE15189	3.29
GSE10749	GSE15876	3.345
GSE10749	GSE16722	2.501
GSE10749	GSE17159	3.18
GSE10749	GSE17464	5.332
GSE10749	GSE17479	5.09
GSE10749	GSE18071	4.059
GSE10749	GSE18975	4.659
GSE10749	GSE18978	5.466
GSE10749	GSE18985	4.633
GSE10749	GSE19245	1.809
GSE10749	GSE19264	4.432
GSE10749	GSE19271	3.029
GSE10749	GSE19273	1.35
GSE10749	GSE19520	7.789
GSE10749	GSE19700	2.443
GSE10749	GSE20044	1.708
GSE10749	GSE21601	5.082
GSE10749	GSE21611	1.059
GSE10749	GSE21684	1.668
GSE10749	GSE2169	4.895
GSE10749	GSE21920	4.95
GSE10749	GSE22947	0.17
GSE10749	GSE22966	2.543
GSE10749	GSE23331	3.01
GSE10749	GSE24348	1.412
GSE10749	GSE24517	3.116
GSE10749	GSE2473	2.58
GSE10749	GSE25171	3.38
GSE10749	GSE26679	2.531
GSE10749	GSE26983	2.921
GSE10749	GSE27985	5.412
GSE10749	GSE28297	1.283
GSE10749	GSE28600	4.25
GSE10749	GSE29543	5.846
GSE10749	GSE30030	2.558
GSE10749	GSE30094	1.203
GSE10749	GSE30095	3.335
GSE10749	GSE30097	3.214
GSE10749	GSE30223	8.074
GSE10749	GSE30702	3.657
GSE10749	GSE31158	1.174
GSE10749	GSE31587	3.628
GSE10749	GSE31837	1.316
GSE10749	GSE34047	2.682
GSE10749	GSE34130	4.335
GSE10749	GSE34667	2.742
GSE10749	GSE34897	5.09
GSE10749	GSE35057	1.224
GSE10749	GSE35580	7.184
GSE10749	GSE38030	0.938
GSE10749	GSE39268	1.475
GSE10749	GSE39384	5.681
GSE10749	GSE39385	6.52
GSE10749	GSE40061	2.714
GSE10749	GSE40076	2.062
GSE10749	GSE40354	4.267
GSE10749	GSE41136	6.015
GSE10749	GSE42007	3.25
GSE10749	GSE43818	4.186
GSE10749	GSE46107	5.731
GSE10749	GSE46205	3.95
GSE10749	GSE4733	2.467
GSE10749	GSE48488	4.734
GSE10749	GSE49596	5.598
GSE10749	GSE50019	2.337
GSE10749	GSE50526	6.62
GSE10749	GSE50966	2.851
GSE10749	GSE51215	1.558
GSE10749	GSE51480	1.89
GSE10749	GSE53071	2.941
GSE10749	GSE54049	1.208
GSE10749	GSE55835	4.266
GSE10749	GSE5615	4.612
GSE10749	GSE5617	3.382
GSE10749	GSE5620	1.365
GSE10749	GSE5621	1.194
GSE10749	GSE5622	2.327
GSE10749	GSE5623	1.995
GSE10749	GSE5624	1.558
GSE10749	GSE5625	1.211
GSE10749	GSE5626	1.148
GSE10749	GSE5627	2.09
GSE10749	GSE5628	2.039
GSE10749	GSE5629	2.47
GSE10749	GSE5630	5.358
GSE10749	GSE5631	3.66
GSE10749	GSE5632	7.251
GSE10749	GSE5633	1.414
GSE10749	GSE5634	3.914
GSE10749	GSE5636	1.953
GSE10749	GSE5637	2.797
GSE10749	GSE5638	1.746
GSE10749	GSE56480	1.108
GSE10749	GSE56658	0.741
GSE10749	GSE56659	1.765
GSE10749	GSE5685	4.109
GSE10749	GSE5686	3.491
GSE10749	GSE5688	2.395
GSE10749	GSE5696	2.223
GSE10749	GSE5730	-0.232
GSE10749	GSE5738	3.259
GSE10749	GSE58370	1.333
GSE10749	GSE6151	4.488
GSE10749	GSE6174	1.931
GSE10749	GSE6176	3.505
GSE10749	GSE6177	3.147
GSE10749	GSE627	3.485
GSE10749	GSE629	3.476
GSE10749	GSE7631	3.356
GSE10749	GSE7641	4.069
GSE10749	GSE7743	5.756
GSE10749	GSE7796	2.137
GSE10749	GSE8785	1.82
GSE10749	GSE9719	6.539
GSE10749	GSE9721	0.319
GSE10749	GSE9728	4.942
GSE10749	GSE9955	3.674
GSE10749	GSE9996	2.008
GSE11558	GSE10522	4.155
GSE11558	GSE10646	5.228
GSE11558	GSE10670	2.242
GSE11558	GSE10749	2.506
GSE11558	GSE11558	24.862
GSE11558	GSE11758	3.975
GSE11558	GSE11807	1.371
GSE11558	GSE11852	3.383
GSE11558	GSE12551	1.688
GSE11558	GSE13739	3.988
GSE11558	GSE13833	4.573
GSE11558	GSE14106	6.053
GSE11558	GSE14496	5.823
GSE11558	GSE14502	7.956
GSE11558	GSE1491	5.659
GSE11558	GSE15189	4.936
GSE11558	GSE15876	4.91
GSE11558	GSE16722	5.913
GSE11558	GSE17159	1.954
GSE11558	GSE17464	3.256
GSE11558	GSE17479	3.326
GSE11558	GSE18071	5.338
GSE11558	GSE18975	4.257
GSE11558	GSE18978	2.752
GSE11558	GSE18985	3.56
GSE11558	GSE19245	3.623
GSE11558	GSE19264	3.043
GSE11558	GSE19271	3.818
GSE11558	GSE19273	3.857
GSE11558	GSE19520	3.891
GSE11558	GSE19700	4.413
GSE11558	GSE20044	4.625
GSE11558	GSE21601	6.124
GSE11558	GSE21611	1.806
GSE11558	GSE21684	4.512
GSE11558	GSE2169	5.475
GSE11558	GSE21920	3.038
GSE11558	GSE22947	1.887
GSE11558	GSE22966	6.405
GSE11558	GSE23331	3.566
GSE11558	GSE24348	4.397
GSE11558	GSE24517	4.344
GSE11558	GSE2473	4.713
GSE11558	GSE25171	5.792
GSE11558	GSE26679	2.815
GSE11558	GSE26983	4.3
GSE11558	GSE27985	7.232
GSE11558	GSE28297	6.402
GSE11558	GSE28600	4.795
GSE11558	GSE29543	5.487
GSE11558	GSE30030	4.365
GSE11558	GSE30094	3.554
GSE11558	GSE30095	2.108
GSE11558	GSE30097	5.109
GSE11558	GSE30223	4.884
GSE11558	GSE30702	5.186
GSE11558	GSE31158	5.742
GSE11558	GSE31587	4.361
GSE11558	GSE31837	2.247
GSE11558	GSE34047	2.199
GSE11558	GSE34130	7.736
GSE11558	GSE34667	2.643
GSE11558	GSE34897	4.764
GSE11558	GSE35057	2.872
GSE11558	GSE35580	3.596
GSE11558	GSE38030	1.43
GSE11558	GSE39268	4.003
GSE11558	GSE39384	4.605
GSE11558	GSE39385	6.101
GSE11558	GSE40061	4.501
GSE11558	GSE40076	4.967
GSE11558	GSE40354	5.435
GSE11558	GSE41136	4.468
GSE11558	GSE42007	5.769
GSE11558	GSE43818	3.694
GSE11558	GSE46107	1.978
GSE11558	GSE46205	5.481
GSE11558	GSE4733	2.401
GSE11558	GSE48488	3.776
GSE11558	GSE49596	3.821
GSE11558	GSE50019	2.134
GSE11558	GSE50526	5.079
GSE11558	GSE50966	2.996
GSE11558	GSE51215	2.472
GSE11558	GSE51480	1.924
GSE11558	GSE53071	3.305
GSE11558	GSE54049	1.418
GSE11558	GSE55835	5.101
GSE11558	GSE5615	2.508
GSE11558	GSE5617	4.661
GSE11558	GSE5620	3.977
GSE11558	GSE5621	3.593
GSE11558	GSE5622	4.125
GSE11558	GSE5623	3.852
GSE11558	GSE5624	4.217
GSE11558	GSE5625	3.229
GSE11558	GSE5626	4.21
GSE11558	GSE5627	4.714
GSE11558	GSE5628	3.393
GSE11558	GSE5629	6.859
GSE11558	GSE5630	6.22
GSE11558	GSE5631	5.807
GSE11558	GSE5632	4.491
GSE11558	GSE5633	5.84
GSE11558	GSE5634	4.804
GSE11558	GSE5636	4.971
GSE11558	GSE5637	4.709
GSE11558	GSE5638	5.18
GSE11558	GSE56480	4.71
GSE11558	GSE56658	0.598
GSE11558	GSE56659	4.858
GSE11558	GSE5685	3.493
GSE11558	GSE5686	2.965
GSE11558	GSE5688	6.118
GSE11558	GSE5696	5.336
GSE11558	GSE5730	0.517
GSE11558	GSE5738	3.205
GSE11558	GSE58370	3.029
GSE11558	GSE6151	4.234
GSE11558	GSE6174	3.969
GSE11558	GSE6176	2.127
GSE11558	GSE6177	4.094
GSE11558	GSE627	3.472
GSE11558	GSE629	4.901
GSE11558	GSE7631	3.828
GSE11558	GSE7641	4.703
GSE11558	GSE7743	4.267
GSE11558	GSE7796	2.533
GSE11558	GSE8785	2.459
GSE11558	GSE9719	5.563
GSE11558	GSE9721	1.237
GSE11558	GSE9728	4.544
GSE11558	GSE9955	4.549
GSE11558	GSE9996	3.065
GSE11758	GSE10522	4.51
GSE11758	GSE10646	5.476
GSE11758	GSE10670	5.223
GSE11758	GSE10749	5.008
GSE11758	GSE11558	7.34
GSE11758	GSE11758	37.707
GSE11758	GSE11807	5.255
GSE11758	GSE11852	2.973
GSE11758	GSE12551	2.849
GSE11758	GSE13739	5.284
GSE11758	GSE13833	4.861
GSE11758	GSE14106	8.865
GSE11758	GSE14496	4.586
GSE11758	GSE14502	2.654
GSE11758	GSE1491	12.168
GSE11758	GSE15189	3.001
GSE11758	GSE15876	5.097
GSE11758	GSE16722	4.047
GSE11758	GSE17159	2.798
GSE11758	GSE17464	8.348
GSE11758	GSE17479	9.535
GSE11758	GSE18071	5.073
GSE11758	GSE18975	5.398
GSE11758	GSE18978	7.1
GSE11758	GSE18985	6.777
GSE11758	GSE19245	2.303
GSE11758	GSE19264	4.762
GSE11758	GSE19271	5.564
GSE11758	GSE19273	4.444
GSE11758	GSE19520	10.643
GSE11758	GSE19700	6.465
GSE11758	GSE20044	5.336
GSE11758	GSE21601	5.334
GSE11758	GSE21611	0.171
GSE11758	GSE21684	6.906
GSE11758	GSE2169	5.685
GSE11758	GSE21920	4.924
GSE11758	GSE22947	0.725
GSE11758	GSE22966	4.028
GSE11758	GSE23331	9.584
GSE11758	GSE24348	2.917
GSE11758	GSE24517	3.977
GSE11758	GSE2473	5.265
GSE11758	GSE25171	3.564
GSE11758	GSE26679	5.47
GSE11758	GSE26983	5.745
GSE11758	GSE27985	11.228
GSE11758	GSE28297	3.883
GSE11758	GSE28600	7.309
GSE11758	GSE29543	5.428
GSE11758	GSE30030	4.253
GSE11758	GSE30094	3.682
GSE11758	GSE30095	4.835
GSE11758	GSE30097	2.077
GSE11758	GSE30223	7.894
GSE11758	GSE30702	6.235
GSE11758	GSE31158	3.47
GSE11758	GSE31587	7.152
GSE11758	GSE31837	5.067
GSE11758	GSE34047	13.766
GSE11758	GSE34130	7.869
GSE11758	GSE34667	6.678
GSE11758	GSE34897	9.646
GSE11758	GSE35057	3.27
GSE11758	GSE35580	6.314
GSE11758	GSE38030	3.195
GSE11758	GSE39268	2.311
GSE11758	GSE39384	5.068
GSE11758	GSE39385	6.813
GSE11758	GSE40061	3.373
GSE11758	GSE40076	2.924
GSE11758	GSE40354	8.691
GSE11758	GSE41136	7.001
GSE11758	GSE42007	5.254
GSE11758	GSE43818	3.31
GSE11758	GSE46107	14.166
GSE11758	GSE46205	5.804
GSE11758	GSE4733	3.179
GSE11758	GSE48488	7.222
GSE11758	GSE49596	4.498
GSE11758	GSE50019	5.411
GSE11758	GSE50526	10.169
GSE11758	GSE50966	7.318
GSE11758	GSE51215	4.86
GSE11758	GSE51480	3.71
GSE11758	GSE53071	7.493
GSE11758	GSE54049	5.775
GSE11758	GSE55835	11.5
GSE11758	GSE5615	7.915
GSE11758	GSE5617	6.492
GSE11758	GSE5620	2.622
GSE11758	GSE5621	2.669
GSE11758	GSE5622	3.851
GSE11758	GSE5623	4.405
GSE11758	GSE5624	2.696
GSE11758	GSE5625	3.124
GSE11758	GSE5626	2.889
GSE11758	GSE5627	3.413
GSE11758	GSE5628	5.849
GSE11758	GSE5629	6.943
GSE11758	GSE5630	4.513
GSE11758	GSE5631	5.021
GSE11758	GSE5632	8.189
GSE11758	GSE5633	3.275
GSE11758	GSE5634	5.133
GSE11758	GSE5636	5.616
GSE11758	GSE5637	4.906
GSE11758	GSE5638	5.223
GSE11758	GSE56480	4.491
GSE11758	GSE56658	1.31
GSE11758	GSE56659	5.008
GSE11758	GSE5685	5.481
GSE11758	GSE5686	4.253
GSE11758	GSE5688	4.183
GSE11758	GSE5696	2.468
GSE11758	GSE5730	-1.363
GSE11758	GSE5738	3.983
GSE11758	GSE58370	4.239
GSE11758	GSE6151	3.073
GSE11758	GSE6174	6.107
GSE11758	GSE6176	7.885
GSE11758	GSE6177	5.247
GSE11758	GSE627	3.492
GSE11758	GSE629	4.258
GSE11758	GSE7631	4.394
GSE11758	GSE7641	6.882
GSE11758	GSE7743	9.536
GSE11758	GSE7796	3.853
GSE11758	GSE8785	4.684
GSE11758	GSE9719	9.799
GSE11758	GSE9721	0.383
GSE11758	GSE9728	2.853
GSE11758	GSE9955	3.181
GSE11758	GSE9996	3.199
GSE11807	GSE10522	3.084
GSE11807	GSE10646	5.937
GSE11807	GSE10670	4.088
GSE11807	GSE10749	3.545
GSE11807	GSE11558	2.773
GSE11807	GSE11758	8.72
GSE11807	GSE11807	22.319
GSE11807	GSE11852	1.864
GSE11807	GSE12551	2.581
GSE11807	GSE13739	7.541
GSE11807	GSE13833	6.766
GSE11807	GSE14106	2.544
GSE11807	GSE14496	3.925
GSE11807	GSE14502	3.699
GSE11807	GSE1491	4.937
GSE11807	GSE15189	1.611
GSE11807	GSE15876	3.325
GSE11807	GSE16722	3.3
GSE11807	GSE17159	1.765
GSE11807	GSE17464	9.501
GSE11807	GSE17479	8.745
GSE11807	GSE18071	6.619
GSE11807	GSE18975	6.455
GSE11807	GSE18978	7.029
GSE11807	GSE18985	3.61
GSE11807	GSE19245	2.459
GSE11807	GSE19264	7.035
GSE11807	GSE19271	4.989
GSE11807	GSE19273	1.65
GSE11807	GSE19520	4.111
GSE11807	GSE19700	3.998
GSE11807	GSE20044	1.218
GSE11807	GSE21601	6.8
GSE11807	GSE21611	1.201
GSE11807	GSE21684	3.028
GSE11807	GSE2169	5.757
GSE11807	GSE21920	9.293
GSE11807	GSE22947	1.882
GSE11807	GSE22966	3.237
GSE11807	GSE23331	4.195
GSE11807	GSE24348	3.284
GSE11807	GSE24517	3.843
GSE11807	GSE2473	3.021
GSE11807	GSE25171	3.179
GSE11807	GSE26679	5.094
GSE11807	GSE26983	5.523
GSE11807	GSE27985	5.155
GSE11807	GSE28297	2.726
GSE11807	GSE28600	3.286
GSE11807	GSE29543	4.975
GSE11807	GSE30030	5.427
GSE11807	GSE30094	3.119
GSE11807	GSE30095	2.359
GSE11807	GSE30097	1.599
GSE11807	GSE30223	3.167
GSE11807	GSE30702	3.29
GSE11807	GSE31158	4.096
GSE11807	GSE31587	2.885
GSE11807	GSE31837	3.097
GSE11807	GSE34047	7.385
GSE11807	GSE34130	4.315
GSE11807	GSE34667	5.893
GSE11807	GSE34897	4.085
GSE11807	GSE35057	2.819
GSE11807	GSE35580	1.51
GSE11807	GSE38030	1.518
GSE11807	GSE39268	3.582
GSE11807	GSE39384	3.857
GSE11807	GSE39385	6.349
GSE11807	GSE40061	3.078
GSE11807	GSE40076	3.708
GSE11807	GSE40354	9.729
GSE11807	GSE41136	8.023
GSE11807	GSE42007	2.415
GSE11807	GSE43818	5.755
GSE11807	GSE46107	2.565
GSE11807	GSE46205	2.457
GSE11807	GSE4733	1.437
GSE11807	GSE48488	1.879
GSE11807	GSE49596	5.596
GSE11807	GSE50019	5.326
GSE11807	GSE50526	8.392
GSE11807	GSE50966	6.128
GSE11807	GSE51215	3.987
GSE11807	GSE51480	1.724
GSE11807	GSE53071	3.292
GSE11807	GSE54049	2.083
GSE11807	GSE55835	5.677
GSE11807	GSE5615	9.869
GSE11807	GSE5617	4.314
GSE11807	GSE5620	3.085
GSE11807	GSE5621	3.061
GSE11807	GSE5622	2.131
GSE11807	GSE5623	4.532
GSE11807	GSE5624	3.254
GSE11807	GSE5625	2.922
GSE11807	GSE5626	3.018
GSE11807	GSE5627	3.166
GSE11807	GSE5628	3.049
GSE11807	GSE5629	6.004
GSE11807	GSE5630	6.363
GSE11807	GSE5631	1.971
GSE11807	GSE5632	7.196
GSE11807	GSE5633	3.214
GSE11807	GSE5634	3.545
GSE11807	GSE5636	3.452
GSE11807	GSE5637	4.329
GSE11807	GSE5638	3.58
GSE11807	GSE56480	4.106
GSE11807	GSE56658	0.511
GSE11807	GSE56659	3.451
GSE11807	GSE5685	6.853
GSE11807	GSE5686	5.666
GSE11807	GSE5688	3.514
GSE11807	GSE5696	3.528
GSE11807	GSE5730	0.556
GSE11807	GSE5738	2.893
GSE11807	GSE58370	3.704
GSE11807	GSE6151	2.256
GSE11807	GSE6174	5.726
GSE11807	GSE6176	6.799
GSE11807	GSE6177	6.338
GSE11807	GSE627	2.744
GSE11807	GSE629	3.511
GSE11807	GSE7631	2.051
GSE11807	GSE7641	2.573
GSE11807	GSE7743	3.862
GSE11807	GSE7796	2.191
GSE11807	GSE8785	4.352
GSE11807	GSE9719	2.704
GSE11807	GSE9721	1.229
GSE11807	GSE9728	3.608
GSE11807	GSE9955	8.332
GSE11807	GSE9996	2.083
GSE11852	GSE10522	2.237
GSE11852	GSE10646	2.863
GSE11852	GSE10670	2.759
GSE11852	GSE10749	5.284
GSE11852	GSE11558	2.376
GSE11852	GSE11758	2.221
GSE11852	GSE11807	0.27
GSE11852	GSE11852	30.253
GSE11852	GSE12551	0.214
GSE11852	GSE13739	3.461
GSE11852	GSE13833	3
GSE11852	GSE14106	2.271
GSE11852	GSE14496	2.79
GSE11852	GSE14502	2.659
GSE11852	GSE1491	3.248
GSE11852	GSE15189	2.698
GSE11852	GSE15876	3.515
GSE11852	GSE16722	3.086
GSE11852	GSE17159	4.879
GSE11852	GSE17464	3.384
GSE11852	GSE17479	3.506
GSE11852	GSE18071	2.991
GSE11852	GSE18975	5.474
GSE11852	GSE18978	3.015
GSE11852	GSE18985	8.293
GSE11852	GSE19245	1.537
GSE11852	GSE19264	2.952
GSE11852	GSE19271	2.422
GSE11852	GSE19273	2.531
GSE11852	GSE19520	3.788
GSE11852	GSE19700	2.511
GSE11852	GSE20044	-0.006
GSE11852	GSE21601	4.373
GSE11852	GSE21611	2.038
GSE11852	GSE21684	3.563
GSE11852	GSE2169	5.014
GSE11852	GSE21920	3.109
GSE11852	GSE22947	0.287
GSE11852	GSE22966	3.629
GSE11852	GSE23331	2.637
GSE11852	GSE24348	2.008
GSE11852	GSE24517	1.873
GSE11852	GSE2473	2.475
GSE11852	GSE25171	3.824
GSE11852	GSE26679	1.838
GSE11852	GSE26983	2.155
GSE11852	GSE27985	2.791
GSE11852	GSE28297	4.121
GSE11852	GSE28600	1.773
GSE11852	GSE29543	5.348
GSE11852	GSE30030	4.769
GSE11852	GSE30094	3.806
GSE11852	GSE30095	2.232
GSE11852	GSE30097	3.538
GSE11852	GSE30223	7.71
GSE11852	GSE30702	2.808
GSE11852	GSE31158	2.223
GSE11852	GSE31587	5.359
GSE11852	GSE31837	1.226
GSE11852	GSE34047	1.64
GSE11852	GSE34130	3.189
GSE11852	GSE34667	1.824
GSE11852	GSE34897	3.022
GSE11852	GSE35057	3.662
GSE11852	GSE35580	5.052
GSE11852	GSE38030	0.683
GSE11852	GSE39268	1.916
GSE11852	GSE39384	3.615
GSE11852	GSE39385	5.048
GSE11852	GSE40061	2.79
GSE11852	GSE40076	2.707
GSE11852	GSE40354	4.046
GSE11852	GSE41136	2.538
GSE11852	GSE42007	2.596
GSE11852	GSE43818	2.179
GSE11852	GSE46107	1.748
GSE11852	GSE46205	4.262
GSE11852	GSE4733	2.173
GSE11852	GSE48488	4.541
GSE11852	GSE49596	1.246
GSE11852	GSE50019	2.904
GSE11852	GSE50526	3.619
GSE11852	GSE50966	1.907
GSE11852	GSE51215	1.504
GSE11852	GSE51480	0.466
GSE11852	GSE53071	3.02
GSE11852	GSE54049	0.692
GSE11852	GSE55835	3.462
GSE11852	GSE5615	3.811
GSE11852	GSE5617	4.54
GSE11852	GSE5620	1.852
GSE11852	GSE5621	2.074
GSE11852	GSE5622	1.976
GSE11852	GSE5623	2.109
GSE11852	GSE5624	2.029
GSE11852	GSE5625	1.789
GSE11852	GSE5626	2.156
GSE11852	GSE5627	2.596
GSE11852	GSE5628	1.756
GSE11852	GSE5629	1.935
GSE11852	GSE5630	4.196
GSE11852	GSE5631	3.572
GSE11852	GSE5632	5.991
GSE11852	GSE5633	2.999
GSE11852	GSE5634	3.035
GSE11852	GSE5636	2.367
GSE11852	GSE5637	2.798
GSE11852	GSE5638	2.039
GSE11852	GSE56480	2.287
GSE11852	GSE56658	-1.428
GSE11852	GSE56659	2.807
GSE11852	GSE5685	2.671
GSE11852	GSE5686	3.608
GSE11852	GSE5688	2.766
GSE11852	GSE5696	3.594
GSE11852	GSE5730	-1.233
GSE11852	GSE5738	1.534
GSE11852	GSE58370	1.785
GSE11852	GSE6151	2.981
GSE11852	GSE6174	2.142
GSE11852	GSE6176	2.406
GSE11852	GSE6177	3.019
GSE11852	GSE627	3.278
GSE11852	GSE629	3.834
GSE11852	GSE7631	1.428
GSE11852	GSE7641	2.45
GSE11852	GSE7743	2.995
GSE11852	GSE7796	1.174
GSE11852	GSE8785	2.439
GSE11852	GSE9719	2.357
GSE11852	GSE9721	0.715
GSE11852	GSE9728	3.508
GSE11852	GSE9955	2.984
GSE11852	GSE9996	2.221
GSE12551	GSE10522	1.411
GSE12551	GSE10646	4.784
GSE12551	GSE10670	1.864
GSE12551	GSE10749	5.182
GSE12551	GSE11558	1.377
GSE12551	GSE11758	2.06
GSE12551	GSE11807	-0.4
GSE12551	GSE11852	0.944
GSE12551	GSE12551	21.485
GSE12551	GSE13739	2.349
GSE12551	GSE13833	4.493
GSE12551	GSE14106	1.855
GSE12551	GSE14496	8.091
GSE12551	GSE14502	3.619
GSE12551	GSE1491	4.071
GSE12551	GSE15189	3.67
GSE12551	GSE15876	2.185
GSE12551	GSE16722	4.405
GSE12551	GSE17159	2.353
GSE12551	GSE17464	3.696
GSE12551	GSE17479	3.357
GSE12551	GSE18071	4.624
GSE12551	GSE18975	4.791
GSE12551	GSE18978	2.544
GSE12551	GSE18985	2.29
GSE12551	GSE19245	1.859
GSE12551	GSE19264	2.844
GSE12551	GSE19271	5.575
GSE12551	GSE19273	3.106
GSE12551	GSE19520	3.518
GSE12551	GSE19700	3.312
GSE12551	GSE20044	0.023
GSE12551	GSE21601	12.684
GSE12551	GSE21611	0.314
GSE12551	GSE21684	3.954
GSE12551	GSE2169	3.54
GSE12551	GSE21920	2.691
GSE12551	GSE22947	-0.618
GSE12551	GSE22966	2.425
GSE12551	GSE23331	1.511
GSE12551	GSE24348	3.215
GSE12551	GSE24517	2.056
GSE12551	GSE2473	4.254
GSE12551	GSE25171	4.105
GSE12551	GSE26679	4.208
GSE12551	GSE26983	5.277
GSE12551	GSE27985	3.826
GSE12551	GSE28297	3.459
GSE12551	GSE28600	2.601
GSE12551	GSE29543	3.958
GSE12551	GSE30030	3.118
GSE12551	GSE30094	2.215
GSE12551	GSE30095	1.452
GSE12551	GSE30097	3.147
GSE12551	GSE30223	2.325
GSE12551	GSE30702	3.494
GSE12551	GSE31158	3.15
GSE12551	GSE31587	2.561
GSE12551	GSE31837	1.934
GSE12551	GSE34047	1.418
GSE12551	GSE34130	1.777
GSE12551	GSE34667	2.295
GSE12551	GSE34897	3.811
GSE12551	GSE35057	3.842
GSE12551	GSE35580	2.578
GSE12551	GSE38030	0.296
GSE12551	GSE39268	3.286
GSE12551	GSE39384	3.278
GSE12551	GSE39385	4.389
GSE12551	GSE40061	3.529
GSE12551	GSE40076	4.903
GSE12551	GSE40354	4.164
GSE12551	GSE41136	5.593
GSE12551	GSE42007	1.744
GSE12551	GSE43818	3.923
GSE12551	GSE46107	3.637
GSE12551	GSE46205	1.715
GSE12551	GSE4733	0.544
GSE12551	GSE48488	0.878
GSE12551	GSE49596	9.464
GSE12551	GSE50019	1.984
GSE12551	GSE50526	2.292
GSE12551	GSE50966	3.275
GSE12551	GSE51215	3.625
GSE12551	GSE51480	0.714
GSE12551	GSE53071	5.91
GSE12551	GSE54049	1.432
GSE12551	GSE55835	2.15
GSE12551	GSE5615	2.732
GSE12551	GSE5617	3.692
GSE12551	GSE5620	3.332
GSE12551	GSE5621	2.958
GSE12551	GSE5622	2.085
GSE12551	GSE5623	3.425
GSE12551	GSE5624	3.767
GSE12551	GSE5625	2.024
GSE12551	GSE5626	2.699
GSE12551	GSE5627	4.157
GSE12551	GSE5628	2.32
GSE12551	GSE5629	5.173
GSE12551	GSE5630	3.347
GSE12551	GSE5631	2.816
GSE12551	GSE5632	1.63
GSE12551	GSE5633	2.09
GSE12551	GSE5634	1.163
GSE12551	GSE5636	2.389
GSE12551	GSE5637	2.047
GSE12551	GSE5638	2.785
GSE12551	GSE56480	1.929
GSE12551	GSE56658	-0.492
GSE12551	GSE56659	4.12
GSE12551	GSE5685	1.853
GSE12551	GSE5686	1.371
GSE12551	GSE5688	2.108
GSE12551	GSE5696	3.186
GSE12551	GSE5730	-1.078
GSE12551	GSE5738	0.77
GSE12551	GSE58370	0.583
GSE12551	GSE6151	3.228
GSE12551	GSE6174	1.985
GSE12551	GSE6176	1.643
GSE12551	GSE6177	5.822
GSE12551	GSE627	3.305
GSE12551	GSE629	2.604
GSE12551	GSE7631	0.086
GSE12551	GSE7641	0.978
GSE12551	GSE7743	4.231
GSE12551	GSE7796	0.608
GSE12551	GSE8785	1.333
GSE12551	GSE9719	3.216
GSE12551	GSE9721	0.023
GSE12551	GSE9728	3.202
GSE12551	GSE9955	3.718
GSE12551	GSE9996	0.762
GSE13739	GSE10522	10.882
GSE13739	GSE10646	13.708
GSE13739	GSE10670	7.796
GSE13739	GSE10749	4.756
GSE13739	GSE11558	6.707
GSE13739	GSE11758	7.961
GSE13739	GSE11807	3.803
GSE13739	GSE11852	4.551
GSE13739	GSE12551	3.225
GSE13739	GSE13739	35.18
GSE13739	GSE13833	12.087
GSE13739	GSE14106	7.831
GSE13739	GSE14496	7.254
GSE13739	GSE14502	4.009
GSE13739	GSE1491	7.344
GSE13739	GSE15189	4.473
GSE13739	GSE15876	5.224
GSE13739	GSE16722	5.015
GSE13739	GSE17159	4.589
GSE13739	GSE17464	11.399
GSE13739	GSE17479	11.772
GSE13739	GSE18071	11.938
GSE13739	GSE18975	12.306
GSE13739	GSE18978	12.384
GSE13739	GSE18985	6.891
GSE13739	GSE19245	3.347
GSE13739	GSE19264	10.898
GSE13739	GSE19271	6.971
GSE13739	GSE19273	3.77
GSE13739	GSE19520	5.028
GSE13739	GSE19700	9.542
GSE13739	GSE20044	2.247
GSE13739	GSE21601	8.583
GSE13739	GSE21611	1.004
GSE13739	GSE21684	4.804
GSE13739	GSE2169	9.403
GSE13739	GSE21920	10.524
GSE13739	GSE22947	2.342
GSE13739	GSE22966	5.663
GSE13739	GSE23331	13.389
GSE13739	GSE24348	4.932
GSE13739	GSE24517	5.104
GSE13739	GSE2473	8.059
GSE13739	GSE25171	8.522
GSE13739	GSE26679	10.053
GSE13739	GSE26983	9.505
GSE13739	GSE27985	11.874
GSE13739	GSE28297	5.216
GSE13739	GSE28600	3.553
GSE13739	GSE29543	8.013
GSE13739	GSE30030	8.437
GSE13739	GSE30094	3.826
GSE13739	GSE30095	3.943
GSE13739	GSE30097	5.537
GSE13739	GSE30223	5.446
GSE13739	GSE30702	5.045
GSE13739	GSE31158	5.584
GSE13739	GSE31587	3.561
GSE13739	GSE31837	5.171
GSE13739	GSE34047	9.085
GSE13739	GSE34130	4.2
GSE13739	GSE34667	15.457
GSE13739	GSE34897	7.018
GSE13739	GSE35057	4.476
GSE13739	GSE35580	2.461
GSE13739	GSE38030	4.238
GSE13739	GSE39268	5.209
GSE13739	GSE39384	7.092
GSE13739	GSE39385	11.598
GSE13739	GSE40061	4.066
GSE13739	GSE40076	6.081
GSE13739	GSE40354	15.039
GSE13739	GSE41136	10.705
GSE13739	GSE42007	4.66
GSE13739	GSE43818	12.071
GSE13739	GSE46107	6.59
GSE13739	GSE46205	3.736
GSE13739	GSE4733	2.084
GSE13739	GSE48488	3.789
GSE13739	GSE49596	4.469
GSE13739	GSE50019	14.838
GSE13739	GSE50526	13.132
GSE13739	GSE50966	16.287
GSE13739	GSE51215	9.121
GSE13739	GSE51480	4.065
GSE13739	GSE53071	5.619
GSE13739	GSE54049	2.558
GSE13739	GSE55835	10.214
GSE13739	GSE5615	10.372
GSE13739	GSE5617	6.557
GSE13739	GSE5620	5.179
GSE13739	GSE5621	5.64
GSE13739	GSE5622	4.607
GSE13739	GSE5623	6.59
GSE13739	GSE5624	5.045
GSE13739	GSE5625	5.225
GSE13739	GSE5626	4.061
GSE13739	GSE5627	4.884
GSE13739	GSE5628	5.196
GSE13739	GSE5629	8.34
GSE13739	GSE5630	15.694
GSE13739	GSE5631	5.101
GSE13739	GSE5632	11.99
GSE13739	GSE5633	6.098
GSE13739	GSE5634	4.805
GSE13739	GSE5636	10.024
GSE13739	GSE5637	12.185
GSE13739	GSE5638	10.476
GSE13739	GSE56480	7.542
GSE13739	GSE56658	-0.89
GSE13739	GSE56659	4.642
GSE13739	GSE5685	20.24
GSE13739	GSE5686	14.915
GSE13739	GSE5688	6.017
GSE13739	GSE5696	5.646
GSE13739	GSE5730	1.008
GSE13739	GSE5738	4.674
GSE13739	GSE58370	5.034
GSE13739	GSE6151	6.872
GSE13739	GSE6174	15.236
GSE13739	GSE6176	9.143
GSE13739	GSE6177	12.513
GSE13739	GSE627	4.785
GSE13739	GSE629	5.984
GSE13739	GSE7631	2.078
GSE13739	GSE7641	4.266
GSE13739	GSE7743	6.989
GSE13739	GSE7796	6.084
GSE13739	GSE8785	8.913
GSE13739	GSE9719	7.042
GSE13739	GSE9721	1.574
GSE13739	GSE9728	6.005
GSE13739	GSE9955	13.781
GSE13739	GSE9996	3.403
GSE13833	GSE10522	8.646
GSE13833	GSE10646	11.432
GSE13833	GSE10670	6.105
GSE13833	GSE10749	4.41
GSE13833	GSE11558	2.075
GSE13833	GSE11758	8.399
GSE13833	GSE11807	3.873
GSE13833	GSE11852	1.234
GSE13833	GSE12551	2.128
GSE13833	GSE13739	13.516
GSE13833	GSE13833	30.256
GSE13833	GSE14106	4.048
GSE13833	GSE14496	10.153
GSE13833	GSE14502	3.706
GSE13833	GSE1491	8.685
GSE13833	GSE15189	5.778
GSE13833	GSE15876	5.47
GSE13833	GSE16722	4.531
GSE13833	GSE17159	3.89
GSE13833	GSE17464	9.521
GSE13833	GSE17479	11.451
GSE13833	GSE18071	12.863
GSE13833	GSE18975	12.055
GSE13833	GSE18978	11.359
GSE13833	GSE18985	8.535
GSE13833	GSE19245	4.6
GSE13833	GSE19264	13.17
GSE13833	GSE19271	6.863
GSE13833	GSE19273	6.997
GSE13833	GSE19520	6.137
GSE13833	GSE19700	8.566
GSE13833	GSE20044	-0.577
GSE13833	GSE21601	9.767
GSE13833	GSE21611	0.481
GSE13833	GSE21684	8.111
GSE13833	GSE2169	7.546
GSE13833	GSE21920	7.652
GSE13833	GSE22947	1.323
GSE13833	GSE22966	5.835
GSE13833	GSE23331	11.44
GSE13833	GSE24348	6.433
GSE13833	GSE24517	7.342
GSE13833	GSE2473	11.811
GSE13833	GSE25171	7.423
GSE13833	GSE26679	12.251
GSE13833	GSE26983	13.225
GSE13833	GSE27985	10.002
GSE13833	GSE28297	6.009
GSE13833	GSE28600	3.527
GSE13833	GSE29543	8.304
GSE13833	GSE30030	10.636
GSE13833	GSE30094	3.931
GSE13833	GSE30095	3.356
GSE13833	GSE30097	4.763
GSE13833	GSE30223	3.523
GSE13833	GSE30702	5.64
GSE13833	GSE31158	4.828
GSE13833	GSE31587	5.012
GSE13833	GSE31837	3.928
GSE13833	GSE34047	9.49
GSE13833	GSE34130	4.541
GSE13833	GSE34667	13.754
GSE13833	GSE34897	8.705
GSE13833	GSE35057	4.675
GSE13833	GSE35580	3.345
GSE13833	GSE38030	3.415
GSE13833	GSE39268	5.362
GSE13833	GSE39384	4.904
GSE13833	GSE39385	9.576
GSE13833	GSE40061	7.182
GSE13833	GSE40076	5.298
GSE13833	GSE40354	13.177
GSE13833	GSE41136	8.421
GSE13833	GSE42007	4.905
GSE13833	GSE43818	8.279
GSE13833	GSE46107	8.825
GSE13833	GSE46205	3.409
GSE13833	GSE4733	0.831
GSE13833	GSE48488	1.71
GSE13833	GSE49596	7.643
GSE13833	GSE50019	12.753
GSE13833	GSE50526	15.135
GSE13833	GSE50966	13.582
GSE13833	GSE51215	11.98
GSE13833	GSE51480	2.65
GSE13833	GSE53071	7.173
GSE13833	GSE54049	3.537
GSE13833	GSE55835	11.098
GSE13833	GSE5615	10.991
GSE13833	GSE5617	9.644
GSE13833	GSE5620	6.238
GSE13833	GSE5621	6.807
GSE13833	GSE5622	5.201
GSE13833	GSE5623	7.13
GSE13833	GSE5624	6.816
GSE13833	GSE5625	5.977
GSE13833	GSE5626	6.553
GSE13833	GSE5627	6.878
GSE13833	GSE5628	6.263
GSE13833	GSE5629	9.346
GSE13833	GSE5630	11.055
GSE13833	GSE5631	3.911
GSE13833	GSE5632	8.041
GSE13833	GSE5633	5.591
GSE13833	GSE5634	3.146
GSE13833	GSE5636	9.095
GSE13833	GSE5637	10.588
GSE13833	GSE5638	9.775
GSE13833	GSE56480	5.894
GSE13833	GSE56658	-1.164
GSE13833	GSE56659	4.574
GSE13833	GSE5685	12.693
GSE13833	GSE5686	10.266
GSE13833	GSE5688	6.371
GSE13833	GSE5696	5.495
GSE13833	GSE5730	-0.902
GSE13833	GSE5738	1.836
GSE13833	GSE58370	5.079
GSE13833	GSE6151	5.392
GSE13833	GSE6174	15.326
GSE13833	GSE6176	6.862
GSE13833	GSE6177	13.339
GSE13833	GSE627	5.504
GSE13833	GSE629	6.045
GSE13833	GSE7631	1.067
GSE13833	GSE7641	2.677
GSE13833	GSE7743	4.336
GSE13833	GSE7796	2.551
GSE13833	GSE8785	5.757
GSE13833	GSE9719	6.006
GSE13833	GSE9721	0.732
GSE13833	GSE9728	5.116
GSE13833	GSE9955	13.377
GSE13833	GSE9996	1.544
GSE14106	GSE10522	2.498
GSE14106	GSE10646	6.264
GSE14106	GSE10670	2.833
GSE14106	GSE10749	2.642
GSE14106	GSE11558	4.06
GSE14106	GSE11758	3.788
GSE14106	GSE11807	0.614
GSE14106	GSE11852	2.153
GSE14106	GSE12551	1.365
GSE14106	GSE13739	4.503
GSE14106	GSE13833	3.581
GSE14106	GSE14106	28.554
GSE14106	GSE14496	4.581
GSE14106	GSE14502	3.983
GSE14106	GSE1491	5.253
GSE14106	GSE15189	3.568
GSE14106	GSE15876	3.586
GSE14106	GSE16722	4.252
GSE14106	GSE17159	2.194
GSE14106	GSE17464	5.517
GSE14106	GSE17479	4.95
GSE14106	GSE18071	5.458
GSE14106	GSE18975	6.315
GSE14106	GSE18978	3.889
GSE14106	GSE18985	4.263
GSE14106	GSE19245	3.096
GSE14106	GSE19264	3.359
GSE14106	GSE19271	3.798
GSE14106	GSE19273	3.552
GSE14106	GSE19520	3.536
GSE14106	GSE19700	2.267
GSE14106	GSE20044	1.269
GSE14106	GSE21601	4.991
GSE14106	GSE21611	0.842
GSE14106	GSE21684	4.333
GSE14106	GSE2169	4.416
GSE14106	GSE21920	4.497
GSE14106	GSE22947	2.522
GSE14106	GSE22966	4.246
GSE14106	GSE23331	3.377
GSE14106	GSE24348	4.059
GSE14106	GSE24517	3.651
GSE14106	GSE2473	4.359
GSE14106	GSE25171	5.14
GSE14106	GSE26679	3.704
GSE14106	GSE26983	4.392
GSE14106	GSE27985	5.364
GSE14106	GSE28297	4.578
GSE14106	GSE28600	3.503
GSE14106	GSE29543	7.245
GSE14106	GSE30030	3.862
GSE14106	GSE30094	2.438
GSE14106	GSE30095	2.49
GSE14106	GSE30097	3.647
GSE14106	GSE30223	3.727
GSE14106	GSE30702	3.453
GSE14106	GSE31158	3.64
GSE14106	GSE31587	3.402
GSE14106	GSE31837	2.332
GSE14106	GSE34047	3.157
GSE14106	GSE34130	4.96
GSE14106	GSE34667	3.226
GSE14106	GSE34897	4.091
GSE14106	GSE35057	2.62
GSE14106	GSE35580	4.451
GSE14106	GSE38030	0.801
GSE14106	GSE39268	3.928
GSE14106	GSE39384	3.249
GSE14106	GSE39385	4.8
GSE14106	GSE40061	5.406
GSE14106	GSE40076	4.393
GSE14106	GSE40354	5.337
GSE14106	GSE41136	6.266
GSE14106	GSE42007	4.024
GSE14106	GSE43818	4.37
GSE14106	GSE46107	4.864
GSE14106	GSE46205	3.664
GSE14106	GSE4733	2.236
GSE14106	GSE48488	2.124
GSE14106	GSE49596	4.168
GSE14106	GSE50019	3.361
GSE14106	GSE50526	4.928
GSE14106	GSE50966	3.004
GSE14106	GSE51215	2.975
GSE14106	GSE51480	1.181
GSE14106	GSE53071	4.036
GSE14106	GSE54049	1.298
GSE14106	GSE55835	4.992
GSE14106	GSE5615	3.863
GSE14106	GSE5617	3.936
GSE14106	GSE5620	3.739
GSE14106	GSE5621	3.505
GSE14106	GSE5622	4.158
GSE14106	GSE5623	4.651
GSE14106	GSE5624	3.862
GSE14106	GSE5625	3.229
GSE14106	GSE5626	3.482
GSE14106	GSE5627	4.23
GSE14106	GSE5628	3.382
GSE14106	GSE5629	4.771
GSE14106	GSE5630	6.852
GSE14106	GSE5631	4.916
GSE14106	GSE5632	8.2
GSE14106	GSE5633	4.697
GSE14106	GSE5634	5.871
GSE14106	GSE5636	4.166
GSE14106	GSE5637	4.534
GSE14106	GSE5638	3.935
GSE14106	GSE56480	4.033
GSE14106	GSE56658	-0.692
GSE14106	GSE56659	5.78
GSE14106	GSE5685	3.517
GSE14106	GSE5686	3.128
GSE14106	GSE5688	3.938
GSE14106	GSE5696	2.355
GSE14106	GSE5730	-0.02
GSE14106	GSE5738	2.707
GSE14106	GSE58370	1.932
GSE14106	GSE6151	6.072
GSE14106	GSE6174	3.657
GSE14106	GSE6176	3.315
GSE14106	GSE6177	3.603
GSE14106	GSE627	3.412
GSE14106	GSE629	4.09
GSE14106	GSE7631	1.9
GSE14106	GSE7641	3.389
GSE14106	GSE7743	4.317
GSE14106	GSE7796	1.664
GSE14106	GSE8785	2.012
GSE14106	GSE9719	3.281
GSE14106	GSE9721	0.676
GSE14106	GSE9728	3.105
GSE14106	GSE9955	4.367
GSE14106	GSE9996	2.475
GSE14496	GSE10522	1.985
GSE14496	GSE10646	3.609
GSE14496	GSE10670	1.254
GSE14496	GSE10749	2.763
GSE14496	GSE11558	0.607
GSE14496	GSE11758	2.097
GSE14496	GSE11807	-1.123
GSE14496	GSE11852	1.126
GSE14496	GSE12551	0.873
GSE14496	GSE13739	2.544
GSE14496	GSE13833	5.373
GSE14496	GSE14106	1.302
GSE14496	GSE14496	27.467
GSE14496	GSE14502	3.537
GSE14496	GSE1491	3.308
GSE14496	GSE15189	3.712
GSE14496	GSE15876	2.278
GSE14496	GSE16722	4.365
GSE14496	GSE17159	1.741
GSE14496	GSE17464	1.973
GSE14496	GSE17479	3.48
GSE14496	GSE18071	3.884
GSE14496	GSE18975	4.517
GSE14496	GSE18978	1.697
GSE14496	GSE18985	2.302
GSE14496	GSE19245	2.211
GSE14496	GSE19264	3.249
GSE14496	GSE19271	4.11
GSE14496	GSE19273	6.198
GSE14496	GSE19520	4.245
GSE14496	GSE19700	3.407
GSE14496	GSE20044	-0.526
GSE14496	GSE21601	6.556
GSE14496	GSE21611	-0.422
GSE14496	GSE21684	6.404
GSE14496	GSE2169	2.218
GSE14496	GSE21920	3.12
GSE14496	GSE22947	-0.873
GSE14496	GSE22966	2.883
GSE14496	GSE23331	2.426
GSE14496	GSE24348	2.816
GSE14496	GSE24517	2.137
GSE14496	GSE2473	5.225
GSE14496	GSE25171	4.309
GSE14496	GSE26679	5.822
GSE14496	GSE26983	7.142
GSE14496	GSE27985	3.618
GSE14496	GSE28297	3.184
GSE14496	GSE28600	1.654
GSE14496	GSE29543	3.552
GSE14496	GSE30030	3.267
GSE14496	GSE30094	2.029
GSE14496	GSE30095	1.108
GSE14496	GSE30097	2.94
GSE14496	GSE30223	0.788
GSE14496	GSE30702	4.15
GSE14496	GSE31158	3.566
GSE14496	GSE31587	1.884
GSE14496	GSE31837	1.907
GSE14496	GSE34047	1.406
GSE14496	GSE34130	0.915
GSE14496	GSE34667	3.205
GSE14496	GSE34897	4.196
GSE14496	GSE35057	2.639
GSE14496	GSE35580	0.564
GSE14496	GSE38030	0.803
GSE14496	GSE39268	2.049
GSE14496	GSE39384	2.676
GSE14496	GSE39385	3.158
GSE14496	GSE40061	2.943
GSE14496	GSE40076	4.498
GSE14496	GSE40354	4.438
GSE14496	GSE41136	3.708
GSE14496	GSE42007	2.588
GSE14496	GSE43818	2.347
GSE14496	GSE46107	5.155
GSE14496	GSE46205	2.366
GSE14496	GSE4733	0.298
GSE14496	GSE48488	0.615
GSE14496	GSE49596	6.805
GSE14496	GSE50019	1.868
GSE14496	GSE50526	4.317
GSE14496	GSE50966	3.82
GSE14496	GSE51215	4.318
GSE14496	GSE51480	0.468
GSE14496	GSE53071	4.579
GSE14496	GSE54049	0.731
GSE14496	GSE55835	2.599
GSE14496	GSE5615	2.463
GSE14496	GSE5617	4.164
GSE14496	GSE5620	2.543
GSE14496	GSE5621	1.689
GSE14496	GSE5622	1.844
GSE14496	GSE5623	1.57
GSE14496	GSE5624	2.208
GSE14496	GSE5625	1.267
GSE14496	GSE5626	2.243
GSE14496	GSE5627	3.198
GSE14496	GSE5628	1.277
GSE14496	GSE5629	5.181
GSE14496	GSE5630	4.281
GSE14496	GSE5631	2.096
GSE14496	GSE5632	1.632
GSE14496	GSE5633	2.33
GSE14496	GSE5634	0.927
GSE14496	GSE5636	3.024
GSE14496	GSE5637	2.73
GSE14496	GSE5638	4.22
GSE14496	GSE56480	2.134
GSE14496	GSE56658	-1.507
GSE14496	GSE56659	3.028
GSE14496	GSE5685	1.424
GSE14496	GSE5686	1.044
GSE14496	GSE5688	1.442
GSE14496	GSE5696	2.988
GSE14496	GSE5730	-0.593
GSE14496	GSE5738	0.213
GSE14496	GSE58370	0.771
GSE14496	GSE6151	1.677
GSE14496	GSE6174	3.228
GSE14496	GSE6176	2.146
GSE14496	GSE6177	5.945
GSE14496	GSE627	3.186
GSE14496	GSE629	3.173
GSE14496	GSE7631	-1.071
GSE14496	GSE7641	0.212
GSE14496	GSE7743	5.245
GSE14496	GSE7796	-0.091
GSE14496	GSE8785	1.608
GSE14496	GSE9719	2.926
GSE14496	GSE9721	-0.231
GSE14496	GSE9728	2.082
GSE14496	GSE9955	4.691
GSE14496	GSE9996	0.849
GSE14502	GSE10522	4.686
GSE14502	GSE10646	7.251
GSE14502	GSE10670	5.798
GSE14502	GSE10749	5.661
GSE14502	GSE11558	10.362
GSE14502	GSE11758	4.404
GSE14502	GSE11807	6.547
GSE14502	GSE11852	4.84
GSE14502	GSE12551	2.299
GSE14502	GSE13739	6.032
GSE14502	GSE13833	4.564
GSE14502	GSE14106	10.105
GSE14502	GSE14496	8.398
GSE14502	GSE14502	33.875
GSE14502	GSE1491	11.492
GSE14502	GSE15189	5.901
GSE14502	GSE15876	5.833
GSE14502	GSE16722	23.984
GSE14502	GSE17159	5.816
GSE14502	GSE17464	7.429
GSE14502	GSE17479	8.896
GSE14502	GSE18071	9.906
GSE14502	GSE18975	12.831
GSE14502	GSE18978	5.49
GSE14502	GSE18985	8.629
GSE14502	GSE19245	19.8
GSE14502	GSE19264	5.743
GSE14502	GSE19271	5.035
GSE14502	GSE19273	6.483
GSE14502	GSE19520	6.186
GSE14502	GSE19700	4.875
GSE14502	GSE20044	6.814
GSE14502	GSE21601	14.652
GSE14502	GSE21611	2.981
GSE14502	GSE21684	11.423
GSE14502	GSE2169	11.191
GSE14502	GSE21920	8.13
GSE14502	GSE22947	7.511
GSE14502	GSE22966	3.734
GSE14502	GSE23331	8.249
GSE14502	GSE24348	20.96
GSE14502	GSE24517	9.897
GSE14502	GSE2473	6.61
GSE14502	GSE25171	4.677
GSE14502	GSE26679	4.269
GSE14502	GSE26983	7.265
GSE14502	GSE27985	6.546
GSE14502	GSE28297	3.425
GSE14502	GSE28600	5.375
GSE14502	GSE29543	16.532
GSE14502	GSE30030	7.261
GSE14502	GSE30094	5.568
GSE14502	GSE30095	5.817
GSE14502	GSE30097	8.076
GSE14502	GSE30223	6.903
GSE14502	GSE30702	11.688
GSE14502	GSE31158	25.593
GSE14502	GSE31587	9.135
GSE14502	GSE31837	1.976
GSE14502	GSE34047	5.577
GSE14502	GSE34130	18.51
GSE14502	GSE34667	5.461
GSE14502	GSE34897	8.503
GSE14502	GSE35057	6.094
GSE14502	GSE35580	7.48
GSE14502	GSE38030	4.774
GSE14502	GSE39268	20.904
GSE14502	GSE39384	9.008
GSE14502	GSE39385	8.137
GSE14502	GSE40061	19.253
GSE14502	GSE40076	23.44
GSE14502	GSE40354	8.785
GSE14502	GSE41136	8.002
GSE14502	GSE42007	5.051
GSE14502	GSE43818	8.501
GSE14502	GSE46107	3.96
GSE14502	GSE46205	8.174
GSE14502	GSE4733	3.737
GSE14502	GSE48488	4.66
GSE14502	GSE49596	4.422
GSE14502	GSE50019	3.841
GSE14502	GSE50526	5.892
GSE14502	GSE50966	4.562
GSE14502	GSE51215	4.477
GSE14502	GSE51480	5.374
GSE14502	GSE53071	8.531
GSE14502	GSE54049	2.162
GSE14502	GSE55835	10.622
GSE14502	GSE5615	5.809
GSE14502	GSE5617	9.133
GSE14502	GSE5620	21.405
GSE14502	GSE5621	21.55
GSE14502	GSE5622	20.79
GSE14502	GSE5623	19.258
GSE14502	GSE5624	21.135
GSE14502	GSE5625	20.941
GSE14502	GSE5626	21.748
GSE14502	GSE5627	20.993
GSE14502	GSE5628	20.382
GSE14502	GSE5629	8.686
GSE14502	GSE5630	7.536
GSE14502	GSE5631	5.781
GSE14502	GSE5632	9.186
GSE14502	GSE5633	7.762
GSE14502	GSE5634	8.465
GSE14502	GSE5636	2.927
GSE14502	GSE5637	5.27
GSE14502	GSE5638	1.887
GSE14502	GSE56480	3.921
GSE14502	GSE56658	-1.976
GSE14502	GSE56659	24.776
GSE14502	GSE5685	6.422
GSE14502	GSE5686	7.594
GSE14502	GSE5688	4.37
GSE14502	GSE5696	5.515
GSE14502	GSE5730	0.093
GSE14502	GSE5738	16.067
GSE14502	GSE58370	1.79
GSE14502	GSE6151	6.813
GSE14502	GSE6174	5.732
GSE14502	GSE6176	7.201
GSE14502	GSE6177	5.622
GSE14502	GSE627	8.421
GSE14502	GSE629	11.647
GSE14502	GSE7631	8.241
GSE14502	GSE7641	7.585
GSE14502	GSE7743	6.405
GSE14502	GSE7796	7.032
GSE14502	GSE8785	4.834
GSE14502	GSE9719	10.898
GSE14502	GSE9721	1.835
GSE14502	GSE9728	15.215
GSE14502	GSE9955	6.521
GSE14502	GSE9996	3.609
GSE1491	GSE10522	4.992
GSE1491	GSE10646	5.378
GSE1491	GSE10670	3.244
GSE1491	GSE10749	5.089
GSE1491	GSE11558	4.83
GSE1491	GSE11758	6.88
GSE1491	GSE11807	2.915
GSE1491	GSE11852	3.215
GSE1491	GSE12551	1.758
GSE1491	GSE13739	8.139
GSE1491	GSE13833	9.952
GSE1491	GSE14106	4.21
GSE1491	GSE14496	9.24
GSE1491	GSE14502	6.621
GSE1491	GSE1491	26.895
GSE1491	GSE15189	7.125
GSE1491	GSE15876	5.183
GSE1491	GSE16722	6.924
GSE1491	GSE17159	4.037
GSE1491	GSE17464	9.374
GSE1491	GSE17479	8.371
GSE1491	GSE18071	7.155
GSE1491	GSE18975	12.848
GSE1491	GSE18978	8.203
GSE1491	GSE18985	7.261
GSE1491	GSE19245	4.738
GSE1491	GSE19264	10.398
GSE1491	GSE19271	8.607
GSE1491	GSE19273	9.438
GSE1491	GSE19520	5.134
GSE1491	GSE19700	6.458
GSE1491	GSE20044	0.289
GSE1491	GSE21601	6.419
GSE1491	GSE21611	1.309
GSE1491	GSE21684	9.32
GSE1491	GSE2169	7.881
GSE1491	GSE21920	5.54
GSE1491	GSE22947	1.179
GSE1491	GSE22966	6.064
GSE1491	GSE23331	5.855
GSE1491	GSE24348	5.511
GSE1491	GSE24517	3.127
GSE1491	GSE2473	8.015
GSE1491	GSE25171	8.335
GSE1491	GSE26679	7.139
GSE1491	GSE26983	7.112
GSE1491	GSE27985	6.685
GSE1491	GSE28297	6.198
GSE1491	GSE28600	3.141
GSE1491	GSE29543	8.037
GSE1491	GSE30030	8.084
GSE1491	GSE30094	5.036
GSE1491	GSE30095	7.526
GSE1491	GSE30097	7.189
GSE1491	GSE30223	4.103
GSE1491	GSE30702	6.756
GSE1491	GSE31158	6.189
GSE1491	GSE31587	5.083
GSE1491	GSE31837	2.857
GSE1491	GSE34047	4.212
GSE1491	GSE34130	6.511
GSE1491	GSE34667	8.721
GSE1491	GSE34897	8.194
GSE1491	GSE35057	6.884
GSE1491	GSE35580	7.704
GSE1491	GSE38030	1.891
GSE1491	GSE39268	5.86
GSE1491	GSE39384	6.861
GSE1491	GSE39385	9.522
GSE1491	GSE40061	4.004
GSE1491	GSE40076	5.844
GSE1491	GSE40354	11.068
GSE1491	GSE41136	6.793
GSE1491	GSE42007	7.519
GSE1491	GSE43818	4.128
GSE1491	GSE46107	9.117
GSE1491	GSE46205	7.002
GSE1491	GSE4733	1.891
GSE1491	GSE48488	0.964
GSE1491	GSE49596	4.496
GSE1491	GSE50019	9.488
GSE1491	GSE50526	11.99
GSE1491	GSE50966	7.493
GSE1491	GSE51215	4.941
GSE1491	GSE51480	1.182
GSE1491	GSE53071	7.143
GSE1491	GSE54049	2.597
GSE1491	GSE55835	5.127
GSE1491	GSE5615	7.862
GSE1491	GSE5617	7.229
GSE1491	GSE5620	5.88
GSE1491	GSE5621	6.094
GSE1491	GSE5622	4.774
GSE1491	GSE5623	5.902
GSE1491	GSE5624	6.327
GSE1491	GSE5625	5.418
GSE1491	GSE5626	5.403
GSE1491	GSE5627	5.887
GSE1491	GSE5628	5.315
GSE1491	GSE5629	4.475
GSE1491	GSE5630	4.92
GSE1491	GSE5631	5.457
GSE1491	GSE5632	6.425
GSE1491	GSE5633	3.899
GSE1491	GSE5634	1.797
GSE1491	GSE5636	7.229
GSE1491	GSE5637	8.358
GSE1491	GSE5638	7.447
GSE1491	GSE56480	2.759
GSE1491	GSE56658	-1.412
GSE1491	GSE56659	6.399
GSE1491	GSE5685	6.885
GSE1491	GSE5686	4.909
GSE1491	GSE5688	7.037
GSE1491	GSE5696	5.304
GSE1491	GSE5730	-0.535
GSE1491	GSE5738	3.264
GSE1491	GSE58370	1.887
GSE1491	GSE6151	4.624
GSE1491	GSE6174	11.448
GSE1491	GSE6176	6.257
GSE1491	GSE6177	8.25
[truncated: 15,958 more rows]
