# Supplementary material for: Pan- and core- network analysis of co-expression genes in a model plant
Source: Sci Rep. 2016 Dec 16;6:38956. doi: 10.1038/srep38956 (PMC5159811; doi:10.1038/srep38956)
Supplement: Supplemental File 10 [file srep38956-s11.xls]

## Sheet: Sheet1
Supplemental file 10. The table of GEO datasets used in this study.
GSE10522
GSE10646
GSE10670
GSE10749
GSE11558
GSE11758
GSE11807
GSE11852
GSE12551
GSE13739
GSE13833
GSE14106
GSE14496
GSE14502
GSE1491
GSE15189
GSE15876
GSE16722
GSE17159
GSE17464
GSE17479
GSE18071
GSE18975
GSE18978
GSE18985
GSE19245
GSE19264
GSE19271
GSE19273
GSE19520
GSE19700
GSE20044
GSE21601
GSE21611
GSE21684
GSE2169
GSE21920
GSE22947
GSE22966
GSE23331
GSE24348
GSE24517
GSE2473
GSE25171
GSE26679
GSE26983
GSE27985
GSE28297
GSE28600
GSE29543
GSE30030
GSE30094
GSE30095
GSE30097
GSE30223
GSE30702
GSE31158
GSE31587
GSE31837
GSE34047
GSE34130
GSE34667
GSE34897
GSE35057
GSE35580
GSE38030
GSE39268
GSE39384
GSE39385
GSE40061
GSE40076
GSE40354
GSE41136
GSE42007
GSE43818
GSE46107
GSE46205
GSE4733
GSE48488
GSE49596
GSE50019
GSE50526
GSE50966
GSE51215
GSE51480
GSE53071
GSE54049
GSE55835
GSE5615
GSE5617
GSE5620
GSE5621
GSE5622
GSE5623
GSE5624
GSE5625
GSE5626
GSE5627
GSE5628
GSE5629
GSE5630
GSE5631
GSE5632
GSE5633
GSE5634
GSE5636
GSE5637
GSE5638
GSE56480
GSE56658
GSE56659
GSE5685
GSE5686
GSE5688
GSE5696
GSE5730
GSE5738
GSE58370
GSE6151
GSE6174
GSE6176
GSE6177
GSE627
GSE629
GSE7631
GSE7641
GSE7743
GSE7796
GSE8785
GSE9719
GSE9721
GSE9728
GSE9955
GSE9996
